# Supplementary material for: Global shifts in mammalian population trends reveal key predictors of virus spillover risk
Source: Proc Biol Sci. 2020 Apr 8;287(1924):20192736. doi: 10.1098/rspb.2019.2736 (PMC7209068; doi:10.1098/rspb.2019.2736)
Supplement: Supplementary data file S1: List of zoonotic viruses and their terrestrial mammalian hosts as documented in the peer reviewed literature. The reference column notes citations used to collect data on hosts for zoonotic viruses through December 2013 (detailed in S1 references data file).; Supplementar [file rspb20192736supp2.xlsx]

## Sheet: Data File S1
Supplementary data file 1 from Global shifts in mammalian population trends reveal key predictors of virus spillover risk: List of zoonotic viruses and their terrestrial mammalian hosts as documented in the peer reviewed literature.
Note: The reference column contains citations used to collect data on hosts for zoonotic viruses through December 2013 (detailed in S1 references tab).
Zoonotic Virus	Mammalian species	References
Alkhurma hemorrhagic fever	Camelus dromedarius	(1-9)
Allpahuayo	Oecomys paricola, Oecomys bicolor	(10)
Amapari	Neacomys guianae, Hylaeamys megacephalus, Neacomys spinosus, Peromyscus mexicanus, Baiomys taylori	(11) (12) (13)
Amur	Apodemus peninsulae	(14, 15)
Andes	Oligoryzomys chacoensis, Akodon montensis, Thaptomys nigrita, Akodon paranaensis, Calomys tener, Oligoryzomys nigripes, Abrothrix olivaceus, Oligoryzomys longicaudatus, Rattus norvegicus, Graomys griseoflavus, Sooretamys angouya, Rattus rattus, Necromys lasiurus, Holochilus chacarius, Calomys callosus, Necromys benefactus, Akodon azarae, Oligoryzomys flavescens, Loxodontomys micropus, Abrothrix l…	(16-25)
Australian bat lyssavirus	Pteropus poliocephalus, Scotophilus kuhlii, Saccolaimus flaviventris, Pteropus alecto, Rousettus amplexicaudatus, Philetor brachypterus, Pteropus conspicillatus, Pteropus scapulatus, Miniopterus schreibersii, Pteropus hypomelanus, Taphozous melanopogon, Felis catus, Canis lupus familiaris	(26-33)
Banna	Sus scrofa, Bos taurus	(34, 35)
Barmah forest	Pteropus species unknown, Trichosurus vulpecula, Equus ferus	(36-45)
Bayou	Oryzomys palustris	(46, 47)
Bear Canyon	Peromyscus californicus, Neotoma macrotis, Neotoma fuscipes	(48)
Bermejo	Oligoryzomys chacoensis	(19)
Bhanja	Gazella subgutturosa, Mus spretus, Alcelaphus buselaphus, Arvicanthis niloticus, Ctenodactylus gundi, Connochaetes taurinus, Nanger granti, Talpa romana, Lepus tolai, Tatera indica, Rhombomys opimus, Gerbillus gerbillus, Erinaceus concolor, Rattus norvegicus, Spermophilopsis leptodactylus, Equus quagga, Vulpes vulpes, Apodemus sylvaticus, Syncerus caffer, Rattus rattus, Eudorcas thomsonii, Merion…	(49-54)
Big Brushy Tank	Neotoma albigula	(55)
Black Creek Canal	Sigmodon hispidus	(56-58)
Borna disease	Choloepus didactylus, Procyon lotor, Capreolus capreolus, Macaca fuscata, LAGOMORPHA species unknown, Microtus oeconomus, Vulpes vulpes, Lynx lynx, Myodes glareolus, Crocidura leucodon, Choeropsis liberiensis, Felis catus, Ovis aries, Equus africanus, Equus ferus, Canis lupus familiaris, Vicugna pacos, Lama glama	(59-77)
Bovine papular stomatitis	Bos taurus, Camelus dromedarius	(78-87)
Buffalopox	Bubalus arnee, Bos taurus, Bubalus bubalis	(88-94)
Bussuquara	Alouatta belzebul, Proechimys guyannensis	(95, 96)
Bwamba	Cercopithecus mona, Cercopithecus ascanius, Papio anubis, Lophocebus albigena, Cercopithecus neglectus, Colobus guereza, Equus africanus	(97, 98)
Cache Valley	Procyon lotor, Vulpes macrotis, Vulpes velox, Lepus californicus, Rattus norvegicus, Rangifer tarandus, Microtus pennsylvanicus, Urocyon cinereoargenteus, Ovis orientalis, Marmota monax, Odocoileus virginianus, Sylvilagus floridanus, Capra aegagrus, Sus scrofa, Ovis aries, Equus africanus, Equus ferus, Bos taurus, Canis lupus familiaris	(99-113)
Calabazo	Zygodontomys brevicauda	(114)
California Encephalitis	LAGOMORPHA species unknown, CETARTIODACTYLA species unknown, Apodemus sylvaticus, Tamias striatus, Sciurus carolinensis, Sciurus niger	(115-120)
Caraparu	Cebus apella	(121)
Catarina	Neotoma leucodon, Neotoma micropus	(122, 123)
Chandipura	Atelerix albiventris, Capra aegagrus, Sus scrofa, Ovis aries, Bos taurus	(124-127)
Chikungunya	Rousettus leschenaultii, Scotophilus heathii, Scotophilus kuhlii, Tadarida pumila, Chlorocebus aethiops, Hipposideros caffer, Scotophilus species unknown, Galago senegalensis, Rousettus aegyptiacus	(128-171)
Choclo	Zygodontomys brevicauda, Sigmodon hirsutus, Oligoryzomys fulvescens	(172)
Colorado tick fever	Peromyscus truei, Peromyscus maniculatus, Tamias amoenus, Tamias minimus, Spermophilus richardsonii, Sciurus griseus, Spermophilus lateralis, LAGOMORPHA species unknown, CETARTIODACTYLA species unknown, Tamiasciurus hudsonicus, Spermophilus columbianus, Tamias umbrinus, Erethizon dorsatum, Neotoma fuscipes, Peromyscus boylii, Felis catus, Canis lupus familiaris	(173-175)
Cote d’Ivoire Ebola	Pan troglodytes	(176)
Cowpox	Elephas maximus, Puma yagouaroundi, Apodemus flavicollis, Mus musculus, Dolichotis patagonum, Ailurus fulgens, Callithrix penicillata, Macaca fascicularis, Panthera leo, Macaca fuscata, Saguinus labiatus, Saimiri sciureus, Macaca nemestrina, Rhombomys opimus, Mungos mungo, Acinonyx jubatus, Saguinus midas, Rattus norvegicus, Callithrix geoffroyi, Macaca sylvanus, Microtus oeconomus, Saguinus oedi…	(177-194)
Crimean Congo hemorrhagic fever	Mus musculus, Arvicanthis niloticus, Connochaetes taurinus, Aethomys namaquensis, Genetta genetta, Ceratotherium simum, Tatera indica, Mastomys coucha, Allactaga williamsi, Rattus norvegicus, LAGOMORPHA species unknown, Spermophilopsis leptodactylus, Gerbilliscus leucogaster, Equus quagga, Vulpes vulpes, Apodemus sylvaticus, Tragelaphus strepsiceros, Gerbilliscus brantsii, Syncerus caffer, Rattus…	(195-230)
Dengue	Rousettus leschenaultii, Scotophilus kuhlii, Macaca fascicularis, Phyllostomus hastatus, Pteropus alecto, Macaca nemestrina, Myotis nigricans, Pteronotus parnellii, Trachypithecus cristatus, Artibeus jamaicensis, Anoura geoffroyi, Presbytis melalophos, Desmodus rotundus, Carollia brevicauda, Molossus rufus, Natalus stramineus, Carollia perspicillata, Molossus molossus, Artibeus lituratus, Pterono…	(128, 143, 145, 146, 166, 200, 231-271)
Dhori	CHIROPTERA species unknown, Capra aegagrus, Ovis aries, Equus ferus, Bos taurus, Camelus dromedarius	(272, 273)
Dobrava	Apodemus flavicollis, Mus musculus, Apodemus agrarius, Apodemus sylvaticus, Myodes glareolus	(274-291)
Dugbe	Cricetomys gambianus, Mastomys natalensis, Ovis aries, Bos taurus, Bubalus bubalis, Camelus dromedarius	(195, 292-294)
Duvenhage	Vespertilio murinus, Miniopterus schreibersii, Nyctalus noctula, Nycteris thebaica	(295, 296)
Eastern equine encephalitis	Lasiurus cinereus, Mus musculus, Peromyscus gossypinus, Myotis lucifugus, Phyllostomus hastatus, Rhynchonycteris naso, Microtus pennsylvanicus, Artibeus jamaicensis, Spermophilus tridecemlineatus, Sigmodon hispidus, Myotis septentrionalis, Glossophaga soricina, Sturnira lilium, Peromyscus leucopus, Marmota monax, Odocoileus virginianus, Eptesicus fuscus, Platyrrhinus helleri, Sciurus carolinensis…	(297-310)
Edge Hill	PERAMELEMORPHIA species unknown, Macropus parryi, Macropus rufogriseus, Canis lupus familiaris	(311, 312)
El Moro Canyon	Reithrodontomys megalotis	(313)
Encephalomyocarditis	Elephas maximus, Glis glis, Varecia rubra, Eulemur macaco, Myocastor coypus, Papio anubis, Hydrochoerus hydrochaeris, Lemur catta, Rattus norvegicus, Macaca sylvanus, Pan paniscus, Apodemus sylvaticus, Rattus rattus, Pongo abelii, Sigmodon hispidus, Pongo pygmaeus, Hydromys chrysogaster, Proechimys guyannensis, Rattus exulans, Loxodonta africana, Sus scrofa, Microtus agrestis, Callithrix jacchus,…	(314-323)
European bat lyssavirus type 1	Eptesicus serotinus, Pipistrellus pipistrellus, Martes foina, Pipistrellus nathusii, Myotis nattereri, Barbastella barbastellus, Myotis daubentonii, Vespertilio murinus, Myotis dasycneme, Plecotus auritus, Myotis myotis, Miniopterus schreibersii, Nyctalus noctula, Tadarida teniotis, Rousettus aegyptiacus, Rhinolophus ferrumequinum, Felis catus, Ovis aries	(324-327)
European bat lyssavirus type 2	Eptesicus serotinus, Myotis nattereri, Myotis daubentonii, Myotis dasycneme, Myotis myotis, Miniopterus schreibersii, Nyctalus noctula, Pipistrellus species unknown, Rhinolophus ferrumequinum	(328-331)
Everglades	Philander opossum, Peromyscus gossypinus, Procyon lotor, Sigmodon hispidus, Lynx rufus, Didelphis marsupialis, Canis lupus familiaris	(332-334)
Eyach	Cervus elaphus, Capra aegagrus, LAGOMORPHA species unknown, Rupicapra rupicapra, Oryctolagus cuniculus, Ovis aries	(335)
Flexal	Sooretamys angouya, Oryzomys species unknown, Nephelomys albigularis	(55)
Foot and Mouth Disease	Elephas maximus, Gazella subgutturosa, Tragelaphus scriptus, Damaliscus lunatus, Pudu puda, Cervus nippon, Alcelaphus buselaphus, Connochaetes taurinus, Dasypus novemcinctus, Cervus elaphus, Bos gaurus, Nanger granti, Gazella spekei, Phacochoerus aethiopicus, Erinaceus europaeus, Raphicerus melanotis, Antilope cervicapra, Capreolus capreolus, Rusa unicolor, Mazama gouazoubira, Saiga tatarica, Bos…	(336, 337)
Getah	PRIMATES species unknown, Sus scrofa, Equus ferus, Bos taurus	(338-343)
Guama	Phyllostomus hastatus, Hylaeamys laticeps, Zygodontomys brevicauda, Hylaeamys megacephalus, Anoura geoffroyi, Proechimys guyannensis, Nectomys squamipes, Artibeus lituratus, Heteromys anomalus	(344-346)
Guanarito	Zygodontomys brevicauda, Sigmodon alstoni, Sigmodon hispidus	(347, 348)
Hantaan	Mus musculus, Eptesicus serotinus, Rattus tanezumi, Apodemus agrarius, Rattus norvegicus, Rattus nitidus, Rhinolophus ferrumequinum	(349-355)
Hendra	Pteropus poliocephalus, Dobsonia moluccensis, Pteropus alecto, Dobsonia anderseni, Pteropus rufus, Pteropus neohibernicus, Pteropus conspicillatus, Eidolon dupreanum, Pteropus scapulatus, Pteropus admiralitatum, Pteropus hypomelanus, Pteropus capistratus, Equus ferus	(356-366)
Hepatitis E	Cervus nippon, Macaca fascicularis, Capreolus capreolus, Macaca fuscata, Herpestes javanicus, Rattus norvegicus, LAGOMORPHA species unknown, Bandicota bengalensis, Rattus rattus, Rattus exulans, Sus scrofa, Marmota monax, Macaca mulatta, Felis catus, Ovis aries, Equus ferus, Canis lupus familiaris	(367-378)
Herpes B	Macaca fascicularis, Macaca fuscata, Macaca nemestrina, Macaca cyclopis, Macaca radiata, Macaca mulatta, Macaca arctoides	(379-381)
Igbo-ora	Capra aegagrus, Ovis aries, Bos taurus, Camelus dromedarius	(382)
Ilheus	Phyllostomus hastatus, Pteronotus parnellii, Bradypus tridactylus, Artibeus jamaicensis, MARSUPIALS species unknown, Anoura geoffroyi, Desmodus rotundus, Glossophaga soricina, Molossus rufus, CHIROPTERA species unknown, Platyrrhinus helleri, Natalus tumidirostris, RODENTIA species unknown, Bradypus variegatus, Carollia perspicillata, Macaca mulatta, Molossus molossus, Artibeus lituratus, Pteronot…	(299, 383-389)
Influenza A	Otaria flavescens, Neovison vison, Cynopterus sphinx, Martes foina, Panthera leo, Arctocephalus australis, Pardofelis temminckii, Prionailurus viverrinus, Mustela putorius, Chrotogale owstoni, Nyctalus noctula, Panthera pardus, Panthera tigris, Neofelis nebulosa, Prionailurus bengalensis, Felis catus, Sus scrofa, Canis lupus familiaris	(273, 390-420)
Influenza B	Arctocephalus australis, Phoca vitulina	(393, 421)
Influenza C	Sus scrofa, Bos taurus	(422-429)
Irkut	Microtus californicus, Miniopterus schreibersii, Murina leucogaster, Pteropus lylei	(430-432)
Issyk-Kul	Eptesicus serotinus, Scotophilus kuhlii, Pipistrellus pipistrellus, Eonycteris spelaea, Rhinolophus lepidus, Cynopterus brachyotis, Hipposideros diadema, Megaderma spasma, Tadarida plicata, Myotis blythii, Taphozous melanopogon, CHIROPTERA species unknown, Nyctalus noctula, Rhinolophus ferrumequinum	(433-435)
Jamestown Canyon	Neovison vison, Alces americanus, Odocoileus virginianus, Odocoileus hemionus, Alopex lagopus, Ovis aries, Equus ferus	(436-446)
Japanese encephalitis	Rousettus leschenaultii, Myotis macrodactylus, Cynopterus sphinx, Hipposideros armiger, Myotis mystacinus, Rhinolophus pusillus, Hipposideros bicolor, Hipposideros pomona, Rhinolophus rouxii, Hipposideros speoris, Pteropus scapulatus, Miniopterus schreibersii, Vespertilio sinensis, Taphozous melanopogon, CHIROPTERA species unknown, Hipposideros cineraceus, Rhinolophus ferrumequinum, Sus scrofa, E…	(254, 447-464)
Junin	Mus musculus, Calomys laucha, Akodon azarae, Oligoryzomys flavescens, Calomys musculinus, Oxymycterus rufus, Necromys obscurus	(465-470)
Juquitiba-like	Oligoryzomys nigripes, Oxymycterus nasutus	(471-473)
Kairi	Saimiri species unknown, Cebus species unknown, PRIMATES species unknown, Oecomys species unknown, Equus africanus, Equus ferus	(107, 474-476)
Khujand	Myotis mystacinus, Pteropus giganteus, CHIROPTERA species unknown, Pteropus lylei	(431, 477)
Kokobera	Macropus agilis, Pteropus alecto, Macropus giganteus, Macropus species unknown, Pteropus scapulatus, Equus ferus	(478-480)
Kyasanur forest disease	Rousettus leschenaultii, Cynopterus sphinx, Eonycteris spelaea, Tatera indica, Suncus murinus, Funambulus tristriatus, Mus booduga, Rattus rattus, Funambulus pennantii, Rhinolophus rouxii, Hipposideros speoris, Macaca radiata, Golunda ellioti, Miniopterus schreibersii, Semnopithecus entellus, Madromys blanfordi, Vandeleuria oleracea, Hipposideros lankadiva, Capra aegagrus, Ovis aries, Bos taurus,…	(1, 481-483)
La crosse	Odocoileus virginianus, Tamias striatus, Sciurus carolinensis, Sylvilagus floridanus, Sciurus niger, Canis lupus familiaris	(115, 119, 484-492)
Laguna Negra	Calomys laucha, Calomys callosus, Akodon simulator	(22, 493-495)
Lassa	Mastomys huberti, Mastomys natalensis	(200, 496-525)
Ljungan	Apodemus flavicollis, Myodes glareolus, Myodes gapperi, Macaca mulatta, Sus scrofa	(526-529)
Louping Ill	Meles meles, Cervus elaphus, Capreolus capreolus, Sorex araneus, LAGOMORPHA species unknown, Apodemus sylvaticus, Lepus timidus, Myodes glareolus, Microtus agrestis, Capra aegagrus, Sus scrofa, Ovis aries, Equus ferus, Bos taurus, Canis lupus familiaris	(530-534)
Lymphocytic choriomeningitis	Apodemus flavicollis, Mus musculus, Mus spretus, Cebuella pygmaea, Chionomys roberti, Apodemus agrarius, Micromys minutus, Apodemus mystacinus, Rattus norvegicus, Apodemus sylvaticus, Rattus rattus, Mesocricetus auratus, Callimico goeldii, Microtus levis, Myodes glareolus, Arvicola scherman, Microtus agrestis, Sciurus carolinensis, Sciurus vulgaris, Microtus arvalis	(535-554)
Machupo	Calomys callosus	(555)
Marburg	Hypsignathus monstrosus, Chlorocebus aethiops, Micropteropus pusillus, Epomops franqueti, Rousettus aegyptiacus	(200, 510, 556-579)
Mayaro	Tamandua tetradactyla, Pithecia pithecia, Choloepus didactylus, Philander opossum, Proechimys species unknown, Echimys species unknown, Dasypus novemcinctus, Nasua nasua, Alouatta seniculus, Potos flavus, Saimiri sciureus, Didelphis albiventris, Saguinus midas, Bradypus tridactylus, Sphiggurus melanurus, Dasyprocta leporina, Coendou prehensilis, Caluromys philander, Didelphis marsupialis, Eira ba…	(344, 580-592)
Menangle	Pteropus poliocephalus, Pteropus alecto, Pteropus species unknown, Pteropus conspicillatus, Pteropus scapulatus, Sus scrofa	(593, 594)
Mobala	Mastomys awashensis, Praomys jacksoni, Stenocephalemys albipes	(595) (596)
Mokola	Eidolon helvum, Crocidura species unknown, Lophuromys sikapusi, Capra aegagrus, Felis catus, Ovis aries, Canis lupus familiaris	(597-601)
Monkeypox	Funisciurus congicus, Funisciurus anerythrus, Cynomys species unknown, Macaca fascicularis, Cercopithecus ascanius, Heliosciurus rufobrachium, Pongo abelii, Pongo pygmaeus, Cercopithecus petaurista, Cricetomys emini, Petrodromus tetradactylus, Macaca mulatta, Allenopithecus nigroviridis, Cricetomys gambianus, Procolobus badius, Sus scrofa	(602-621)
Monongahela	Peromyscus maniculatus, Peromyscus leucopus	(622)
Morogoro	Mastomys species unknown, Mastomys natalensis	(623)
Muju	Myodes regulus	(624)
Murray Valley encephalitis	Trichosurus vulpecula, MARSUPIALS species unknown, Pteropus scapulatus, Equus ferus, Canis lupus familiaris	(625-629)
New York	Peromyscus leucopus	(630) (631) (632)
Nipah	Rousettus leschenaultii, Eidolon helvum, Cynopterus sphinx, Scotophilus kuhlii, Dobsonia moluccensis, Eonycteris spelaea, Hipposideros armiger, Dobsonia anderseni, Myotis species unknown, Myotis daubentonii, Cynopterus brachyotis, Pteropus rufus, Pteropus neohibernicus, Pteropus conspicillatus, Hipposideros pomona, Eidolon dupreanum, Rhinolophus affinis, Pteropus admiralitatum, Pteropus hypomelan…	(357, 359, 633-665)
Norovirus	Sus scrofa	(666-690)
Oliveros	Mus musculus, Necromys benefactus, Akodon azarae, Necromys obscurus	(691, 692)
Omsk hemorrhagic fever	Arvicola amphibius, Microtus gregalis, Microtus oeconomus, CETARTIODACTYLA species unknown, Ondatra zibethicus, Capra aegagrus, Ovis aries, Camelus dromedarius, Vicugna pacos, Lama glama	(693, 694)
Oran	Oligoryzomys longicaudatus	(494)
Orf	Ovibos moschatus, Rangifer tarandus, Capricornis crispus, CERVIDAE species unknown, Capra aegagrus, Felis catus, Ovis aries, Canis lupus familiaris, Camelus dromedarius	(695-718)
Oropouche	Bradypus tridactylus	(719-723)
Pichinde	Handleyomys fuscatus, Thomasomys vulcani, Nephelomys albigularis	(724-726)
Picobirnavirus	Chaetophractus vellerosus, Panthera leo, Oligoryzomys nigripes, Cricetulus species unknown, MURIDAE species unknown, Cavia species unknown, Puma concolor, Pongo pygmaeus, Leopardus geoffroyi, Panthera onca, RODENTIA species unknown, Myrmecophaga tridactyla, Sus scrofa, Bos taurus, Canis lupus familiaris	(727-729)
Pirital	Zygodontomys brevicauda, Sigmodon alstoni, Proechimys guairae	(730)
Powassan	CARNIVORA species unknown, Lepus americanus, Tamiasciurus hudsonicus, Mephitis mephitis, Peromyscus leucopus, Marmota monax, Erethizon dorsatum, Mustela frenata, Tamias striatus, Sciurus carolinensis	(731-738)
Prospect Hill	Peromyscus truei, Peromyscus maniculatus, Microtus pennsylvanicus, Microtus californicus, Myodes gapperi	(739, 740)
Pseudocowpox	Rangifer tarandus, Ovis aries, Bos taurus, Camelus dromedarius	(741-743)
Punta Toro	Rangifer tarandus, Ovis aries, Bos taurus, Camelus dromedarius	(744)
Puumala	Apodemus flavicollis, Mus musculus, Vulpes vulpes, Myodes glareolus, Ondatra zibethicus, Myodes regulus, Rhinolophus ferrumequinum	(277, 290, 745-757)
Rabies	Rousettus leschenaultii, Mormoops megalophylla, Glossophaga morenoi, Glaucomys volans, Lasiurus cinereus, Mus musculus, Meles meles, Eptesicus furinalis, Lophostoma brasiliense, Nyctinomops laticaudatus, Cryptoprocta ferox, Corynorhinus townsendii, Antrozous pallidus, Eptesicus brasiliensis, Lasiurus borealis, Procyon lotor, Trachops cirrhosus, Myotis lucifugus, Anoura caudifer, Spermophilus vari…	(296, 758-777) (775)
Reston Ebola	Macaca fascicularis, Sus scrofa	(778-783)
Rift Valley fever	Arvicanthis niloticus, Phacochoerus aethiopicus, Aethomys namaquensis, Ceratotherium simum, Panthera leo, Acinonyx jubatus, Equus quagga, Tragelaphus strepsiceros, Rattus rattus, Glauconycteris argentata, Hipposideros abae, Mastomys huberti, Hipposideros caffer, Loxodonta africana, Mastomys erythroleucus, Eudorcas thomsonii, Micropteropus pusillus, Miniopterus schreibersii, Lycaon pictus, Epomops…	(97, 200, 784-810)
Rio Mamore	Holochilus sciureus, Oligoryzomys microtis, Oligoryzomys fornesi	(811)
Ross River	Pteropus poliocephalus, LAGOMORPHA species unknown, MARSUPIALS species unknown, Pteropus scapulatus, CHIROPTERA species unknown, Capra aegagrus, Felis catus, Sus scrofa, Ovis aries, Equus ferus, Bos taurus, Canis lupus familiaris, Camelus dromedarius, Vicugna pacos, Lama glama	(38, 39, 42-44, 812-817)
Rotavirus A	LAGOMORPHA species unknown, Rattus rattus, CHIROPTERA species unknown, Macaca mulatta, Capra aegagrus, Felis catus, Sus scrofa, Ovis aries, Equus ferus, Bos taurus, Canis lupus familiaris, Camelus dromedarius, Vicugna pacos, Lama glama	(669, 677, 678, 681, 685, 690, 818-836)
San Miguel Sea Lion	Zalophus californianus, Callorhinus ursinus	(837-839)
Sandfly fever	Pipistrellus kuhlii, Capra aegagrus, Felis catus, Sus scrofa, Ovis aries, Equus ferus, Bos taurus, Canis lupus familiaris	(840-858)
SARS-CoV (and SARS-CoV related)	Rousettus leschenaultii, Neovison vison, Melogale moschata, Arctonyx collaris, Rhinolophus hipposideros, Vulpes vulpes, Rhinolophus pusillus, Rhinolophus pearsonii, Sus scrofa, Rhinolophus sinicus, Rhinolophus macrotis, Nyctereutes procyonoides, Paguma larvata, Rhinolophus ferrumequinum, Felis catus, Canis lupus familiaris	(859-877)
Sealpox	Leptonychotes weddellii, Otaria flavescens, Halichoerus grypus, Zalophus californianus, Phoca vitulina	(878-882)
Seoul	Mus musculus, Rattus tanezumi, Apodemus agrarius, Rattus losea, Rattus norvegicus, Rattus rattus	(883-890)
Simian Foamy	Gorilla gorilla, Cercopithecus campbelli, Papio papio, Mandrillus leucophaeus, Chlorocebus sabaeus, Macaca fascicularis, Macaca silenus, Miopithecus talapoin, Cercopithecus mona, Cercopithecus mitis, Macaca fuscata, Cercopithecus cephus, Chlorocebus pygerythrus, Saimiri sciureus, Macaca nemestrina, Papio anubis, Chlorocebus aethiops, Macaca sylvanus, Erythrocebus patas, Pygathrix nemaeus, Pan pan…	(891-905)
Simian immunodeficiency	Gorilla gorilla, Mandrillus leucophaeus, Chlorocebus sabaeus, Chlorocebus tantalus, Miopithecus talapoin, Cercopithecus mona, Cercopithecus cephus, Chlorocebus pygerythrus, Chlorocebus aethiops, Cercocebus agilis, Erythrocebus patas, Lophocebus albigena, Cercopithecus nictitans, Lophocebus aterrimus, Cercopithecus neglectus, Cercocebus atys, Miopithecus ogouensis, Pan troglodytes, Papio cynocepha…	(906-916)
Simian retrovirus type D	Cercopithecus campbelli, Mandrillus leucophaeus, Chlorocebus sabaeus, Macaca fascicularis, Chlorocebus tantalus, Miopithecus talapoin, Cercopithecus mona, Cercopithecus mitis, Cercopithecus erythrotis, Cercopithecus ascanius, Cercopithecus cephus, Chlorocebus pygerythrus, Macaca nemestrina, Chlorocebus aethiops, Erythrocebus patas, Lophocebus albigena, Cercopithecus nictitans, Cercopithecus hamly…	(917)
Sin Nombre	Peromyscus truei, Peromyscus maniculatus, Zygodontomys brevicauda, Neotoma lepida, Reithrodontomys megalotis, Microtus pennsylvanicus, Oligoryzomys fulvescens, Microtus ochrogaster, Chaetodipus hispidus	(22, 313, 740, 918-924)
Sindbis	Dasyurus geoffroii, LAGOMORPHA species unknown, CHIROPTERA species unknown, Equus ferus	(40, 128, 925-938)
Soromba	Mastomys natalensis	(939)
St. Louis encephalitis	Mus musculus, Akodon montensis, Oryzomys palustris, Phyllostomus hastatus, Oligoryzomys nigripes, Macaca nemestrina, Pteronotus parnellii, Artibeus jamaicensis, Rattus rattus, Sigmodon hispidus, Anoura geoffroyi, Sturnira lilium, Alouatta caraya, Peromyscus leucopus, Molossus rufus, Sciurus carolinensis, Cebus apella, Natalus tumidirostris, Artibeus phaeotis, Calomys musculinus, Carollia perspici…	(940-947)
Swine Vesicular Disease	Sus scrofa	(948-952)
Tacaribe	Artibeus jamaicensis, Desmodus rotundus, Artibeus lituratus	(11-13, 691, 953-961)
Tahyna	LAGOMORPHA species unknown, Apodemus sylvaticus, Erinaceus roumanicus, Myodes glareolus, Lepus europaeus, Oryctolagus cuniculus	(930, 962-964)
Tamdy	Rhombomys opimus, Bos taurus	(965, 966)
Thottapalayam	Suncus murinus	(967-969)
Tick-borne encephalitis	Apodemus flavicollis, Mus musculus, Apodemus agrarius, Apodemus pallipes, Capreolus capreolus, Apodemus sylvaticus, Myodes glareolus, Rattus pyctoris, Microtus agrestis, Microtus ilaeus, Myodes rutilus, Microtus arvalis, Capra aegagrus, Ovis aries, Equus ferus, Bos taurus, Canis lupus familiaris	(53, 481, 970-1013)
Tioman	Rousettus madagascariensis, Pteropus rufus, Pteropus hypomelanus, Sus scrofa	(1014-1017)
Tonto Creek	Neotoma albigula	(957)
TT	Sus scrofa, Tupaia belangeri, Pan troglodytes, Felis catus, Ovis aries, Bos taurus, Canis lupus familiaris	(1018-1026)
Tula	Apodemus flavicollis, Mus musculus, Microtus subterraneus, Apodemus agrarius, Microtus levis, Myodes glareolus, Microtus agrestis, Apodemus uralensis, Microtus arvalis	(1027-1032)
Usutu	Equus ferus	(926, 927, 1033-1054)
Venezuelan equine encephalitis	Mus musculus, Peromyscus gossypinus, Proechimys semispinosus, Hylaeamys laticeps, Zygodontomys brevicauda, Rattus norvegicus, Uroderma bilobatum, Artibeus jamaicensis, Rattus rattus, Sigmodon hispidus, Melanomys caliginosus, Desmodus rotundus, Proechimys guyannensis, Sturnira lilium, Proechimys guairae, Didelphis marsupialis, Cuniculus paca, Sciurus variegatoides, Sciurus granatensis, Artibeus ph…	(720, 1055-1072)
Vesicular stomatitis	Mus musculus, Didelphis virginiana, Peromyscus maniculatus, Procyon lotor, Vulpes macrotis, Vulpes velox, Cervus elaphus, Macaca fascicularis, Myocastor coypus, LAGOMORPHA species unknown, Antilocapra americana, Alces alces, Canis latrans, Neotoma mexicana, Sus scrofa, Dipodomys merriami, Peromyscus leucopus, Ursus americanus, Lynx rufus, Odocoileus virginianus, Didelphis marsupialis, CHIROPTERA …	(1073-1085)
Wesselsbron	CETARTIODACTYLA species unknown, Desmodillus auricularis, Capra aegagrus, Sus scrofa, Ovis aries, Equus ferus, Bos taurus	(796, 1086, 1087)
West Nile	Spermophilus citellus, Rousettus leschenaultii, Acomys cahirinus, Procyon lotor, Cricetus cricetus, Ailurus fulgens, Arvicanthis niloticus, Myotis lucifugus, Gerbillus dasyurus, Sciurus griseus, Pteropus alecto, Dasymys incomtus, Vulpes vulpes, Aethomys kaiseri, Ursus maritimus, Apodemus sylvaticus, Tamiasciurus hudsonicus, Rattus rattus, Ursus arctos, Sigmodon hispidus, Pteropus scapulatus, Myot…	(97, 166, 254, 301, 796, 926, 927, 938, 944, 1044, 1088-1102)
Western equine encephalitis	Didelphis marsupialis, Sciurus niger, Tadarida brasiliensis, Equus ferus	(299, 1103-1106)
Whitewater Arroyo	Peromyscus maniculatus, Oryzomys palustris, Neotoma micropus, Neotoma cinerea, Peromyscus attwateri, Reithrodontomys megalotis, Rattus rattus, Sigmodon hispidus, Peromyscus eremicus, Peromyscus leucopus, Neotoma fuscipes, Neotoma albigula, Peromyscus boylii, Baiomys taylori	(956, 1107, 1108)
Yellow fever	Alouatta guariba, Alouatta seniculus, Phyllostomus hastatus, Pteronotus parnellii, Dasyprocta leporina, Artibeus jamaicensis, Glossophaga soricina, Alouatta caraya, Molossus rufus, Platyrrhinus helleri, Carollia perspicillata, Molossus molossus, Artibeus lituratus, Pteronotus davyi, Artibeus cinereus	(97, 253, 1109-1120)
Zaire Ebola	Gorilla gorilla, Mandrillus leucophaeus, Hypsignathus monstrosus, Hipposideros gigas, Rousettus amplexicaudatus, CARNIVORA species unknown, Papio anubis, CETARTIODACTYLA species unknown, Mus setulosus, Myonycteris torquata, Tadarida condylura, Cercopithecus neglectus, Micropteropus pusillus, Epomops franqueti, Anomalurus derbianus, Pan troglodytes, Mandrillus sphinx, Rousettus aegyptiacus, Canis …	(570, 572, 1121-1145)
Zika	Alcelaphus buselaphus, Connochaetes taurinus, Cercopithecus mona, Cercopithecus ascanius, Panthera leo, Chlorocebus aethiops, Lophocebus albigena, Equus zebra, Pongo abelii, Pongo pygmaeus, Hippopotamus amphibius, Colobus guereza, Aepyceros melampus, Equus grevyi, RODENTIA species unknown, Macaca mulatta, Capra aegagrus, Ovis aries	(97, 1146-1156)
*Chapare virus, Lujo virus and Sabia virus are reported in rodent hosts that are not identified to species level, hence were excluded from the analysis.

## Sheet: S1 References 
1	Pattnaik P. Kyasanur Forest disease: an epidemiological view in India. Reviews in Medical Virology. 2006;16(3):151-65.
2	Alzahrani AG, Shaiban HMA, Mazroa MAA, Al-Hayani O, MacNeil A, Rollin PE, et al. Alkhurma hemorrhagic fever in humans, Najran, Saudi Arabia. Emerging Infectious Diseases. 2010;16(12):1882-7.
3	Carletti F, Castilletti C, Caro AD, i VRC, Nisii C, Suter F, et al. Alkhurma hemorrhagic fever in travelers returning from Egypt, 2010. Emerging Infectious Diseases. 2010;16(12):1979-83.
4	Charrel RN, Fagbo S, Moureau G, Alqahtani MH, Temmam S, de Lamballerie X. Alkhurma hemorrhagic fever virus in Ornithodoros savignyi ticks. Emerging Infectious Diseases. 2007;13(1):153-5.
5	Charrel RN, Zaki AM, Attoui H, Fakeeh M, Billoir F, Yousef AI, et al. Complete coding sequence of the alkhurma virus, a tick-borne Flavivirus causing severe hemorrhagic fever in humans in Saudi Arabia. Biochemical and Biophysical Research Communications. 2001;287(2):455-61.
6	Charrel RN, Zaki AM, Fakeeh M, Yousef AI, de Chesse R, Attoui H, et al. Low diversity of alkhurma hemorrhagic fever virus, Saudi Arabia, 1994-1999. Emerging Infectious Diseases. 2005;11(5):683-8.
7	Madani TA. Alkhumra virus infection, a new viral hemorrhagic fever in Saudi Arabia. Journal of Infection. 2005;51(2):91-7.
8	Madani TA, Azhar EI, Abuelzein E-TME, Kao M, Al-Bar HMS, Abu-Araki H, et al. Alkhumra (Alkhurma) virus outbreak in Najran, Saudi Arabia: epidemiological, clinical, and laboratory characteristics. Journal of Infection. 2011;62(1):67-76.
9	Memish ZA, Charrel RN, Zaki AM, Fagbo SF. Alkhurma haemorrhagic fever - a viral haemorrhagic disease unique to the Arabian Peninsula. International Journal of Antimicrobial Agents. 2010;36(Suppl 1):S53-7.
10	Moncayo AC, Hice CL, Watts DM, Travassos de Rosa AP, Guzman H, Russell KL, et al. Allpahuayo virus: a newly recognized arenavirus (arenaviridae) from arboreal rice rats (oecomys bicolor and oecomys paricola) in northeastern peru. Virology. 2001;284(2):277-86.
11	Pinheiro FP, Shope RE, Andrade AHP, Bensabat G, Cacios GV, Casals J. Amaparí, a new virus of the Tacaribe group from rodents and mites of Amapá Territory, Brazil. Experimental Biology and Medicine. 1966;122(2):531-5.
12	Sanmartin C, Mackenzie RB, Trapido H. Disease ecology of Tacaribe group viruses in Northwestern South America. 1970.
13	Milazzo ML, Barragán-Gomez A, Hanson JD, Estrada-Franco JG, Arellano E, González-Cózatl FX, et al. Antibodies to Tacaribe serocomplex viruses (family Arenaviridae, genus Arenavirus) in cricetid rodents from New Mexico, Texas, and Mexico. Vector-Borne and Zoonotic Diseases. 2010;10(6):629-37.
14	Lokugamage K, Kariwa H, Lokugamage N, Miyamoto H, Iwasa M, Hagiya T, et al. Genetic and antigenic characterization of the amur virus associated with hemorrhagic fever with renal syndrome. Virus Research. 2004;101(2):127-34.
15	Jiang J-f, Zhang W-y, Wu X-m, Zhang P-h, Cao W-c. Soochong virus and amur virus might be the same entities of Hantavirus. Journal of Medical Virology. 2007;79(11):1792-5.
16	Castillo C, Naranjo J, Sepúlveda A, Ossa G, Levy H. Hantavirus pulmonary syndrom due to Andes virus in Temuco, Chile; Clinical experience with 16 adults. Clinical Investigation in Critical Care. 2001;120(2):548-54.
17	Galeno H, Mora J, Villagra E, Fernandez J, Hernandez J, Mertz GJ, et al. First human isolate of hantavirus (Andes virus) in the Americas. Emerging Infectious Diseases. 2002;8(7):657-61.
18	Gonzalez Della Valle M, Edelstein A, Miguel S, Martinez V, Cortez J, Cacace ML, et al. Andes virus associated with Hantavirus pulmonary syndrome in northern Argentina and determination of the precise site of infection. American Journal of Tropical Medicine and Hygiene. 2002;66(6):713-20.
19	Padula PJ, Valle MGD, Garcia Alai M, Cortada P, Villagra MM, Gianella A. Andes virus and first case report Bermejo virus causing fatal pulmonary syndrom. Emerging Infectious Diseases. 2002;8(4):437-9.
20	Castillo C, Villagra E, Sanhueza L, Ferres M, Mardones J, Mertz GJ. Prevalence of antibodies to Hantavirus among family and health care worker contacts of persons with hantavirus cardiopulmonary syndrome: lack of evidence for nosocomial transmission of Andes virus to health care workers in Chile. American Journal of Tropical Medicine and Hygiene. 2004;70(3):302-4.
21	Medina RA, Torres-Perez F, Galeno H, Navarrete M, Vial PA, Palma RE, et al. Ecology, genetic diversity, and phylogeographic structure of Andes virus in humans and rodents in Chile. Journal of Virology. 2009;83(6):2446-59.
22	Koma T, Yoshimatsu K, Pini N, Safronetz D, Taruishi M, Levis S, et al. Truncated hantavirus nucleocapsid proteins for serotyping sin nombre, andes, and laguna negra hantavirus infections in humans and rodents. Journal of Clinical Virology. 2010;48(5):1635-42.
23	Polop FJ, Provensal MC, Pini N, Levis SC, Priotto JW, Enría D, et al. Temporal and spatial host abundance and prevalence of Andes hantavirus in southern Argentina. EcoHealth. 2010;7(2):176-84.
24	Torres-Pérez F, Palma RE, Hjelle B, Ferrés M, Cook JA. Andes virus infections in the rodent reservoir and in humans vary across contrasting landscapes in Chile. Infection, Genetics and Evolution. 2010;10(6):820-25.
25	Cruz CD, Forshey BM, Vallejo E, Agudo R, Vargas J, Blazes DL, et al. Novel strain of Andes virus associated with fatal human infection, Central Bolivia. Emerging Infectious Diseases. 2012;18(5):750-7.
26	McCall BJ, Epstein JH, Neill AS, Heel K, Field H, Barrett J, et al. Potential exposure to Australian bat lyssavirus, Queensland, 1996-1999. Emerging Infectious Diseases. 2000;6(3):259-64.
27	McColl KA, Chamberlain T, Lunt RA, Newberry KM, Middleton D, Westbury HA. Pathogenesis studies with Australian bat lyssavirus in grey-headed flying foxes (Pteropus poliocephalus). Australian Veterinary Journal. 2002;80(10):636-41.
28	Smith IL, Northill JA, Harrower BJ, Smith GA. Detection of Australian bat lyssavirus using a fluorogenic probe. Journal of Clinical Virology. 2002;25(3):285-91.
29	Warrilow D, Smith IL, Harrower B, Smith GA. Sequence analysis of an isolate from a fatal human infection of Australian bat lyssavirus. Virology. 2002;297(1):109-19.
30	Guyatt KJ, Twin J, Davis P, Holmes EC, Smith GA, Mackenzie JS, et al. A molecular epidemiological study of Australian bat lyssavirus. Journal of General Virology. 2003;84(2):485-96.
31	Warrilow D, Harrower B, Smith IL, Field H, Taylor R, Walker C, et al. Public health surveillance for Australian bat lyssavirus, in Queensland, Australia, 2000–-2001. Emerging Infectious Diseases. 2003;9(2):262-4.
32	Fielding J, Nayda C. Postexposure prophylaxis for Australian bat lyssavirus in south Australia, 1996 to 2003. Australian Veterinary Journal. 2005;83(4):233-4.
33	Foord AJ, Heine HG, Pritchard LI, Lunt RA, Newberry KM, Rootes CL, et al. Molecular diagnosis of lyssaviruses and sequence comparison of Australian bat lyssavirus samples. Australian Veterinary Journal. 2006;84:225-30.
34	Nabeshima T, Nga PT, Guillermo P, Parquet MdC, Yu F, Hein NT, et al. Isolation and molecular characterization of Banna virus from mosquitoes, Vietnam. Emerging Infectious Diseases. 2008;14(8):1276-9.
35	Liu H, Li M-H, Zhai Y-G, Meng W-S, Sun X-H, Cao Y-X, et al. Banna virus, China, 1987–2007. Emerging Infectious Diseases. 2010;16(3):514-7.
36	Lindsay M, Johansen C, Broom AK, Smith DW, Mackenzie JS. Emergence of Barmah Forest virus in Western Australia. Emerging Infectious Diseases. 1995;1(1):22-6.
37	Bi P, Tong S, Donald K, Parton K, Hobbs J. Short report: Southern Oscillation Index and transmission of the Barmah Forest virus infection in Queensland, Australia. Journal of Epidemiology and Community Health. 2000;54(1):69-70.
38	Jeffery JA, Ryan PA, Lyons SA, Thomas PT, Kay BH. Spatial distribution of vectors of Ross River virus and Barmah Forest virus on Russell Island, Moreton Bay, Queensland. Australian Journal of Entomology. 2002;41(4):329-38.
39	Frances SP, COoper RD, Rowcliffe KL, Chen N, Cheng Q. Occurrence of Ross River virus and Barmah Forest virus in mosquitoes at Shoalwater Bay military training area, Queensland, Australia. JOURNAL OF MEDICAL ENTOMOLOGY. 2004;41(1):115-20.
40	Johansen CA, Mackenzie JS, Smith DW, Lindsay MDA. Prevalence of neutralising antibodies to Barmah Forest, Sindbis, and Trubanaman viruses in animals and humans in the south-west of Western Australia. Australian Journal of Zoology. 2005;53(1):51-.
41	Quinn AHE, Gatton ML, Hall G, Young M, Ryan PA. Analysis of Barmah Forest virus disease activity in Queensland, Australia, 1993 – 2003: identification of a large, isolated outbreak of disease. Journal of General Entomology. 2005;42(5):882-90.
42	Jeffery JAL, Kay BH, Ryan PA. Role of Verrallina funerea (Diptera : Culicidae) in transmission of Barmah Forest virus and Ross River virus in coastal areas of eastern Australia. Journal of Medical Entomology. 2006;43(6):1239-47.
43	Kay BH, Boyd AM, Ryan PA, Hall RA. Mosquito feeding patterns and natural infection of vertebrates with Ross River and Barmah Forest viruses in Brisbane, Australia. American Journal of Tropical Medicine and Hygiene. 2007;76(3):417-23.
44	Jacups SP, Whelan PI, Currie BJ. Ross River virus and Barmah Forest virus infections: a review of history, ecology, and predictive models, with implications for tropical northern Australia. Vector-Borne and Zoonotic Diseases. 2008;8(2):283-97.
45	Naish S, Hu W, Nicholls N, Mackenzie JS, Dale P, McMichael AJ, et al. Socio-environmental predictors of Barmah Forest virus transmission in coastal areas, Queensland, Australia. Tropical Medicine & International Health. 2009;14(2):247-56.
46	McIntyre NE, Chu Y-K, Owen RD, Abuzeineh A, De la Sancha N, Dick CW, et al. A longitudinal study of Bayou virus, hosts, and habitat. American Journal of Tropical Medicine and Hygiene. 2005;73(6):1043-9.
47	Holsomback TS, McIntyre NE, Nisbett RA, Strauss RE, Chu Y-K, Abuzeineh AA, et al. Bayou virus detected in non-Oryzomyine rodent hosts: an assessment of habitat composition, reservoir community structure, and marsh rice rat social dynamics. Journal of Vector Ecology. 2009;34(1):9-21.
48	Fulhorst CF, Bennett SG, Milazzo ML, Murray HLJ, Webb JPJ, Cajimat MN, et al. Bear Canyon virus: an arenavirus naturally associated with the California mouse (Peromyscus californicus). Emerging Infectious Diseases. 2002;8(7):717-21.
49	Hubálek Z, Halouzka J. Numerical comparative serology of the bhanja antigenic group (Bunyaviridae). Archives of Virology. 1985;84(3-4):175-80.
50	Hubalek Z. Geographic distribution of Bhanja virus. Folia Parasitologica. 1987;34(1):77-86.
51	Hubalek Z, Mittermayer T, Halouzka J, Cerny V. Isolation of exotic Bhanja viruse (Bunyaviridae) from ticks in the temperate zone. Archives of Virology. 1988;101(3-4):191-7.
52	Hubálek Z. Biogeography of tick-borne bhanja virus (Bunyaviridae) in Europe. Interdisciplinary Perspectives on Infectious Diseases. 2009;2009(1):372691-.
53	Sikutová S, Hornok S, Hubálek Z, Dolezálková I, Juricová Z, Rudolf I. Serological survey of domestic animals for tick-borne encephalitis and Bhanja viruses in Northeastern Hungary. Veterinary Microbiology. 2009;135(3-4):267-71.
54	Dilcher M, Alves MJ, Finkeisen D, Hufert F, Weidmann M. Genetic characterization of Bhanja virus and palma virus, two tick-borne phleboviruses. Virus Genes. 2012;45(2):311-5.
55	Zapata JC, Salvato MS. Arenavirus Variations Due to Host-Specific Adaptation. Viruses. 2013;5:241-78.
56	Khan AS, Gaviria M, Rollin PE, Hlady WG, Ksiazek TG, Armstrong LR, et al. Hantavirus pulmonary syndrome in Florida: association with the newly identified Black Creek Canal virus. American Journal of Medicine. 1996;100(1).
57	Hutchinson KL, Rollin PE, Shieh WJ, Zaki S, Greer PW, Peters CJ. Transmission of Black Creek Canal virus between cotton rats. Journal of Medical Virology. 2000;60(1):70-6.
58	Billings AN, Rollin PE, Milazzo ML, Molina CP, Eyzaguirre EJ, Livingstone W, et al. Pathology of Black Creek Canal virus infection in juvenile hispid cotton rats (Sigmodon hispidus). Vector-Borne and Zoonotic Diseases. 2010;10(6):621-8.
59	Kao M, Hamir AN, Rupprecht CE, Z.F. F, Shankar V, Koprowski H, et al. Detection of antibodies against Borna disease virus in sera and cerebrospinal fluid of horses in the USA. Veterinary Record. 1993;132(10):241-4.
60	Richt JA, Herzog S, Haberzettl K, Rott R. Demonstration of Borna disease virus-specific RNA in secretions of naturally infected horses by the polymerase chain reaction. Medical Microbiology and Immunology. 1993;182(6):293-304.
61	Nowotny N, Kolodziejek J, Jehle CO, Suchy A, Staeheli P, Schwemmle M. Isolation and characterization of a new subtype of Borna
disease virus. Journal of Viriology. 2000;74(12):5655-8.
62	Selten J-P, van Vliet K, Pleyte W, Herzog S, Hoek HW, van Loon AM. Borna disease virus and schizophrenia in Surinamese immigrants to The Netherlands. Medical Microbiology and Immunology. 2000;189(2):55-7.
63	Berg M, Johansson M, Montell H, Berg AL. Wild birds as a possible natural reservoir of Borna disease
virus. Epidemiology and infection. 2001;127:173-8.
64	Dauphin G, Legay V, Sailleau C, Smondack S, Hammoumi S, Zientara S. Evidence of Borna disease virus genome detection in French domestic animals and in foxes (Vulpes vulpes). Journal of General Virology. 2001;82(9):2199-204.
65	Jordan I, Lipkin WI. Borna disease virus. Reviews in Medical Virology. 2001;11(1):37-57.
66	Richt JA, Rott R. Borna disease virus: a mystery as an emerging zoonotic pathogen. Veterinary Journal. 2001;161(1):24-40.
67	Vahlenkamp TW, Konrath A. Persistence of Borna disease virus in naturally infected sheep. Journal of Virology. 2002;76(19):9735-43.
68	Chalmers RM, Thomas DR, Salmon RL. Borna disease virus and the evidence for human pathogenicity: a systematic review. QJM. 2005;98(4):255-74.
69	Dürrwald R, Kolodziejek J, Muluneh A, Herzog S, Nowotny N. Epidemiological pattern of classical Borna disease and regional genetic clustering of Borna disease viruses point towards the existence of to-date unknown endemic reservoir host populations. Microbes and Infection. 2006;8(3):917-29.
70	Hilbe M, Herrsche R, Kolodziejek J, Nowotny N, Zlinszky K, Ehrensperger F. Shrews as reservoir hosts of Borna disease virus. Emerging Infectios Diseases. 2006;12(4):675.
71	Kamhieh S, Flower RLP. Borna disease virus (BDV) infection in cats a concise review based on current knowledge. Veterinary Quarterly. 2006;28(2):65-73.
72	Kinnunen PM, Billich C, Ek-Kommonen C, Henttonen H, Kallio RKE, Niemimaa J, et al. Serological evidence for Borna disease virus infection in humans, wild rodents and other vertebrates in Finland. Journal of Clinical Virology. 2007;38(1):64-9.
73	Wensman JJ, Berg M, Berg A-L. Experiences of Borna disease virus infection in Sweden. Acta Pathologica, Microbiologica et Immunologica Scandinavica, Supplementum. 2008;116(124):46-9.
74	Hagiwara K, Matoba Y, M. A. Borna disease virus in Raccoons (Procyon lotor) in Japan. Journal of veterinary Medicine and Science. 2009;71(8):1009-15.
75	Jacobsen B, Algermissen D, Schaudien D, Venner M, Herzog S, Wentzx E, et al. Borna Disease in an adult Alpaca stallion (Lamma pacos). ScienceDirect. 2010;143:203-8.
76	Puorger ME, Hilbe M, Müller JP, Kolodziejek J, Nowotny N, Zlinszky K, et al. Distribution of Borna disease virus antigen and RNA in tissues of naturally infected bicolored white-toothed shrews, Crocidura leucodon, supporting their role as reservoir host species. Veterinary Pathology. 2010;47(2):236-44.
77	Kinnunen PM, Palva A, Vaheri A, Vapalahti O. Epidemiology and host spectrum of Borna disease virus infections. Journal of General Virology. 2013;94(PT 2):247-62.
78	Knezevic M, Jovanovic M, Asanin R. Bovine papular stomatitis - Its first occurrence in Serbia. Acta Veterinaria. 2000;50(2-3):147-54.
79	de Sant'Ana FJF, Rabelo RE, Vulcani VAS, Cargnelutti JF, Flores EF. Bovine papular stomatitis affecting dairy cows and milkers in Midwestern Brazil. Journal of Veterinary Diagnostic Investigation. 2012;24(2):442-5.
80	Aguilar-Setién A, Correa-Girón P, Hernández-Baumgarten E, Cruz-Gómez A, Hernandez-Jauregui P. Bovine papular stomatitis, first report of the disease in Mexico. The Cornell Veterinarian. 1980;70(1):10-8.
81	Griesemer RA, Cole GR. Bovine papular stomatitis. I. Recognition in the United States. Journal of the American Veterinary Medical Association. 1960;137(1):404-10.
82	Fraser C, M. S. Bovine papular stomatitis-a note on its diagnosis and experimental transmission in Ontario. Candian Veterinary Journal. 1962;3(4):107-11.
83	Lay K, Geiger S, Achu-Kwi D, Buttner M, Renz A. Co-infection by Onchocerca-filariae, Dermatophilus-bacteria and bovine papular stomatitis virus (BPSV) in zebu-cattle of North-Cameroon. Int J Med Microbiol. 2004;293:68-.
84	Dal Pozzo F, Martinelle L, Gallina L, Mast J, Sarradin P, Thiry E, et al. Original findings associated with two cases of bovine papular stomatitis. Journal of Clinical Microbiology. 2011;49(12):4397-400.
85	Inoshima Y, Nakane T, Sentsui H. Severe dermatitis on cattle teats caused by bovine papular stomatitis virus. The Veterinary Record. 2009;164(10):311-2.
86	Leonard D, Otter A, Everest D, Wood A, McInnes C, Schock A. Unusual bovine papular stomatitis virus infection in a British dairy cow. The Veterinary Record. 2009;164(2):65-.
87	Holmes P, Richey M, McInnes C, Wood A, Schock A, Wilson E, et al. Zoonotic transmission of bovine papular stomatitis virus. The Veterinary Record. 2011;169(9):235-6.
88	Gurav YK, Raut CG, Yadav PD, Tandale BV, Sivaram A, Pore MD, et al. Buffalopox outbreak in humans and animals in Western Maharashtra, India. Preventive Veterinary Medicine. 2011;100(3-4):242-7.
89	Singh RK, Hosamani M, Balamurugan V, Bhanuprakash V, Rasool TJ, Yadav MP. Buffalopox: an emerging and re-emerging zoonosis. Animal Health Research Reviews. 2007;8(1):105-14.
90	Venkatesan G, Balamurugan V, Prabhu M, Yogisharadhya R, Bora DP, Gandhale PN, et al. Emerging and re-emerging zoonotic buffalopox infection: a severe outbreak in Kolhapur (Maharashtra), India. Veterinaria italiana. 2010;46(4):439-48.
91	Singh RK, Hosamani M, Balamurugan V, Satheesh CC, Shingal KR, Tatwarti SB, et al. An outbreak of buffalopox in buffalo (Bubalus bubalis) dairy herds in Aurangabad, India. Revue Scientifique et Technique. 2006;25(3):981-7.
92	Zafar A, Swanepoel R, Hewson R, Nizam M, Ahmed A, Husain A, et al. P1707 report of multicentre outbreak of buffalopox virus infection in burn units, Karachi, Pakistan. International Journal of Antimicrobial Agents. 2007;29(1):S484-S.
93	Bera BC, Shanmugasundaram K, Barua S, Anand T, Riyesh T, Vaid RK, et al. Sequence and phylogenetic analysis of host-range (E3L, K3L, and C7L) and structural protein (B5R) genes of buffalopox virus isolates from buffalo, cattle, and human in India. Virus Genes. 2012;45(3):488-98.
94	Bhanuprakash V, Venkatesan G, Balamurugan V, Hosamani M, Yogisharadhya R, Gandhale P, et al. Zoonotic infections of buffalopox in India. Zoonoses and Public Health. 2010;57(7-8):e149-55.
95	Gomes G, Causey OR. Bussuquara, a new arthropod-borne virus. Experimental Biology and Medicine. 1959;101(2):275-9.
96	Srihongse S, Johnson CM. The first isolation of bussuquara virus from man. Transactions of the Royal Society of Tropical Medicine and Hygiene. 1971;65(4):541-2.
97	Dick GWA. Epidemiological notes on some viruses isolated in Uganda (Yellow fever, Rift Valley fever, Bwamba fever, West Nile, Mengo, Semliki forest, Bunyamwera, Ntaya, Uganda S and Zika viruses). Transactions of the Royal Society of Tropical Medicine and Hygiene. 1952;47(1):13-48.
98	Lutwama JJ, Rwaguma EB, Nawanga PL, Mukuye A. Isolations of Bwamba virus from south central Uganda and north eastern Tanzania. African Health Sciences. 2002;2(1):24-8.
99	Kokernot RH, Hayes J, Tempelis CH, Chan DHM, Boyd KR, Anderson RJ. Arbovirus studies in the Ohio-Mississippi Basin, 1964-1967: IV. Cache Valley virus. American Journal of Tropical Medicine and Hygiene. 1969;18(5):768-73.
100	Blackmore CG, Grimstad PR. Cache Valley and potosi viruses (Bunyaviridae) in white-tailed deer (Odocoileus virginianus): experimental infections and antibody prevalence in natural populations. American Journal of Tropical Medicine and Hygiene. 1998;59(5):704-9.
101	Holden P, Hess AD. Cache Valley virus a previously undescribed mosquito-borne agent. Science. 2013;130(3383):1187-8.
102	Buescher EL, Byrne RJ, Clarke GC, Gould DJ, Russell PK, Scheider FG, et al. Cache Valley virus in the Del Mar Va Peninsula I. Virologic and serologic evidence of Infection. American Journal of Tropical Medicine and Hygiene. 1970;19(3):493-502.
103	Concha-Bermejillo Adl. Cache Valley virus is a cause of fetal malformation and pregnancy loss in sheep. Small Ruminant Research. 2003;49(1):1-9.
104	Reeves WK, Miller MM. Culicoides sonorensis (Diptera: Ceratopogonidae) is not a competent vector of Cache Valley virus (family Bunyaviridae, genus Orthobunyavirus). Archives of Virology. 2013;158(10):2175-7.
105	Wang H, Nattanmai S, Kramer LD, Bernard KA, Tavakoli NP. A duplex real-time reverse transcriptase polymerase chain reaction assay for the detection of California serogroup and Cache Valley viruses. Diagnostic Microbiology and Infectious Disease. 2009;65(2):150-7.
106	Blackmore CGM, Grimstad PR. Evaluation of the Eastern cottontail Sylvilagus floridanus as an amplifying vertebrate host for Cache Valley virus (Bunyaviridae) in Indiana. Journal of Wildlife Diseases. 2008;44(1):188-92.
107	Tauro LB, Almeida FL, Contigiani MS. First detection of human infection by Cache Valley and Kairi viruses (Orthobunyavirus) in Argentina. Transactions of the Royal Society of Tropical Medicine and Hygiene. 2009;103(2):197-9.
108	McLean RG, Calisher CH, Parham GL. Isolation of Cache Valley virus and detection of antibody for selected arboviruses in Michigan horses in 1980. American Journal of Veterinary Research. 1987;48(7):1039-41.
109	Sexton DJ, Rollin PE, Breitschwerdt EB, Corey GR, Myers SA, Dumais MR, et al. Life-threatening Cache Valley virus infection. The New England Journal of Medicine. 1997;336(8):547-9.
110	Blitvich BJ, Loroño-Pino MA, Garcia-Rejon JE, Farfan-Ale JA, Dorman KS. Nucleotide sequencing and serologic analysis of Cache Valley virus isolates from the Yucatan Peninsula of Mexico. Virus Genes. 2012;45(1):176-80.
111	Campbell GL, Mataczynski JD, Reisdorf ES, Powell JW, Martin DA, Lambert AJ, et al. Second human case of Cache Valley virus disease. Emerging Infectious Diseases. 2006;12(5):854-6.
112	Sahu SP, Pedersen DD, Ridpath HD, Ostlund EN, Schmitt BJ, Alstad DA. Serologic survey of cattle in the northeastern and north central United States, Virginia, Alaska, and Hawaii for antibodies to Cache Valley and antigenically related viruses (Bunyamwera serogroup virus). American Journal of Tropical Medicine and Hygiene. 2002;67(1):119-22.
113	Neitzel DF, Grimstad PR. Serological evidence of Califonia group and Cache Valley virus infection in Minnesota white-tailed deer. Journal of Wildlife Diseases. 1991;27(2):230-7.
114	Salkeld DJ, Padgett KA, Jones JH. A meta-analysis suggesting that the relationship between biodiversity and risk of zoonotic pathogen transmission is idiosyncratic. Ecology letters. 2013;16(5):679-86.
115	Balfour HH, Edelman CK, Bauer H, Siem RA. California arbovirus (La Crosse) infections. III. Epidemiology of California encephalitis in Minnesota. The Journal of Infectious Diseases. 1976;133(3):293-301.
116	Hammon WM, Reeves WC, Sather G. California Encephalitis virus, a newly described agent: II. Isolation and attempts to identify and characterize the agent. The Journal of Immunology. 1952;69(5):493-510.
117	Leber SM, Brunberg JA, Pavkovic IM. Infarction of basal ganglia associated with California encephalitis virus. Pediatric Neurology. 1995;12(4):346-9.
118	Thompson WH, Kalfayan B, Anslow RO. Isolation of California encephalitis group virus from a fatal human illness. American journal of epidemiology. 1965;81(2).
119	Rust RS, Thompson WH, Matthews CG, Beaty BJ, Chun RWM. Topical Review: La Crosse and Other Forms of California Encephalitis. Journal of Child Neurology. 1999;14(1):1-14.
120	Morgante O, Shemanchuk JA. Virus of the California encephalitis complex: isolation from Culiseta inornata. Science News. 2013;157(3789):692-3.
121	Huaman A, Caceda R, Perez J, Castillo R, Rios Z, Guevara C, et al. Human illness caused by Caraparu and Murutucu (group C) viruses, Peru, 2003 and 2004. American Journal of Tropical Medicine and Hygiene. 2005;73(6).
122	Cajimat MNB, Milazzo ML, Bradley RD, Fulhorst CF. Catarina virus, an arenaviral species principally associated with Neotoma micropus (southern plains woodrat) in Texas. American Journal of Tropical Medicine and Hygiene. 2007;77(4):732-6.
123	Milazzo ML, Amman BR, Cajimat MNB, Mendez-Harclerode FM, Suchecki JR, Hanson D, et al. Ecology of Catarina virus (family Arenaviridae) in Southern Texas, 2001–2004. Vector-Borne and Zoonotic Diseases. 2013;13(1):50-9.
124	Gurav YK, Tandale BV, Jadi RS, Gunjikar RS, Tikute SS, Jamgaonkar AV, et al. Chandipura virus encephalitis outbreak among children in Nagpur division, Maharashtra, 2007. The Indian Journal of Medical Research. 2010;132(October):395-9.
125	Pradesh A, Joshi MV, Ranadive SN, Kanojia PC, Eshwarachary D, Kumarswamy M, et al. Chandipura virus: A major cause of acute encephalitis in children in North Telangana, Andhra Pradesh, Indina. Journal of Medical Virology. 2008;80(1):118-24.
126	Geevarghese G, Arankalle VA. Detection of Chandipura virus from sand flies in the genus Sergentomyia (Diptera: Phlebotomidae) at Karimnagar District, Andhra Pradesh, India. Journal of Medical Entomology. 2005;42(3):495-6.
127	Chadha MS, Arankalle VA, Jadi RS, Joshi MV, Thakare JP, Mahadev PVM, et al. An outbreak of Chandipura virus encephalitis in the eastern districts of Gujarat state, India. American Journal of Tropical Medicine and Hygiene. 2005;73(3):566-70.
128	Eisenhut M, Schwarz TF, Hegenscheid B. Seroprevalence of dengue, chikungunya and Sindbis virus infections in German aid workers. Infection. 1999;27(2):82-5.
129	Diallo M, Thonnon J, Traore-Lamizana M, Fontenille D. Vectors of Chikungunya virus in Senegal: current data and transmission cycles. American Journal of Tropical Medical Hygiene. 1999;60(2):281-6.
130	Powers AM, Brault AC, Tesh RB, Weaver SC. Re-emergence of chikungunya and O'nyong-nyong viruses: evidence for distinct geographical lineages and distant evolutionary relationships. Journal of General Virology. 2000;81(Pt 2):471-9.
131	Pfeffer M, Linssen B, Parke MD, Kinney RM. Specific detection of Chikungunya virus using a RT-PCR/nested PCR combination. Journal of Veterinary Medicine. 2002;49(1):49-54.
132	Pastorino B, Bessaud M, Grandadam M, Murri S, Tolou HJ, Peyrefitte CN. Development of a TaqMan RT-PCR assay without RNA extraction step for the detection and quantification of African Chikungunya viruses. Journal of Virological Methods. 2005;124(1-2):65-71.
133	Parola P, de Lamballerie X, Jourdan J, Rovery C, Vaillant V, Minodier P, et al. Novel Chikungunya virus variant in travelers returning from Indian Ocean islands. Emerging Infectious Diseases. 2006;12(10):1493-9.
134	Abraham AM, Sridharan G. Chikungunya virus infection a resugent scourge. Indian Journal of Medical Research. 2007;126(6):502-4.
135	AbuBakar S, Sam IC, Wong P-f, MatRahim N, Hooi P-S, Rosland N. Reemergence of endemic Chikungunya Malaysia. Emerging Infectious Diseases. 2007;13(1):147-9.
136	Carletti F, Bordi L, Chiappini R, Ippolito G, Sciarrone MR, Capobianchi MR, et al. Short report: Rapid detection and quantification of Chikungunya virus by a one-step reverse transcription – polymerase chain reaction real-time assay. American Journal of Tropical Medicine and Hygiene. 2007;77(3):521-4.
137	Powers AM, Logue CH. Changing patterns of Chikungunya virus: re-emergence of a zoonotic arbovirus. Journal of General Virology. 2007;88(Pt 9):2363-77.
138	Rezza G, Nicoletti L, Angelini R, Romi R, Finarelli AC, Panning M, et al. Infection with Chikungunya virus in Italy: an outbreak in s temperate region. The Lancet. 2007;370(1):1840-46.
139	Bonilauri P, Bellini R, Calzolari M, Angelini R, Venturi L, Fallacara F, et al. Chikungunya virus in Aedes albopictus, Italy. Emerging Infectious Diseases. 2008;14(5):852-3.
140	Gould LH, Osman MS, Farnon EC, Griffith KS, Godsey MS, Karch S, et al. An outbreak of yellow fever with concurrent Chikungunya virus transmission in South Kordofan, Sudan, 2005. Transactions of the Royal Society of Tropical Medicine and Hygiene. 2008;102(12):1247-54.
141	Kowalzik S, Xuan NV, Weissbrich B, Scheiner B, Schied T, Drosten C, et al. Characterisation of a chikungunya virus from a German patient returning from Mauritius and development of a serological test. Medical Microbiology and Immunology. 2008;197(4):381-6.
142	Nero C. Chikungunya, the traveling virus. Clinical Microbiology Newsletter. 2008;30(13):97-100.
143	Ratsitorahina M, Harisoa J, Ratovonjato J, Biacabe S, Reynes J, Zeller H, et al. Outbreak of Dengue and Chikungunya fevers, Toamasina, Madagascar, 2006. Emerging Infectious Diseases. 2008;14(7):1135-7.
144	Shu P-Y, Yang C-F, Su C-L, Chen C-Y, Chang S-F, Tsai K-H, et al. Two imported Chikungunya cases, Taiwan. Emerging Infectious Diseases. 2008;14(8):1325-7.
145	Chahar HS, Bharaj P, Dar L, Guleria R, K.kabra S, Broor S. Co-infections with Chikungunya virus and Dengue virus in Delhi India. Emerging Infectious Diseases. 2009;15(7):1077-80.
146	Leroy EM, Nkoghe D, Ollomo B, Nze-Nkogue C, Becquard P, Grard G, et al. Concurrent Chikungunya and Dengue virus infections during simultaneous outbreaks, Gabon, 2007. Emerging Infectious Diseases. 2009;15(4):591-3.
147	Ayu SM, Lai LR, Chan YF, Hatim A, Hairi NN, Ayob A, et al. Seroprevalence survey of Chikungunya virus in Bagan Panchor, Malaysia. American Journal of Tropical Medicine and Hygiene. 2010;83(6):1245-8.
148	Das T, Jaffar-Bandjee MC, Hoarau JJ, Krejbich Trotot P, Denizot M, Lee-Pat-Yuen G, et al. Chikungunya fever: CNS infection and pathologies of a re-emerging arbovirus. Progress in Neurobiology. 2010;91(2):121-9.
149	Demanou M, Antonio-Nkondjio C, Ngapana E, Rousset D, Paupy C, Manuguerra J-C, et al. Chikungunya outbreak in a rural area of Western Cameroon in 2006: a retrospective serological and entomological survey. BMC Research Notes. 2010;3(1):128-.
150	Dwibedi B, Mohapatra N, Beuria MK, Kerketta AS, Sabat J, Kar SK, et al. Emergence of Chikungunya virus infection in Orissa, India. Vector-Borne and Zoonotic Diseases. 2010;10(4):347-54.
151	Gaibani P, Pierro A, Cavrini F, Rossini G, Landini MP, Manisera C, et al. Serological update of the Chikungunya epidemic outbreak in Italy. Int J Infect Dis. 2010;14(Icid):E209-E.
152	Gasque P, Gauzer BA, Hoarau JJ, Jaffar-Bandjee MC, Krejbich-Trotot P, Ramful D. Emergence and clinical insights into the pathology of Chikungunya virus. Expert Review of Anti-infective Therapy. 2010;8(9):987-96.
153	Hapuarachchi HC, Bandara KBAT, Sumanadasa SDM, Hapugoda MD, Lai Y-L, Lee K-S, et al. Re-emergence of Chikungunya virus in South-East Asia: virological evidence from Sri Lanka and Singapore. Journal of General Virology. 2010;91(Pt 4):1067-76.
154	Manimunda SP, Sugunan AP, Rai SK, Vijayachari P, Shriram AN, Sharma S, et al. Outbreak of Chikungunya fever, Dakshina Kannada district, South India, 2008. American Journal of Tropical Medicine and Hygiene. 2010;83(4):751-4.
155	Niyas KP, Abraham R, Unnikrishnan RN, Mathew T, Nair S, Manakkadan A, et al. Molecular characterization of Chikungunya virus isolates from clinical samples and adult Aedes albopictus mosquitoes emerged from larvae from Kerala, South India. Virology Journal. 2010;7(September 2009):189-.
156	Rianthavorn P, Prianantathavorn K, Wuttirattanakowit N, Theamboonlers A, Poovorawan Y. An outbreak of Chikungunya in southern Thailand from 2008 to 2009 caused by African strains with A226V mutation. International Journal of Infectious Diseases. 2010;14(Suppl 3):e161-5.
157	Soumahoro M-K, Fontenille D, Turbelin C, Pelat C, Boyd A, Flahault A, et al. Imported Chikungunya virus infection. Emerging Infectious Diseases. 2010;16(1):162-3.
158	Thiboutot MM, Kannan S, Kawalekar OU, Shedlock DJ, Khan AS, Sarangan G, et al. Chikungunya: a potentially emerging epidemic? PLoS Neglected Tropical Diseases. 2010;4(4):e623-e.
159	Ummul Haninah A, Vasan SS, Ravindran T, Chandru A, Lee HL, Shamala Devi S. Development and evaluation of a one-step SYBR-green I-based real-time RT-PCR assay for the detection and quantification of Chikungunya virus in human, monkey and mosquito samples. Tropical Biomedicine. 2010;27(3):611-23.
160	Yap G, Pok K-Y, Lai Y-L, Hapuarachchi H-C, Chow A, Leo Y-S, et al. Evaluation of Chikungunya diagnostic assays: differences in sensitivity of serology assays in two independent outbreaks. PLoS Neglected Tropical Diseases. 2010;4(7):e753-e.
161	Zheng K, Li J, Zhang Q, Liang M, Li C, Lin M, et al. Genetic analysis of chikungunya viruses imported to mainland China in 2008. Virology Journal. 2010;7:8-.
162	Dwibedi B, Sabat J, Mahapatra N, Kar SK, Kerketta AS, Hazra RK, et al. Rapid spread of Chikungunya virus infection in Orissa: India. The Indian Journal of Medical Research. 2011;133(3):316-21.
163	Sudeep AB, Hundekar SL, Jacob PG, Balasubramanian R, Arankalle VA, Mishra AC. Investigation of a Chikungunya-like illness in Tirunelveli district, Tamil Nadu, India 2009-2010. Tropical Medicine & International Health. 2011;16(5):585-8.
164	Tan CH, Wong PSJ, Li MZI, Tan SYS, Lee TKC, Pang SC, et al. Entomological investigation and control of a Chikungunya cluster in Singapore. Vector-Borne and Zoonotic Diseases. 2011;11(4):383-90.
165	Burt FJ, Rolph MS, Rulli NE, Mahalingam S, Heise MT. Chikungunya: a re-emerging virus. The Lancet. 2012;379(9816):662-71.
166	Gobbi F, Barzon L, Capelli G, Angheben A, Pacenti M, Napoletano G, et al. Surveillance for West Nile, Dengue and Chikungunya virus infections, Veneto Region Italy, 2010. Emerging Infectious Diseases. 2012;18(4):671-3.
167	Kucharz EJ, Cebula-Byrska I. Chikungunya fever. European Journal of Internal Medicine. 2012;23(4):325-9.
168	Wu D, Wu J, Zhang Q, Zhong H, Ke C, Deng X, et al. Chikungunya outbreak in Guagdong Province China 2010. Emerging Infectious Disease. 2012;18(3):493-5.
169	Zayed A, Awash AA, Esmail MA, Al-Mohamadi HA, Al-Salwai M, Al-Jasari A, et al. Detection of Chikungunya virus in Aedes aegypti during 2011 outbreak in Al Hodayda, Yemen. Acta Tropica. 2012;123(1):62-6.
170	Zayed A, Awash AA, Esmail MA, Al-Mohamadi HA, Al-Salwai M, Al-Jasari A, et al. Detection of Chikungunya virus in Aedes aegypti during 2011 outbreak in Al Hodayda, Yemen. ActaTropica. 2012;123(1):62-6.
171	Wu D, Zhang Y, Zhouhui Q, Kou J, Liang W, Zhang H, et al. Chikungunya virus with E1-A226V mutation causing two outbreaks in 2010, Guangdong, China. Virol J. 2013;10:174.
172	Nelson R, Canate R, Pascale JM, Dragoo JW, Armien B, Armien AG, et al. Confirmation of Choclo virus as the cause of Hantavirus cardiopulmonary syndrome and high serum antibody prevalence in Panama. Journal of Medical Virology. 2010;82(May):1586-93.
173	Klasco R. Colorado tick fever. Medical Clinics of North America. 2002;86(2):435-40.
174	Brackney MM, Marfin AA, Staples JE, Stallones L, Keefe T, Black WC, et al. Epidemiology of Colorado tick fever in Montana, Utah, and Wyoming, 1995-2003. Vector-Borne and Zoonotic Diseases. 2010;10(4):381-5.
175	Warrell MJ, Warrell DA. Colorado tick fever virus and other arthropod-borne Reoviridae. In: Warrell DA, Cox TM, Firth JD, editors. Oxford Textbook of Medicine. 5 ed: Oxford University Press; 2012.
176	Formenty P, Boesch C, Wyers M, Steiner C, Donati F, Dind F, et al. Ebola virus outbreak among wild chimpanzees living in a rain forest of Cote d'Ivoire. Journal of Infectious Diseases. 1999;179(Supplement 1):S120-S6.
177	Baxby D, Bennett M, Getty B. Human cowpox 1969-93: a review based on 54 cases. The British Journal of Dermatology. 1994;131(5):598-607.
178	Tryland M, Sandvik T, Hansen H, Haukenes G, Holtet L, Bennett M, et al. Characteristics of four cowpox virus isolates from Norway and Sweden. Acta Pathologica, Mcrobiologica, et Immunologica Scandinavica. 1998;106(6):623-35.
179	Chantrey J, Meyer H, Baxby D, Begon M, Bown KJ, Hazel SM, et al. Cowpox: Reservoir hosts and geographic range. Epidemiology and Infection. 1999;122(3):455-60.
180	Hazel SM, Bennett M, Chantrey J, Bown K, Cavanagh R, Jones TR, et al. A longitudinal study of an endemic disease in its wildlife reservoir: cowpox and wild rodents. Epidemiology and Infection. 2000;124(3):551-62.
181	Amer M, El-Gharib I, Rashed A, Farag F, Emara M. Human cowpox infection in Sharkia Governorate, Egypt. International Journal of Dermatology. 2001;40(1):14-7.
182	Wolfs TFW, Wagenaar JA, Niesters HGM, Osterhaus ADME. Rat-to-human transmission of cowpox infection. Emerging Infectious Disease. 2002;8(12):1495-6.
183	Pelkonen PM, Tarvainen K, Hynninen A, Kallio ERK. Cowpox with sever generalized eruption Finland. Emerging Infectious Diseases. 2003;9(11):1458-61.
184	Tikkanen MK, McInnes CJ, Mercer AA, Buttner M, Tuimala J, Hirvela¨-Koski V, et al. Recent isolates of parapoxvirus of Finnish reindeer (Rangifer tarandus tarandus) are closely related to bovine pseudocowpox virus. Journal of General Virology. 2004;85(6):1413-8.
185	Coras B, Eßbauer S, Pfeffer M, Meyer H, Schröder J, Stolz W, et al. Cowpox and a cat. The Lancet. 2005;365(5):446-.
186	Martina BEE, Doornum GV, Dorrestein GM, Niesters HGM, Osterhaus ADME. Cowpox transmission from rats to monkeys, The Netherlands. Emerging Infectious Disease. 2006;12(6):1005-7.
187	Kurth A, Wibbelt G, Gerber H-P, Petschaelis A, Pauli G, Nitsche A. Rat-to-elephant-to-human transmission of cowpox virus. Emerging Infectious Diseases. 2008;14(4):4-6.
188	Vorou RM, Papavassiliou VG, Pierroutsakos IN. Cowpox virus infection: an emerging health threat. Current Opinion in Infectious Diseases. 2008;21(2):153-6.
189	Becker C, Kurth A, Hessler F, Kramp H, Gokel M, Hoffmann R, et al. Cowpox virus infection in pet rat owners: not always immediately recognized. Deutsches Ärzteblatt International. 2009;106(19):329-34.
190	Kurth A, Straube M, Kuczka A, Dunsche AJ, Meyer H, Nitsche A. Cowpox virus outbreak in banded mongooses (Mungos mungo) and jaguarundis (Herpailurus yagouaroundi) with a time-delayed infection to humans. PLoS ONE. 2009;4(9):e6883-e.
191	Hemmer CJ, Littmann M, Löbermann M, Meyer H, Petschaelis A, Reisinger EC. Human cowpox virus infection acquired from a circus elephant in Germany. International Journal of Infectious Diseases. 2010;14(Suppl 3):e338-40.
192	Cardeti G, Brozzi A, Eleni C, Polici N, D'Alterio G, Carletti F, et al. Cowpox virus in llama, Italy. Emerging Infectious Diseases. 2011;17(8):1513-.
193	von Bomhard W, Mauldin EA, Breuer W, Pfleghaar S, Nitsche A. Localized cowpox infection in a 5-month-old rottweiler. Veterinary Dermatology. 2011;22(1):111-4.
194	McCollum AM, Austin C, Nawrocki J, Howland J, Pryde J, Vaid A, et al. Investigation of the first laboratory-acquired human cowpox virus infection in the United States. The Journal of Infectious Diseases. 2012;206(1):63-8.
195	Wood OL, Lee VH, Ash JS, Casals J. Crimean-Congo hemorrhagic fever, Thogoto, Dugbe, and Jos viruses isolated from Ixodid ticks in Ethiopia. American Journal of Tropical Medicine and Hygiene. 1978;27(3):600-4.
196	Hoogstraal H. The epidemiology of tick-borne Crimean-Congo hemorrhagic fever in Asia, Europe, and Africa. Journal of Medical Entomology. 1979;15(4):307-417.
197	Shepherd A, Swanepoel R, Shepherd S, McGillivray G, Searle L. Antibody to crimean-congo hemorrhagic fever virus in wild mammals from southern Africa. American Journal of Tropical Medical Hygiene. 1987;36:133-42.
198	Swanepoel R, Shepherd AJ, Leman PA, Shepherd SP, McGillivray M, Erasmus MJ, et al. Epidemiologic and clinical features of Crimean-Congo hemorrhagic fever in southern Africa. Amercian Journal of Topical Medicine and Hygeine. 1987;36(August 1986):120-32.
199	Schwarz TF, Nsanze H, Longson M, Nitschko H, Gilch S, Shurie H, et al. Polymerase chain reaction for diagnosis and identification of distinct variants of Crimean-Congo hemorrhagic fever virus in the United Arab Emirates. American Journal of Tropical Medicine and Hygiene. 1996;55(2):190-6.
200	Drosten C, Göttig S, Schilling S, Asper M, Panning M, Schmitz H, et al. Rapid detection and quantification of RNA of ebola and Marburg Viruses, lassa Virus, Crimean-Congo hemorrhagic fever virus, Rift Valley fever virus, Dengue virus, and Yellow fever virus by real-time reverse transcription-PCR. Journal of Clinical Microbiology. 2002;40(7):2323-30.
201	Drosten C, Herbert D, Emmerich P, Schmitz H. Crimean-Congo hemorrhagic fever in Kosovo. Journal of Clinical Microbiology. 2002;40(3):1122-3.
202	Papa A, Bino S, Llagami A, Brahimaj B, Papadimitriou E, Pavlidou V, et al. Crimean-Congo hemorrhagic fever in Albania, 2001. European Journal of Clinical Microbiology & Infectious Diseases. 2002;21(8):603-6.
203	Athar MN, Baqai HZ, Ahmad M, Khalid MA, Bashir N, Ahmad AM, et al. Short report: Crimean-Congo hemorrhagic fever outbreak in Rawalpindi, Pakistan, February 2002. American Journal of Tropical Medicine and Hygiene. 2003;69(3):284-7.
204	Izadi S, Naieni KH, Madjdzadeh SR, Nadim A. Crimean-Congo hemorrhagic fever in Sistan and Baluchestan Province of Iran, a case-control study on epidemiological characteristics. International Journal of Infectious Diseases. 2004;8(5):299-306.
205	Papa A, Christova I, Papadimitriou E, Antoniadis A. Crimean-Congo Hemorrhagic Fever in Bulgaria. Emerging Infectious Diseases. 2004;10(8):1465.
206	Tattevin P, Tarantola A, Tall A, Nabeth P, Michelet C. Imported Crimean-Congo hemorrhagic fever. Journal of Clinical Microbiology. 2005;43(9):4905-7.
207	Ergönül O, Zeller H, Kiliç S, Kutlu S, Kutlu M, Cavusoglu S, et al. Zoonotic infections among veterinarians in Turkey: Crimean-Congo hemorrhagic fever and beyond. International Journal of Infectious Diseases. 2006;10(6):465-9.
208	Garcia S, Chinikar S, Coudrier D, Billecocq A, Hooshmand B, Crance JM, et al. Evaluation of a Crimean-Congo hemorrhagic fever virus recombinant antigen expressed by Semliki Forest suicide virus for IgM and IgG antibody detection in human and animal sera collected in Iran. Journal of Clinical Virology. 2006;35(2):154-9.
209	Mardani M, Rahnavardi M, Rajaeinejad M, Naini KH, Chinikar S, Pourmalek F, et al. Crimean-Congo hemorrhagic fever among health care workers in Iran: a seroprevalence study in two endemic regions. American Journal of Tropical Medicine and Hygiene. 2007;76(3):443-5.
210	Midilli K, Gargili A, Ergonul O, Sengöz G, Ozturk R, Bakar M, et al. Imported Crimean-Congo hemorrhagic fever cases in Istanbul. BMC Infectious Diseases. 2007;7(1):54-.
211	Rai MA, Khanani MR, Warraich HJ, Hayat A, Ali SH. Crimean-Congo hemorrhagic fever in Pakistan. Journal of Medical Virology. 2008;80(6):1004-6.
212	Sharifi-Mood B, Mardani M, Keshtkar-Jahromi M, Rahnavardi M, Hatami H, Metanat M. Clinical and epidemiologic features of Crimean-Congo hemorrhagic fever among children and adolescents from southeastern Iran. The Pediatric Infectious Disease Journal. 2008;27(6):555-7.
213	Ertugrul B, Uyar Y, Yavas K, Turan C, Oncu S, Saylak O, et al. An outbreak of Crimean-Congo hemorrhagic fever in Western Anatolia, Turkey. International Journal of Infectious Diseases. 2009;13(6):e431-6.
214	Gunes T. Crimean-Congo hemorrhagic fever virus in high-risk population, Turkey. Emerging Infectious Diseases. 2009;15(3):461-5.
215	Sun S, Dai X, Aishan M, Wang X, Meng W, Feng C, et al. Epidemiology and phylogenetic analysis of crimean-congo hemorrhagic fever viruses in Xinjiang, China. Journal of Clinical Microbiology. 2009;47(8):2536-43.
216	Vorou RM. Crimean-Congo hemorrhagic fever in southeastern Europe. International Journal of Infectious Diseases. 2009;13(6):659-62.
217	Yilmaz GR, Buzgan T, Irmak H, Safran A, Uzun R, Cevik MA, et al. The epidemiology of Crimean-Congo hemorrhagic fever in Turkey, 2002-2007. International Journal of Infectious Diseases. 2009;13(3):380-6.
218	Aradaib IE, Erickson BR, Mustafa ME, Khristova ML, Saeed NS, Elageb RM, et al. Nosocomial outbreak of Crimean-Congo hemorrhagic fever, Sudan. Emerging Infectious Diseases. 2010;16(5):837-9.
219	Carroll SA, Bird BH, Rollin PE, Nichol ST. Ancient common ancestry of Crimean-Congo hemorrhagic fever virus. Molecular Phylogenetics and Evolution. 2010;55(3):1103-10.
220	Chinikar S, Ghiasi SM, Hewson R, Moradi M, Haeri A. Crimean-Congo hemorrhagic fever in Iran and neighboring countries. Journal of Clinical Virology. 2010;47(2):110-4.
221	Günaydin NS, Aydin K, Yilmaz G. Crimean-Congo hemorrhagic fever cases in the eastern Black Sea Region of Turkey: demographic, geographic, climatic, and clinical characteristics. Turkish Journal of Medical Sciences. 2010;40(6):829-34.
222	Tezer H, Sucakli IA, Sayli TR, Celikel E, Yakut I, Kara A, et al. Crimean-Congo hemorrhagic fever in children. Journal of Clinical Virology. 2010;48(3):184-6.
223	Zakhashvili K, Tsertsvadze N, Chikviladze T, Jghenti E, Bekaia M, Kuchuloria T, et al. Crimean-Congo hemorrhagic fever in man, Republic of Georgia, 2009. Emerging Infectious Diseases. 2010;16(8):1328-.
224	Andriamandimby SF, Marianneau P, Rafisandratantsoa J-T, Rollin PE, Heraud J-M, Tordo N, et al. Crimean-Congo hemorrhagic fever serosurvey in at-risk professionals, Madagascar, 2008 and 2009. Journal of Clinical Virology. 2011;52(4):370-2.
225	Grard G, Drexler JF, Fair J, Muyembe J-J, Wolfe ND, Dorsten C, et al. Re-emergence of Crimean-Congo hemorrhagic fever virus in Central Africa. PLoS Neglected Tropical Diseases. 2011;5(10):1-7.
226	Papa A, Tzala E, Maltezou HC. Crimean-Congo hemorrhagic fever virus Northeastern Greece. Emerging Infectious Disease. 2011;17(1):141-.
227	Patel AK, Patel KKK, Mehta M, Parikh TM, Toshniwal H. First Crimean-Congo hemorrhagic fever outbreak in India. The Journal of the Association of Physicians of India. 2011;59(september):585-9.
228	Ergonul O. Crimean-Congo hemorrhagic fever virus: New outbreaks, new discoveries. Current Opinion in Virology. 2012;2(2):215-20.
229	Goel M, Kumar A, Lahariya C, Puri M, Sodhi A. Emergence of viral hemorrhagic fevers: Is recent outbreak of crimean-congo hemorrhagic fever in India an indication? Journal of Postgraduate Medicine. 2012;58(1):39-.
230	Lindeborg M, Barboutis C, Ehrenborg C, Fransson T, Jaenson TGT, Lindfren P-E, et al. Migratory birds ticks and Crimean-Congo hemorrhagic fever virus. Emerging Infectious Diseases. 2012;18(12):2095-7.
231	Romero DC, Delfino M, Giachetto G, Pirez MC. Dengue: frente a una eventual epidemia en Uruguay. Puesta al día. Clinicas Pediatricas Del Sur.
232	Kamal H. The 1927 epidemic of Dengue in Egypt. British Medical Journal. 1928;1(3521):1104-.
233	Theiler M, Casals J, Moutousses C. Etiology of the 1927-28 epidemic of Dengue in Greece. Experimental biology and Medicine. 1960;103(1):244-6.
234	Rudnick A. Studies of the ecology of Dengue in Malaysia: a preliminary report. Journal of Medical Entomology. 1965;2(2):203-8.
235	Fagbami AH, Monath TP, Fabiyi A. Dengue virus infections in Nigeria: a survey for antibodies in monkeys and humans. Transactions of the Royal Society of Tropical Medicine and Hygiene. 1977;71(1):60-5.
236	Rico-Hesse R. Molecular evolution and distribution of Dengue viruses type 1 and 2 in nature. Virology. 1990;174(2):479-93.
237	Rigau-Perez JG, Gubler DJ, Vorndam AV, Clark GG. Dengue surveillance-United States 1986-1992. Morbidity and Mortality Weekly Report. 1994;43(S S-2):7-19.
238	Gubler DJ, Clark GG. Dengue/Dengue hemorrhagic fever: the emergence of a global health problem. Emerging Infectious Diseases. 1995;1(2):55-7.
239	Rodier GR, Gubler DJ, Cope SE, Crop CB, Soliman AK, Polycarpe D, et al. Epidemic Dengue-2 in the city of Djibouti 1991-1992. Transactions of the Royal Society of Tropical Medicine and Hygiene. 1996;90(3):209-17.
240	Kalayanarooj S, Rothman AL, Raengsakulrach B, Janus J, Kurane I, Ennis AA. Rapid diagnosis of dengue viremia by reverse transcriptase-polymerase chain reaction using 3'-noncoding region universal primers. American Journal of Tropical Medicine and Hygiene. 1997;56(4):424-9.
241	Sudiro TM, Ishiko H, Green S, Vaughn DW, Nisalak A, Kalayanarooj S, et al. Rapid diagnosis of Dengue viremia by reverse transcriptase-polymerase chain reaction using 3'-noncoding region universal primaers. American Journal of Tropical Medicine and Hygiene. 1997;56(4):424-9.
242	Gubler DJ. Dengue and Dengue hemorrhagic fever. Clinical Microbiology Reviews. 1998;11(3):480-96.
243	Aviles G, Rangeon G, Vorndam V, Briones A, Baroni P, Enria D, et al. Dengue reemergence in Argentina. Emerging Infectious Diseases. 1999;5(4):575-8.
244	De Silva AM, Dittus W, Amerasinghe PH, Amerasinghe FP. Serologic evidence for an epizootic dengue virus infecting toque macaques (Macaca sinica) at Polonnaruwa, Sri Lanka. The American journal of tropical medicine and hygiene. 1999;60(2):300-6.
245	Gubler DJ, Meltzer M. Impact of dengue/Dengue hemorrhagic fever on the developing world. Advances in Virus Research. 1999;53(1):35-70.
246	Platt KB, Mangiafico JA, Rocha OJ, Zaldivar ME, Mora J, Trueba G, et al. Detection of Dengue virus neutralizing antibodies in bats from Costa Rica and Ecuador. Journal of Medical Entomology. 2000;37(6):965-7.
247	Massad E, Coutinho FA, Burattini MN, Lopez LF. The risk of yellow fever in a dengue-infested area. Transactions of the Royal Society of Tropical Medicine and Hygiene. 2001;95(4):370-4.
248	Solomon T, Mallewa M. Dengue and other emerging flaviviruses. The Journal of Infection. 2001;42(2):104-15.
249	Hales S, de Wet N, Maindonald J, Woodward A. Potential effect of population and climate changes on global distribution of dengue fever: an empirical model. Lancet. 2002;360(9336):830-4.
250	Krippner R, VonLaer G. First confirmed Dengue-1 Fever cases reported from Cameroon. Journal of Travel Medicine. 2002;9(5):273-4.
251	Perret C, Abarca K, Ovalle J, Ferrer P, Godoy P, Olea A, et al. Dengue-1 virus isolation during first Dengue fever outbreak on Easter Island, Chile. Emerging Infectious Diseases. 2003;9(11):1465-7.
252	Shu P-y, Chang S-f, Kuo Y-c, Yueh Y-y, Chien L-j, Sue C-l, et al. Development of group- and serotype-specific one-step SYBR green I-based real-time reverse transcription-PCR assay for Dengue virus. Journal of Clinical Microbiology. 2003;41(6):2408-16.
253	de Thoisy B, Dussart P, Kazanji M. Wild terrestrial rainforest mammals as potential reservoirs for flaviviruses (yellow fever, Dengue 2 and St Louis encephalitis viruses) in French Guiana. Transactions of the Royal Society of Tropical Medicine and Hygiene. 2004;98(7):409-12.
254	Mackenzie JS, Fubler DJ, Peterson LR. Emerging Flaviviruses: the spread and resurgence of Japanese encephalitis, West Nile and Dengue viruses. Nature Medicine Supplement. 2004;10(12):S98-S109.
255	Kumaria R, Chakravarti A. Molecular detection and serotypic characterization of dengue viruses by single-tube multiplex reverse transcriptase-polymerase chain reaction. Diagnostic Microbiology and Infectious Diseases. 2005;52(4):311-6.
256	Xie J, Weng Y, Shen X, Zhao Z. Identification of Dengue type 1 virus isolated in Fujian province by using the reverse transcription Nest-polymerase chain reaction. Chinese Journal of Zoonoses. 2005;21(8):699-701.
257	Hayes JM, Rigau-Pérez JG, Reiter P, Effler PV, Pang L, Vorndam V, et al. Risk factors for infection during a dengue-1 outbreak in Maui, Hawaii, 2001. Transactions of the Royal Society of Tropical Medicine and Hygiene. 2006;100(6):559-6.
258	Lai Y-L, Chung Y-K, Tan H-C, Yap H-F, Yap G, Ooi E-E, et al. Cost-effective real-time reverse transcriptase PCR (RT-PCR) to screen for dengue virus followed by rapid single-tube multiplex RT-PCR for serotyping of the virus. Journal of Clinical Microbiology. 2007;45(3):935-41.
259	Aguilar-Setien A, Romero-Almaraz M, Sanchez-Hernandez C, Figueroa R, Juarez-Palma L, Garcia-Flores M, et al. Dengue virus in Mexican bats. Epidemiology and infection. 2008;136(12):1678-83.
260	Dorji T, Yoon IK, Holmes EC, Wangchuk S, Tobgay T, Nisalak A, et al. Diversity and origin of Dengue virus serotypes 1, 2, and 3, Bhutan. Emerging Infectious Diseases. 2009;15(10):1630-2.
261	Suaya JA, Shepard DS, Siqueira B, Martelli T, Lum LCS, Tan LH, et al. Cost of Dengue cases in eight countries in the Americas and Asia: a prospective study. American Journal of Tropical Medicine and Hygiene. 2009;80(5):846-55.
262	Thoisy Bd, Lacoste V, Germain A, Muñoz-Jordán J, Colón C, Mauffrey J-F, et al. Dengue infection in neotropical forest mammals. Vector-Borne and Zoonotic Diseases. 2009;9(2):157-70.
263	Guilford-Blake R. Dengue fever reemerges in Florida after 75 years. Pediatric News. 2010:19-.
264	Pok K-Y, Lai Y-L, Sng J, Ng L-C. Evaluation of nonstructural 1 antigen assays for the diagnosis and surveillance of Dengue in Singapore. Vector-Borne and Zoonotic Diseases. 2010;10(10):1009-16.
265	Ruche GL, Souarès Y, Armengaud A, Peloux-Petiot F, Delaunay P, Despres P, et al. First two autochthonous Dengue virus infections in metropolitan France, September 2010. Eurosurveillance. 2010;15(39):2-6.
266	Phoutrides EK, Coulibaly MB, George CM, Sacko A, Traore S, Bessoff K, et al. Dengue virus seroprevalence among febrile patients in Bamako, Mali: Results of a 2006 surveillance study. Vector-Borne and Zoonotic Diseases. 2011;11(11):1479-85.
267	Usman M, Jamal S, Tabassum S, Zafran M. Outcome of Dengue fever in adults. Gomal Journal of Medical Sciences. 2011;9(1):70-3.
268	Astrom C, Rocklov J, Hales S, Beguin A, Louis V, Sauerborn R. Potential distribution of dengue fever under scenarios of climate change and economic development. EcoHealth. 2012;9(4):448-54.
269	Mari RB, Peydro RJ. Re-Emergence of Malaria and Dengue in Europe. In: Rodriguez-Morales A, editor. Current Topics in Tropical Medicine: InTech; 2012. p. 483-512.
270	Vairo F, Nicastri E, Meschi S, Schepisi MS, Paglia MG, Bevilacqua N, et al. Seroprevalence of Dengue infection: a cross-sectional survey in mainland Tanzania and on Pemba Island, Zanzibar. International Journal of Infectious Diseases. 2012;16(1):e44-e.
271	Hanley KA, Monath TP, Weaver SC, Rossi SL, Richman RL, Vasilakis N. Fever versus fever: the role of host and vector susceptibility and interspecific competition in shaping the current and future distributions of the sylvatic cycles of dengue virus and yellow fever virus. Infect Genet Evol. 2013;19:292-311.
272	Filipe AR, Casals J. Isolation of dhori virus from Hyalomma marginatum ticks in Portugal. Intervirology. 1979;11(1):124-7.
273	Li G, Wang N, Guzman H, Sbrana E, Yoshikawa T, Tseng C-t, et al. Dhori virus (Orthomyxoviridae: Thogotovirus) infection of mice produces a disease and cytokine response pattern similar to that of highly virulent influenza A (H5N1) virus infection in humans. American Journal of Tropical Medicine and Hygiene. 2008;78(4):675-80.
274	Lundkvist Å, Vasilenko V, Golovljova I, Plyusnin A, Vaheri A. Human dobrava hantavirus infections in Estonia. The Lancet. 1998;352(9125):1998-.
275	Plyusnin A, Nemirov K, Apekina N, Plyusnina A, Lundkvist A, Vaheri A. Dobrava hantavirus in Russia. The Lancet. 1999;353(9148):207-.
276	Papa A, Nemirov K, Henttonen H, Niemimaa J, Antoniadis A, Vaheri A, et al. Isolation of Dobrava virus from Apodemus flavicollis in Greece. Journal of Clinical Microbiology. 2001;39(6):2291-3.
277	Nichol ST, Kuzman I, Sanchez AJ, Ksiazek TG, Gagro A, Markotic A, et al. Characteristics of Puumala and Dobrava infections in Croatia. Journal of Medical Virology. 2002;66(4):542-51.
278	Nemirov K, Vapalahti O, Papa A, Plyusnina A, Lundkvist A, Antoniadis A, et al. Genetic characterization of new Dobrava hantavirus isolate from Greece. Journal of Medical Virology. 2003;69(3):408-16.
279	Klempa B, Schu M, Auste B, Labuda M, Ulrich R, Meisel H, et al. First molecular identification of human dobrava virus infection in Central Europe. Joural of Clinical Microbiology. 2004;42(3):1322-5.
280	Sironen T, Vaheri A, Plyusnin A. Phylogenetic evidence for the distinction of Saaremaa and Dobrava hantaviruses. Virology Journal. 2005;2(90):1-6.
281	Weidmann M, Schmidt P, Vackova M, Krivanec K, Munclinger P, Hufert FT. Identification of genetic evidence for Dobrava virus spillover in rodents by nested reverse transcription (RT)-PCR and TaqMan RT-PCR. Journal of Clinical Microbiology. 2005;43(2):808-12.
282	Jakab F, Horváth G, Ferenczi E, Sebok J, Varecza Z, Szucs G. Detection of dobrava hantaviruses in Apodemus agrarius mice in the Transdanubian Region of Hungary. Virus Research. 2007;128(1-2):149-52.
283	Klempa B, Tkachenko EA, Dzagurova TK, Yunivheva YV, Morozov VG, Okulova NM, et al. Hemorrhagic fever with renal syndrom caused by 2 lineages of dobrava hantavirus Russia. Emerging Infectious Diseases. 2008;14(4):617-25.
284	Saksida A, Duh D, Korva M, Avsic-Zupanc T. Dobrava virus RNA load in patients who have hemorrhagic fever with renal syndrome. The Journal of Infectious Diseases. 2008;197(5):681-5.
285	Schmidt-Chanasit J, Meisel H, Hofmann J, Rang A, Lambrecht E, Ulrich RG, et al. Clinical course and laboratory parameters of the first Dobrava-Belgrade hantavirus infection imported to Germany. Journal of Clinical Virology. 2008;42(1):91-3.
286	Dzagurova TK, Klempa B, Tkachenko EA, Slyusareva GP, Morozov VG, Auste B, et al. Molecular diagnostics of hemorrhagic fever with renal syndrome during a dobrava virus infection outbreak in the European part of Russia. Journal of Clinical Microbiology. 2009;47(12):4029-36.
287	Schlegel M, Klempa B, Auste B, Bemmann M, Schmidt-Chanasit J, Büchner T, et al. Dobrava-Belgrade virus spillover infections, Germany. Emerging Infectious Diseases. 2009;15(12):2017-21.
288	Papa A, Zelená H, Barnetová D, Petrousová L. Genetic detection of Dobrava/Belgrade virus in a Czech patient with haemorrhagic fever with renal syndrome. Clinical Microbiology and Infection. 2010;16(8):1187-90.
289	Sar N, Hofmann J, Canpolat AT, Türk A, Ettinger J. Dobrava Hantavirus infection complicated by Panhypopituitarism Istanbul, Turkey 2010. Emerging Infectious Disease. 2012;18(7):1180-3.
290	Smajlović L, Davoren J, Heyman P, Cochez C, Haas C, Maake C, et al. Development and optimization of a PCR assay for detection of Dobrava and Puumala hantaviruses in Bosnia and Herzegovina. Journal of Virological Methods. 2012;182(1-2):37-42.
291	Papa A, Spiropoulou C, Nichol S, Antoniadis A. Tracing Dobrava hantavirus infection. The Journal of Infectious Diseases. 2013;181(6):2116-7.
292	Steele GM, Nuttall PA. Difference in vector competence of two species of sympatric ticks, Amblyomma variegatum and Rhipicephalus appendiculatus, for Dugbe virus (Nairovirus, Bunyaviridae). Virus Research. 1989;14(1):73-84.
293	Burt FJ, Spencer DC, Leman PA, Patterson B, Swanepoel R. Investigation of tick-borne viruses as pathogens of humans in South Africa and evidence of Dugbe virus infection in a patient with prolonged thrombocytopenia. Epidemiology and Infection. 1996;116(3):353-61.
294	Boyd A, Fazakerley JK, Bridgen A. Pathogenesis of dugbe virus infection in wild-type and interferon-deficient mice. Journal of General Virology. 2006;87(Pt 7):2005-9.
295	Paweska JT, Blumberg LH, Liebenberg C, Hewlett RH, Grobbelaar AA, Leman PA, et al. Fatal human infection with rabies-related duvenhage virus, South Africa. Emerging Infectious Diseases. 2006;12(12):1965-7.
296	van Thiel P-PAM, de Bie RMA, Eftimov F, Tepaske R, Zaaijer HL, van Doornum GJJ, et al. Fatal human rabies due to Duvenhage virus from a bat in Kenya: failure of treatment with coma-induction, ketamine, and antiviral drugs. PLoS Neglected Tropical Diseases. 2009;3(7):e428-e.
297	Karstad L, Vadlamudi S, Hanson RP, Jr. DOT, Lee VH. Eastern equine encephalitis studies in Wisconsin. The Journal of Infectious Diseases. 1960;106(1).
298	Maness KSC, Calisher CH. Eastern equine encephalitis in the United States, 1971: past and prologue. Current Microbiology. 1981;5(5):311-6.
299	Iversson LB, Silva RA, Rosa A, Barros VLR. Circulation of Eastern equine encephalitis, Western equine encephalitis, Ilhéus, Maguari and Tacaiuma viruses in equines of the Brazilian Pantanal, South America. Revista do Instituto de Medicina Tropical de São Paulo. 1993;35(4):355-9.
300	Ruman R, McGarvey R, Watson K. Pennsylvania reports positive mosquito tests for Eastern equine encephalitis. Science Letter. 2005;18 Oct:629-.
301	Loftin KC, Diallo AA, Herbert MV, Phaltankar PG, Yuan C, Grefe N, et al. Five-year surveillance of West Nile and Eastern equine encephalitis viruses in southeastern Virginia. Journal of Environmental Health. 2006;68(9):33-4.
302	Aguilar PV, Robich RM, Turell MJ, O'Guinn ML, Klein TA, Huaman A, et al. Endemic Eastern equine encephalitis in the Amazon region of Peru. American Journal of Tropical Medicine and Hygiene. 2007;76(2):293-8.
303	Hachiya M, Osborne M, Stinson C, Werner BG. Human eastern equine encephalitis in Massachusetts: predictive indicators from mosquitoes collected at 10 long-term trap sites, 1979-2004. American Journal of Tropical Medicine and Hygiene. 2007;76(2):285-92.
304	Nolen-Walston R, Bedenice D, Rodriguez C, Rushton S, Bright A, Fecteau M-E, et al. Eastern equine encephalitis in 9 South American camelids. Journal of Veterinary Internal Medicine. 2007;21(4):846-52.
305	Harvala H, Bremner J, Kealey S, Weller B, McLellan S, Lloyd G, et al. Case report: Eastern equine encephalitis virus imported to the UK. Journal of Medical Virology. 2009;81(2):305-8.
306	Armstrong PM, Andreadis TG. Eastern equine encephalitis virus in mosquitoes and their role as bridge vectors. Emerging Infectious Diseases. 2010;16(12):1869-74.
307	Kang X, Li Y, Liu H, Lin F, Cai X, Sun T, et al. A duplex real-time reverse transcriptase polymerase chain reaction assay for detecting western equine and eastern equine encephalitis viruses. Virology Journal. 2010;7(1):284-.
308	Mutebi J-P, Lubelczyk C, Eisen RJ, Panella N, MacMillan K, Godsey M, et al. Using wild white-tailed deer to detect Eastern equine encephalitis virus activity in Maine. Vector-Borne and Zoonotic Diseases. 2011;11(10):1403-9.
309	Tully ATN, Shane SM, Poston RP, England JJ, Vice CC, Cho D, et al. Case report- Eastern equine encephalitis in a flock of emus (Dromaius novaehollandiae). Avian Diseases. 2013;36(3):808-12.
310	Williams SM, Fulton RM, Patterson JS, Reed WM. Case Report- Diagnosis of Eastern equine encephalitis by immunohistochemistry in two flocks of Michigan ring-neck pheasants. Avian Diseases. 2013;44(4):1012-6.
311	Aaskov JG, Phillips DA, Wiemers MA. Possible clinical infection with Edge Hill virus. Transactions of the Royal Society of Tropical Medicine and Hygiene. 1993;87(4):452-3.
312	Macdonald J, Poidinger M, Mackenzie JS, Russell RC, Doggett S, Broom AK, et al. Molecular phylogeny of Edge Hill virus supports its position in the yellow fever virus group and identifies a new genetic variant. Evolutionary Bioinformatics. 2010;6(1):91-6.
313	Calisher CH, Root JJ, Mills JN, Rowe JE, Reeder SA, Jentes ES, et al. Epizootiology of Sin Nombre and El Moro Canyon hantaviruses, southeastern Colorado, 1995-2000. Journal of Wildlife Diseases. 2005;41(1):1-11.
314	Tesh RB. The prevalence of encephalomyocarditis virus neutralizing antibodies among various human populations. American Journal of Tropical Medicine and Hygiene. 1978;27(1):144-9.
315	Vanderhallen H, Koenen F. Identification of encephalomyocarditis virus in clinical samples by reverse transcription-PCR followed by genetic typing using sequence analysis. Journal of Clinical Microbiology. 1998;36(12):3463-7.
316	Billinis C. Encephalomyocarditis virus infection in wildlife species in Greece. Journal of Wildlife Diseases. 2009;45(2):522-6.
317	Oberste MS, Gotuzzo E, Blair P, Nix WA, Ksiazek TG, Comer JA, et al. Human febrile illness caused by encephalomyocarditis virus infection, Peru. Emerging Infectious Diseases. 2009;15(4):640-6.
318	Antoniou M, Psaroulaki A, Toumazos P, Mazeris A, Ioannou I, Papaprodromou M, et al. Rats as Indicators of the Presence and Dispersal of Pathogens in Cyprus: Ectoparasites, Parasitic Helminths, Enteric Bacteria, and Encephalomyocarditis Virus. Vector-Borne and Zoonotic Diseases. 2010;10(9):867-73.
319	Canelli E, Luppi A, Lavazza A, Lelli D, Sozzi E, Martin AMM, et al. Encephalomyocarditis virus infection in an Italian zoo. Virology Journal. 2010;7(1):64-.
320	Philipps A, Dauber M, Groth M. Isolation and molecular characterization of a second serotype of the encephalomyocarditis virus. Veterinary Microbiology. 2012;161(1-2):49-57.
321	Sandwyk JHT, Bennett NC. Retrospective genetic characterisation of encephalomyocarditis viruses from African elephant and swine recovers two distinct lineages in South Africa. Veterinary Microbiology. 2012;162(1):23-31.
322	Liu H, Yan Q, Zhao B, Luo J, Wang C. Isolation, molecular characterization, and phylogenetic analysis of encephalomyocarditis virus from South China tigers in China. Infection, Genetics and Evolution. 2013;19(1):240-3.
323	Yeo DSY, Lian JE, Fernandez CJ. A highly divergent encephalomyocarditis virus isolated from nonhuman primates in Singapore. Virology Journal. 2013;10(1):248-.
324	Müller T, Cox J, Peter W, Schäfer R, Johnson N, McElhinney LM, et al. Spill-over of European bat lyssavirus type 1 into a Stone Marten (Martes foina) in Germany. Journal of Veterinary Medicine. 2004;51(2):49-54.
325	Amengual B, Bourhy H, López-Roig M, Serra-Cobo J. Temporal dynamics of European bat lyssavirus type 1 and survival of Myotis myotis bats in natural colonies. PLoS ONE. 2007;2(6):e566-e.
326	Vázquez-morón S, Juste J, Ibáñez C, Ruiz-villamor E, Avellón A, Vera M, et al. Endemic circulation of European bat lyssavirus Type 1 in Serotine bats, Spain. Emerging Infectious Diseases. 2008;14(8):1263-6.
327	Smreczak M, Oràowska A, Zmudzinski JF. First case of the European bat lyssavirus type 1B in bats (Eptesicus serotinus) in Poland in retrospective study. Bulletin of the Veterinary Institute in Pulawy. 2009;53(4):589-95.
328	Fooks AR, McElhinney LM, Pounder DJ, Finnegan CJ, Mansfield K, Johnson N, et al. Case report: Isolation of a European bat lyssavirus type 2a from a fatal human case of rabies encephalitis. Journal of Medical Virology. 2003;71(2):281-9.
329	Johnson N, Wakeley PR, Brookes SM, Fooks AR. European bat lyssavirus type 2 RNA in Myotis daubentonii. Emerging Infectious Diseases. 2006;12(7):1142-4.
330	Banyard AC, Johnson N, Voller K, Hicks D, Nunez A, Hartley M, et al. Repeated detection of European bat lyssavirus type 2 in dead bats found at a single roost site in the UK. Archives of Virology. 2009;154(11):1847-50.
331	Jakava-Viljanen M, Lilley T, Kyheröinen EM, Huovilainen A. First encounter of European bat lyssavirus type 2 (EBLV-2) in a bat in Finland. Epidemiology and Infection. 2010;138(11):1581-5.
332	Calisher CH, Murphy FA, France JK, Lazuick JS, Muth DJ, Steck F, et al. Everglades virus infection in man. Southern Medical Journal. 1980;73(11):1548-.
333	Coffey LL, Weaver SC. Susceptibility of Ochlerotatus taeniorhynchus and Culex nigripalpus for Everglades virus. American Journal of Tropical Medicine and Hygiene. 2005;73(1):11-6.
334	Coffey LL, Crawford C, Dee J, Miller R, Freier J, Weaver SC. Serologic evidence of widespread Everglades virus activity in dogs, Florida. Emerging Infectious Diseases. 2006;12(12):1873-9.
335	Mohd Jaafar F, Attoui H, De Micco P, De Lamballerie X. Recombinant VP6-based enzyme-linked immunosorbent assay for detection of immunoglobulin G antibodies to Eyach virus (genus Coltivirus). Journal of Clinical Virology. 2004;30(3):248-53.
336	Rabenau HF, Richter M, Doerr HW. Hand, foot and mouth disease: seroprevalence of Coxsackie A16 and Enterovirus 71 in Germany. Medical Microbiology and Immunology. 2010;199(1):45-51.
337	Weaver GV, Domenech J, Thiermann AR, Karesh WB. Foot and mouth disease: a look from the wild side. J Wildl Dis. 2013;49(4):759-85.
338	Cross H, Province NE, Ecija N. Isolation of Getah virus from Nueva Ecija Province, Republic of the Philippines. Transactions of the Royal Society of Tropical Medicine and Hygiene. 1981;75(2):312-3.
339	Kono Y. Getah virus disease. In: Monath TP, editor. The Arboviruses: Epidemeology and Ecology1988.
340	Brown CM, Timoney PJ. Getah virus infection of Indian horses. Tropical Animal Health and Production. 1998;30(4):241-52.
341	Wekesa SN, Inoshima Y, Murakami K, Sentsui H. Genomic analysis of some Japanese isolates of Getah virus. Veterinary Microbiology. 2001;83(2):137-46.
342	Wen J-S, Zhao W-Z, Liu J-W, Zhou H, Tao J-P, Yan H-J, et al. Genomic analysis of a Chinese isolate of Getah-like virus and its phylogenetic relationship with other Alphaviruses. Virus Genes. 2007;35(3):597-603.
343	Zhai Y-g, Wang H-Y, Sun X-h, Fu S-h, Wang H-q, Attoui H, et al. Complete sequence characterization of isolates of Getah virus (genus Alphavirus, family Togaviridae) from China. Journal of General Virology. 2008;89(Pt 6):1446-56.
344	Causey OR, Maroja OM. Mayaro virus: a new human disease agent. III. Investigation of an epidemic of acute febrile illness on the river Guama in Pará, Brazil and isolation of Mayaro virus as causative agent. American Journal of Tropical Medical Hygiene. 1957;6(6):1017-23.
345	Panday RS. Guamá-group virus activity in Surinam. Tropical and Geographical Medicine. 1981;33(2):123-7.
346	Calisher CH, Coimbra TLM, Lopes OdS, Muth DJ, Sacchetta LDA, Francy DB, et al. Identification of New Guama and Group C serogroup Bunyaviruses and an ungrouped virus from Southern Brazil. Amercian Journal of Topical Medicine and Hygeine. 1983;32(2):424-31.
347	Tesh RB, Jahrling PB, Salas R, Shope RE. Description of Guanarito virus (Arenaviridae: Arenavirus), the etiologic agent of Venezuelan hemorrhagic fever. American Journal of Tropical Medicine and Hygiene. 1994;50(4):452-9.
348	Weaver SC, Salas RA, Manzione ND, Fulhorst CF, Duno G, Utrera A, et al. Guanarito virus (Arenaviridae) isolates from endemic and outlying localities in Venezuela: sequence comparisons among and within strains isolated from Venezuelan hemorrhagic fever patients and rodents. Virology. 2000;266(1):189-95.
349	Kao CL, Chen CJ, Yen TS, Lien JC, Yang CS. Seroepidemiology of Hantaan virus infection in Taiwan. Journal of Medical Virology. 1996;50(4):309-13.
350	Song JW, Baek LJ, Kim SH, Kho EY, Kim JH, Yanagihara R, et al. Genetic diversity of Apodemus agrarius-borne hantaan virus in Korea. Virus Genes. 2000;21(3):227-32.
351	Mathes RW, Page WF, Crawford HM, McBean AM, Miller RN. Long-term sequelae of hemorrhagic fever with renal syndrome attributable to Hantaan virus in Korean War veterans. Military Medicine. 2005;170(4):315-9.
352	Yan L, Fang L-q, Huang H-g, Zhang L-q, Feng D, Zhao W-j. Landscape elements and Hantaan virus – related hemorrhagic fever with renal syndrome, People’s Republic of China. Emerging Infectious Diseases. 2007;13(9):1301-6.
353	Zou Y, Hu J, Wang Z-X, Wang D-M, Li M-H, Ren G-D, et al. Molecular diversity and phylogeny of Hantaan virus in Guizhou, China: evidence for Guizhou as a radiation center of the present Hantaan virus. Journal of General Virology. 2008;89(Pt 8):1987-97.
354	Sames WJ, Klein TA, Kim HC, Chong ST, Lee IY, Gu SH, et al. Ecology of Hantaan virus at Twin Bridges Training Area, Gyeonggi Province, Republic of Korea, 2005–2007. Journal of Vector Ecology. 2009;34(2):225-31.
355	Klein TA, Kang HJ, Gu SH, Moon S, Shim S-H, Park YM, et al. Hantaan virus surveillance targeting small mammals at Dagmar North Training Area, Gyeonggi Province, Republic of Korea, 2001-2005. Journal of Vector Ecology. 2011;36(2):373-81.
356	Halpin K, Young PL, Field HE, Mackenzie JS. Isolation of Hendra virus from Pteropid bats: a natural reservoir of Hendra virus. Journal of General Virology. 2000;81(Pt 8):1927-32.
357	Wang L, Harcourt BH, Yu M, Tamin A, Rota PA, Bellini WJ, et al. Molecular biology of Hendra and Nipah viruses. Microbes and Infection. 2001;3(4):279-87.
358	Barker S. The Australian paralysis tick may be the missing link in the transmission of Hendra virus from bats to horses to humans. Medical Hypotheses. 2003;60(4):481-3.
359	Eaton BT, Broder CC, Wang L-F. Hendra and Nipah viruses: pathogenesis and therapeutics. Current Molecular Medicine. 2005;5(8):805-16.
360	Field HE, Breed AC, Shield J, Hedlefs RM, Pittard K, Pott B, et al. Epidemiological perspectives on hendra virus infection in horses and flying foxes. Australian Veterinary Journal. 2007;85(7):268-70.
361	Plowright RK, Field HE, Smith C, Divljan A, Palmer C, Tabor G, et al. Reproduction and nutritional stress are risk factors for Hendra virus infection in little red flying foxes (Pteropus scapulatus). Proceedings Biological Sciences. 2008;275(1636):861-9.
362	Field H. Hendra virus infection risks. Current Topics in Microbiology and Immunology. 2009;14(1):77-8.
363	Wong KT, Robertson T, Ong BB, Chong JW, Yaiw KC, Wang LF, et al. Human Hendra virus infection causes acute and relapsing encephalitis. Neuropathology and Applied Neurobiology. 2009;35(3):296-305.
364	Field H. Hendra virus outbreak with novel clinical features, Australia. Emerging Infectious Diseases. 2010;16(2):338-40.
365	Li M, Embury-Hyatt C, Weingartl HM. Experimental inoculation study indicates swine as a potential host for Hendra virus. Veterinary Research. 2010;41(3):33-.
366	Playford EG, McCall B, Smith G, Slinko V, Allen G, Smith I, et al. Human Hendra virus encephalitis associated with equine outbreak, Australia, 2008. Emerging Infectious Diseases. 2010;16(2):219-23.
367	Worm HC, van der Poel WHM, Brandstätter G. Hepatitis E: an overview. Microbes and Infection. 2002;4(6):657-66.
368	Takahashi K, Kitajima N, Abe N, Mishiro S. Complete or near-complete nucleotide sequences of hepatitis E virus genome recovered from a wild boar, a deer, and four patients who ate the deer. Virology. 2004;330(2):501-5.
369	Zhao CY, Ma ZR, Harrison TJ, Feng RF, Zhang CT, Qiao ZL, et al. A Novel Genotype of Hepatitis E Virus Prevalent Among Farmed Rabbits in China. Journal of Medical Virology. 2009;81(8):1371-9.
370	Chang Y, Wang L, Geng J, Zhu Y, Fu H, Ren F, et al. Zoonotic risk of Hepatitis E virus (HEV): a study of HEV infection in animals and humans in suburbs of Beijing. Hepatology Research. 2009;39(12):1153-8.
371	Kitajima M, Matsubara K. First detection of genotype 3 hepatitis E virus RNA in river water in Cambodia. Transactions of the Royal Society of Tropical Medicine and Hygiene. 2009;109(9):955-7.
372	Reuter G, Fodor D, Forgách P, Kátai A, Szucs G. Characterization and zoonotic potential of endemic hepatitis E virus (HEV) strains in humans and animals in Hungary. Journal of Clinical Virology. 2009;44(4):277-81.
373	Kaba M, Brouqui P, Richet H, Badiaga S, Gailian P, Raoult D, et al. Hepatitis E virus infection in sheltered homeless persons, France. Emerging Infectious Diseases. 2010;16(11):1761-4.
374	Meng XJ. Hepatitis E virus: animal reservoirs and zoonotic risk. Veterinary Microbiology. 2010;140(3-4):256-65.
375	Pavio N, Meng X-J, Renou C. Zoonotic Hepatitis E: Animal reservoirs and emerging risks. Veterinary Research. 2010;41(6):46-.
376	Johne R, Plenge-Bonig A, Hess M, Ulrich RG, Reetz J, Schielke A. Detection of a novel hepatitis E-like virus in faeces of wild rats using a nested broad-spectrum RT-PCR. Journal of General Virology. 2010;91:750-8.
377	Takahashi M, Nishizawa T, Sato H, Sato Y, Jirintai, Nagashima S, et al. Analysis of the full-length genome of a hepatitis E virus isolate obtained from a wild boar in Japan that is classifiable into a novel genotype. Journal of General Virology. 2011;92:902-8.
378	Kamar N, Bendall R, Legrand-Abravanel F, Xia N-S, Ijaz S, Izopet J, et al. Hepatitis E. The Lancet. 2012;379(9835):2477-88.
379	Jainkittivong A, Langlais RP. Herpes B virus infection. Oral surgery, Oral Medicine, Oral Pathology, Oral Radiology, and Endodontics. 1998;85(4):399-403.
380	Coulibaly C, Hack R, Seidl J, Chudy M, Itter G, Plesker R. A natural asymptomatic herpes B virus infection in a colony of laboratory brown capuchin monkeys (Cebus apella). Laboratory Animals. 2004;38(4):432-8.
381	Ritz N, Curtis N, Buttery J, Babl FE. Monkey bites in travelers: should we think of herpes B virus? Pediatric Emergency Care. 2009;25(8):529-31.
382	Olaleye OD, Omilabu SA, Fagbami AH. Igbo-Ora virus (an alphavirus isolated in Nigeria): a serological survey for haemagglutination inhibiting antibody in humans and domestic animals. Transactions of the Royal Society of Tropical Medicine and Hygiene. 1988;82(6):905-6.
383	Anderson CR, Trinidad T, Aitken THG, Downs WG, Indies W. The isolation of Ilheus virus from wild caught forest mosquitoes in Trinidad. Amercian Journal of Topical Medicine and Hygeine. 1956;5(4):621-5.
384	Spence L, Anderson CR, Downs WG. Isolation of Ilheus virus from human beings in Trinidad, West Indies. Transactions of the Royal Society of Tropical Medicine and Hygiene. 1962;56(6):504-9.
385	Srihongse S, Johnson AM. The islolation of Ilheus virus from man in Panama. American Journal of Tropical Medicine and Hygiene. 1967;16(4):516-8.
386	Panon G, Fauran P, Digoutte J. [Isolation of Ilheus virus in french Guyana]. Bulletin de la Societe de pathologie exotique et de ses filiales. 1978;72(4):315-8.
387	Pereira LE, Suzuki A, Coimbra TLM, Souza RPd, Chamelet ELB. Arbovírus Ilhéus em aves silvestres (Sporophila caerulescens e Molothrus bonariensis). Revista de Saúde Pública. 2001;35(2):119-23.
388	Johnson BW, Cruz C, Felices V, Espinoza WR, Manock SR, Guevara C, et al. Ilheus virus isolate from a human, Ecuador. Emerging Infectious Diseases. 2007;13(6):956-8.
389	Venegas EA, Aguilar PV, Cruz C, Guevara C, Kochel TJ, Vargas J, et al. Ilheus virus infection in human, Bolivia. Emerging Infectious Disease. 2012;18(3):517-.
390	Schweiger B, Lange I, Heckler R, Willers H, Schreier E. Rapid detection of influenza A neuraminidase subtypes by cDNA amplification coupled to a simple DNA enzyme immunoassay. Archives of Virology. 1994;139(3-4):439-44.
391	Starick E, Römer-Oberdörfer A, Werner O. Type- and subtype-specific RT-PCR assays for avian influenza A viruses (AIV). Journal of Veterinary Medicine. 2000;47(4):295-301.
392	Hoffmann E, Stech J, Guan Y, Webster RG, Perez DR. Universal primer set for the full-length amplification of all influenza A viruses. Archives of Virology. 2001;146(12):2275-89.
393	Templeton KE, Scheltinga SA, Beersma MFC, Kroes ACM, Claas ECJ. Rapid and sensitive method using multiplex real-time PCR for diagnosis of infections by influenza A and influenza B viruses, respiratory syncytial virus, and Parainfluenza viruses 1, 2, 3, and 4. Journal of Clinical Microbiology. 2004;42(4):1564-9.
394	Parrish CR, Kawaoka Y. The origins of new pandemic viruses: the acquisition of new host ranges by canine parvovirus and influenza A viruses. Annual review of microbiology. 2005;59:553-86.
395	Chan C-H, Lin K-L, Chan Y, Wang Y-L, Chi Y-T, Tu H-L, et al. Amplification of the entire genome of influenza A virus H1N1 and H3N2 subtypes by reverse-transcription polymerase chain reaction. Journal of Virological Methods. 2006;136(1-2):38-43.
396	Alvarez AC, Brunck MEG, Boyd V, Lai R, Virtue E, Chen W, et al. A broad spectrum, one-step reverse-transcription PCR amplification of the neuraminidase gene from multiple subtypes of influenza A virus. Virology Journal. 2008;5:77-.
397	Gall A, Hoffmann B, Harder T, Grund C, Beer M. Universal primer set for amplification and sequencing of HA0 cleavage sites of all influenza A viruses. Journal of Clinical Microbiology. 2008;46(8):2561-7.
398	Newman AP, Reisdorf E, Beinemann J, Uyeki TM, Balish A, Shu B, et al. Human case of swine influenza A (H1N1) triple reassortant virus infection, Wisconsin. Emerging Infectious Diseases. 2008;14(9):1470-2.
399	Wang R, Soll L, Dugan V, Runstadler J, Happ G, Slemons D, et al. Examining the hemagglutinin subtype diversity among wild duck-origin influenza A viruses using ethanol-fixed cloacal swabs and a novel RT-PCR method. Virology. 2008;375(1):182-9.
400	Blanc A, Ruchansky D, Clara M, Achaval F, Le Bas A, Arbiza J. Serologic evidence of influenza A and B viruses in South American fur seals (Arctocephalus australis). Journal of Wildlife Diseases. 2009;45(2):519-21.
401	Centre WC. CDC protocol of realtime RTPCR for swine influenza A ( H1N1 ). World Health Organization Collabotating Centre for Influenza at CDC Atlanta. 2009;1(April).
402	Jindal N, Chander Y, de Abin M, Sreevatsan S, Stallknecht D, Halvorson DA, et al. Amplification of four genes of influenza A viruses using a degenerate primer set in a one step RT-PCR method. Journal of Virological Methods. 2009;160(1-2):163-6.
403	Naffakh N, van der Werf S. April 2009: an outbreak of swine-origin influenza A (H1N1) virus with evidence for human-to-human transmission. Microbes and Infection. 2009;11(8-9):725-8.
404	Peiris JSM, Poon LLM, Guan Y. Emergence of a novel swine-origin influenza A virus (S-OIV) H1N1 virus in humans. Journal of Clinical Virology. 2009;45(3):169-73.
405	Yamamoto Y, Nakamura K, Yamada M, Ito T. Zoonotic risk for influenza A (H5N1) infection in wild swan feathers. The Journal of Veterinary Medical Science. 2009;71(11):1549-51.
406	Gunson R, Maclean A, Davies E, Bennett S, Miller R, Carman WF. Development of a multiplex real-time RT-PCR that allows universal detection of influenza A viruses and simultaneous typing of influenza A/H1N1/2009 virus. Journal of Virological Methods. 2010;163(2):258-61.
407	Inoue E, Wang X, Osawa Y, Okazaki K. Full genomic amplification and subtyping of influenza A virus using a single set of universal primers. Microbiology and Immunology. 2010;54:129-34.
408	Jin Y, Nam HS, Park JS, Kim HJ, Park KB, Jeon MH, et al. Comparative analysis of the multiple test methods for the detection of pandemic influenza A / H1N1 2009 virus. Journal of Microbiology and Biotechnology. 2010;20(10):1450-6.
409	Mahony JB, Chong S, Luinstra K, Petrich A, Smieja M. Development of a novel bead-based multiplex PCR assay for combined subtyping and oseltamivir resistance genotyping (H275Y) of seasonal and pandemic H1N1 influenza A viruses. Journal of Clinical Virology. 2010;49(4):277-82.
410	Nagy A, Vostinakova V, Pirchanova Z, Cernikova L, Dirbakova Z, Mojzis M, et al. Development and evaluation of a one-step real-time RT-PCR assay for universal detection of influenza A viruses from avian and mammal species. Archives of Virology. 2010;155(5):665-73.
411	Nelson NP, Brownstein JS, Hartley DM. Event-based biosurveillance of respiratory disease in Mexico, 2007-2009: connection to the 2009 influenza A(H1N1) pandemic? Euro surveillance : bulletin Européen sur les maladies transmissibles = European communicable disease bulletin. 2010;15(30):2007-9.
412	Nidom CA, Takano R, Yamada S, Sakai-Tagawa Y, Daulay S, Aswadi D, et al. Influenza A (H5N1) viruses from pigs, Indonesia. Emerging infectious diseases. 2010;16(10):1515-23.
413	Orozovic G, Latorre-Margalef N, Wahlgren J, Muradrasoli S, Olsen B. Degenerate primers for PCR amplification and sequencing of the avian influenza A neuraminidase gene. Journal of Virological Methods. 2010;170(1-2):94-8.
414	Yang Y, Gonzalez R, Huang F, Wang W, Li Y, Vernet G, et al. Simultaneous typing and HA/NA subtyping of influenza A and B viruses including the pandemic influenza A/H1N1 2009 by multiplex real-time RT-PCR. Journal of Virological Methods. 2010;167(1):37-44.
415	Zepeda-Lopez HM, Perea-Araujo L, Miliar-García A, Dominguez-López A, Xoconostle-Cázarez B, Lara-Padilla E, et al. Inside the outbreak of the 2009 influenza A (H1N1) virus in Mexico. PLoS ONE. 2010;5(10):e13256-e.
416	Murray EJ, Morse SS. Seasonal oscillation of human infection with influenza A/H5N1 in Egypt and Indonesia. PloS one. 2011;6(9):e24042-e.
417	Ortiz JR, Zhou H, Shay DK, Neuzil KM, Fowlkes AL, Goss CH. Monitoring influenza activity in the United States: a comparison of traditional surveillance systems with Google Flu Trends. PLoS One. 2011;6(4):e18687.
418	Signorini A, Segre AM, Polgreen PM. The use of Twitter to track levels of disease activity and public concern in the U.S. during the influenza A H1N1 pandemic. PloS one. 2011;6(5):e19467-e.
419	Tong S, Li Y, Rivailler P, Conrardy C, Castillo DaA, Chen L-M, et al. A distinct lineage of influenza A virus from bats. Proceedings of the National Academy of Sciences of the United States of America. 2012;109(11):4269-74.
420	Hosseini PR, Fuller T, Harrigan R, Zhao D, Arriola CS, Gonzalez A, et al. Metapopulation dynamics enable persistence of influenza A, including A/H5N1, in poultry. PLoS ONE. 2013;8(12):e80091-e.
421	Osterhaus AD, Rimmelzwaan GF, Martina BEE, Bestebroer TM, Fouchier RAM. Influenza B virus in seals. Science. 2000;288(5468):1051-3.
422	Kimura H, Abiko C, Peng G, Muraki Y, Sugawara K, Hongo S, et al. Interspecies transmission of influenza C virus between humans and pigs. Virus Research. 1997;1702(96):71-9.
423	Matsuzaki Y, Sugawara K, Mizuta K, Tsuchiya E, Muraki Y, Hongo S, et al. Antigenic and genetic characterization of influenza C viruses which caused two outbreaks in Yamagata City, Japan, in 1996 and 1998. Journal of Clinical Microbiology. 2002;40(2):422-9.
424	Calvo C, Garcia-Garcia ML, Centeno M, Perez-Brena P, Casas I. Influenza C virus infection in children, Spain. Emerging Infectious Diseases. 2006;12(10):1621-2.
425	Matsuzaki Y, Katsushima N, Nagai Y, Shoji M, Itagaki T, Sakamoto M, et al. Clinical features of influenza C virus infection in children. The Journal of Infectious Diseases. 2006;193(9):1229-35.
426	Matsuzaki Y, Abiko C, Mizuta K, Sugawara K, Takashita E, Muraki Y, et al. A nationwide epidemic of influenza C virus infection in Japan in 2004. Journal of Clinical Microbiology. 2007;45(3):783-8.
427	Schnirring L. Study finds influenza C in kids hospitalized with pneumonia. Emerging Infectious Diseases. 2012;12(10).
428	Principi N, Scala A, Daleno C, Esposito S. Influenza C virus-associated community-acquired pneumonia in children. Influenza and Other Respiratory Viruses. 2013;7(6):999-1003.
429	Roy Mukherjee T, Mukherjee A, Mullick S, Chawla-Sarkar M. Full genome analysis and characterization of influenza C virus identified in Eastern India. Infection, Genetics and Evolution. 2013;16(1):419-25.
430	Kuzmin IV, Hughes GJ, Botvinkin AD, Orciari LA, Rupprecht CE. Phylogenetic relationships of Irkut and West Caucasian bat viruses within the Lyssavirus genus and suggested quantitative criteria based on the N gene sequence for Lyssavirus genotype definition. Virus Research. 2005;111(1):28-43.
431	Kuzmin IV, Wu X, Tordo N, Rupprecht CE. Complete genomes of Aravan, Khujand, Irkut and West Caucasian bat viruses, with special attention to the polymerase gene and non-coding regions. Virus Research. 2008;136(1-2):81-90.
432	Liu Y, Zhang S, Zhao J, Zhang F, Hu R. Isolation of Irkut virus from a Murina leucogaster bat in China. PLoS Neglected Tropical Diseases. 2013;7(3):1-6.
433	Lvov DK, Karas FR, Timofeev EM, Tsyrkin YM, Vargina SG, Veselovskaya OV, et al. "Issyk-Kul" virus, a new arbovirus isolated from bats and argas (Carios) vespertilionis (Latr., 1802) in the Kirghiz S.S.R. Archiv fur die gesamte Virusforschung. 1973;42(2):207-9.
434	L'Vov DK, Kostiukova MA, Pak TP, Gromashevskiĭ VL. Isolation of an arbovirus antigenically related to Issyk-Kul virus from the blood of a human patient. Voprosy Virusologii. 1980;1(1):61-2.
435	L'Vov DK, Kostiukov MA, Daniiarov OA, Tukhtaev TM, Sherikov BK. Outbreak of arbovirus infection in the Tadzhik SSR due to the Issyk-Kul virus (Issyk-Kul fever). Voprosy Virusologii. 1984;29(1):89-92.
436	Issel CJ, Hoff GL, Trainer DO. Serologic evidence of infection of white-tailed deer in Texas with three California group arboviruses, (Jamestown Canyon, San Angelo, and Keystone). Journal of Wildlife Diseases. 1973;9(3):245-8.
437	Grimstad PR, Schmitt SM, Williams DG. Prevalence of neutralizing antibody to Jamestown Canyon virus (California group) in populations of elk and moose in northern Michigan and Ontario, Canada. Journal of Wildlife Diseases. 1986;22(4):453-8.
438	Sahu SP, Landgraf J, Wineland N, Pedersen D, Alstad D, Gustafson G. Isolation of Jamestown Canyon virus (California virus group) from vesicular lesions of a horse. Journal of Veterinary Diagnostic Investigation. 2000;12(1):80-3.
439	Mayo D, Karabatsos N, Scarano FJ, Brennan T, Buck D, Fiorentino T, et al. Jamestown Canyon virus: seroprevalence in Connecticut. Emerging Infectious Diseases. 2001;7(5):8-9.
440	Nelson DM, Gardner IA, Chiles RF, Balasuriya UB, Eldridge BF, Scott TW, et al. Prevalence of antibodies against Saint Louis encephalitis and Jamestown Canyon viruses in California horses. Comparative Immunology, Microbiology and Infectious Diseases. 2004;27(3):209-15.
441	Armstrong PM, Andreadis TG. Genetic relationships of Jamestown Canyon virus strains infecting mosquitoes collected in Connecticut. American Journal of Tropical Medicine and Hygiene. 2007;77(6):1157-62.
442	Zheng H, Murai Y, Hong M, Nakanishi Y, Nomoto K, Masuda S, et al. Jamestown Canyon virus detection in human tissue specimens. Journal of Clinical Pathology. 2007;60(7):787-93.
443	Andreadis TG, Anderson JF, Armstrong PM, Main AJ. Isolations of Jamestown Canyon virus (Bunyaviridae: Orthobunyavirus) from field collected mosquitoes (Diptera: culicidaw) in connectivcut USA: A ten-year analysis. Vector-Borne and Zoonotic Diseases. 2008;8(2):175-88.
444	Murdock CC, Olival KJ, Perkins SL. Molecular identification of host feeding patterns of snow-melt mosquitoes (Diptera: Culicidae): potential implications for the transmission ecology of Jamestown Canyon virus. Journal of Medical Entomology. 2010;47(2):226-9.
445	Lowell J. Human Jamestown Canyon virus infection - Montana, 2009. CDC Morbidity and Mortality Weekly Report. 2011;60(20):652-5.
446	Goff G, Whitney H, Drebot MA. Roles of host species, geographic separation, and isolation in the seroprevalence of Jamestown Canyon and snowshoe hare viruses in Newfoundland. Applied and Environmental Microbiology. 2012;78(18):6734-40.
447	Johnsen DO, Edelman R, Grossman RA, Muangman D, Pomsdhit J, Gould DJ. Study of Japanese encephalitis virus in Chiangmai Valley, Thailand V. animal infections. American journal of epidemiology. 1974;100(1):57-68.
448	Leake CJ, Ussery MA, Nisalak A, Hoke CH, Andre RG, Burke DS. Virus isolations from mosquitoes collected during the 1982 Japanese encephalitis epidemic in northern Thailand. Trans R Soc Trop Med Hyg. 1986;80(5):831-7.
449	Nga PT, Parquet MdC, Cuong VD, Ma S-P, Hasebe F, Inoue S, et al. Shift in Japanese encephalitis virus (JEV) genotype circulating in northern Vietnam: implications for frequent introductions of JEV from Southeast Asia to East Asia. Journal of General Virology. 2004;85(6):1625-31.
450	Cui J, Counor D, Shen D, Sun G, He H, Deubel V, et al. Detection of Japanese encephalitis virus antibodies in bats in Southern China. The American journal of tropical medicine and hygiene. 2008;78(6):1007-11.
451	Nitatpattana N, Dubot-Pérès A, Gouilh MA, Souris M, Barbazan P, Yoksan S, et al. Change in Japanese encephalitis virus distribution, Thailand. Emerging Infectious Diseases. 2008;14(11):1762-5.
452	Erlanger TE, Weiss S, Keiser J, Utzinger J, Wiedenmayer K. Past, present, and future of Japanese encephalitis. Emerg Infect Dis. 2009;15(1):1-7.
453	van den Hurk AF, Smith CS, Field HE, Smith IL, Northill JA, Taylor CT, et al. Transmission of Japanese encephalitis virus from the black flying fox, Pteropus alecto, to Culex annulirostris mosquitoes, despite the absence of detectable viremia. American Journal of Tropical Medicine and Hygiene. 2009;81(3):457-62.
454	Wang J-L, Pan X-L, Zhang H-L, Fu S-H, Wang H-Y, Tang Q, et al. Japanese encephalitis viruses from bats in Yunnan, China. Emerg Infect Dis. 2009;15(6):939-42.
455	Grieve S. Japanese encephalitis. Practicing Nursing. 2010;21(7):350-.
456	Misra UK, Kalita J. Overview: Japanese encephalitis. Progress in Neurobiology. 2010;91(2):108-20.
457	Chen Y-Y, Fan Y-C, Tu W-C, Chang R-Y, Shih C-C, Lu I-H, et al. Japanese encephalitis virus genotype replacement, Taiwan, 2009-2010. Emerging Infectious Diseases. 2011;17(12):2354-6.
458	Gulati BR, Singha H, Singh BK, Virmani N, Khurana SK, Singh RK. Serosurveillance for Japanese encephalitis virus infection among equines in India. Journal of Veterinary Science. 2011;12(4):341-.
459	Obara M, Yamauchi T, Watanabe M, Hasegawa S, Ueda Y, Matsuno K, et al. Continuity and change of Japanese encephalitis virus in Toyama Prefecture, Japan. American Journal of Tropical Medicine and Hygiene. 2011;84(5):695-708.
460	Takhampunya R, Kim H-C, Tippayachai B, Kengluecha A, Klein TA, Lee W-J, et al. Emergence of Japanese encephalitis virus genotype V in the Republic of Korea. Virology Journal. 2011;8(1):449-.
461	Zheng Y, Li M, Wang H, Liang G. Japanese encephalitis and Japanese encephalitis virus in mainland China. Reviews in Medical Virology. 2012;22(March):301-22.
462	Lindahl JF, Stahl K, Chirico J, Boqvist S, Thu HTV, Magnusson U. Circulation of Japanese encephalitis virus in pigs and mosquito vectors within Can Tho City, Vietnam. PLoS Neglected Tropical Diseases. 2013;7(4):e2153-e.
463	Singha H, Gulati BR, Kumar P, Singh BK, Virmani N, Singh RK. Complete genome sequence analysis of Japanese encephalitis virus isolated from a horse in India. Archives of Virology. 2013;158(1):113-22.
464	Zheng H, Shan T, Deng Y, Sun C, Yuan S, Yin Y, et al. Molecular characterization of Japanese encephalitis virus strains prevalent in Chinese swine herds. Journal of Veterinary Science. 2013;14(1):27-.
465	Mills JN, Ellis BA, McKee Jr KT. Junin virus activity in rodents from endemic and nonendemic loci in central Argentina. American Journal of Tropical Medicine and Hygiene. 1991;44(6):589-97.
466	Mills JN, Ellis BA, Childs JE, McKee KT, Maiztegui JI, Peters CJ, et al. Prevalence of infection with Junin virus in rodent populations in the epidemic area of Argentine hemorrhagic fever. American Journal of Tropical Medicine and Hygiene. 1994;51(5):554-62.
467	Enria DA, Briggiler AM, Feuillade MR. An overview of the epidemiological, ecological and preventive hallmarks of Argentine haemorrhagic fever (Junin virus). Bulletin de l'Institut Pasteur. 1998;96(2):103-14.
468	Garcia JB, Morzunov SP, Levis S, Rowe J, Calderon G, Enria D, et al. Genetic diversity of the Junin virus in Argentina: geographic and temporal patterns. Virology. 2000;272(1):127-36.
469	Chiappero MB, Gardenal CN, Panzetta-Dutari GM. Isolation and characterization of microsatellite markers in Calomys musculinus (Muridae, Sigmodontinae, Phyllotini), the natural reservoir of Junin virus. Molecular Ecology Notes. 2005;5(3):593-5.
470	Polop J, Calderón G, Feuillade MR, García J, Enria D, Sabattini M. Spatial variation in abundance of the junin virus hosts in endemic and nonendemic Argentine haemorrhagic fever zones. Austral Ecology. 2007;32(3):245-53.
471	Delfraro A, Tomé L, D’Elía G, Clara M, Achával F, Russi JC, et al. Juquitiba-like Hantavirus from 2 nonrelated rodent species, Uruguay. Emerging Infectious Diseases. 2008;14(9):1447-51.
472	Oliveira RC, Teixeira BR, Mello FCA, Pereira AP, Duarte AS, Bonaldo MC, et al. Genetic characterization of a Juquitiba-like viral lineage in Oligoryzomys nigripes in Rio de Janeiro, Brazil. Acta Tropica. 2009;112(2):212-8.
473	Suzuki A, Bisordi I, Levis S, Garcia J, Pereira LE, Souza RP, et al. Identifying rodent hantavirus reservoirs, Brazil. Emerging Infectious Diseases. 2004;10(12):2127-34.
474	Aitken THG, Spence L, Manuel R. Virus transmission studies with trinidadian mosquitoes part IV. Kairi virus. Journal of Medical Entomology. 1964;1(1):50-2.
475	Calisher CH, Oro JB, Lord RD, Sabattini MS, Karabatsos N. Kairi virus identified from a fabrile horse in Argentina. American Journal of Tropical Medicine and Hygiene. 1988;39(5):519-21.
476	Soto V, Dorman KS, Miller WA, Farfan-Ale JA, Loroño-Pino MA, Garcia-Rejon JE, et al. Complete nucleotide sequences of the small and medium RNA genome segments of Kairi virus (family Bunyaviridae). Archives of Virology. 2009;154(9):1555-8.
477	Kuzmin I, Orciari LA, Arai YT, Smith JS, Hanlon CA, Kameoka Y, et al. Bat lyssaviruses (Aravan and Khujand) from Central Asia: phylogenetic relationships according to N, P and G gene sequences. Virus Research. 2003;97(2):65-79.
478	Poidinger M, Hall RA, Lindsay MD, Broom AK, Mackenzie JS. The molecular epidemiology of Kokobera virus. Virus Research. 2000;68(1):7-13.
479	Nisbet DJ, Lee KJ, van den Hurk AF, Johansen CA, Kuno G, Chang G-JJ, et al. Identification of new flaviviruses in the Kokobera virus complex. Journal of General Virology. 2005;86(Pt 1):121-4.
480	Colibus LD, Coutard B, Forrester NL. Purification and crystallization of Kokobera virus helicase. Acta Crystallographica. 2007;63(PT 3):193-5.
481	Venugopal K, Gritsun T, Lashkevich VA, Gould EA. Analysis of the structural protein gene sequence shows Kyasanur Forest disease virus as a distinct member in the tick-borne encephalitis virus serocomplex. Journal of General Virology. 1994;75:227-32.
482	Mehla R, Kumar SRP, Yadav P, Barde PV, Yergolkar PN, Erickson BR, et al. Recent ancestry of Kyasanur Forest disease virus. Emerging Infectious Diseases. 2009;15(9):1431-7.
483	Wang J. Isolation of Kyasanur Forest disease virus from febrile patient, Yunnan, China. Emerging Infectious Diseases. 2009;15(2):326-8.
484	Gauld LW, Hanson RP, Thompson WH, Colony CW, Microbiology M. Observations on a natural cycle of La Crosse virus (California group) in Southwestern Wisconsin. American Journal of Tropical Medicine and Hygiene. 1974;23(5):983-92.
485	Jones TF, Craig AS, Nasci RS, Patterson LER, Erwin PC, Gerhardt RR, et al. Newly Recognized Focus of La Crosse Encephalitis in Tennessee. Clinical Infectious Diseases. 1999;28(1):93-7.
486	Gerhardt RR, Gottfried KL, Apperson CS, Davis BS, Erwin PC, Smith AB, et al. First isolation of La Crosse virus from naturally infected Aedes albopictus. Emerging Infectious Diseases. 2001;7(5):807-11.
487	Sokol DK, Kleiman MB, Garg BP. La Crosse viral encephalitis mimics herpes simplex viral encephalitis. Pediatric Neurology. 2001;25(5):413-5.
488	Borucki MK, Kempf BJ, Blitvich BJ, Blair CD, Beaty BJ. La Crosse virus: replication in vertebrate and invertebrate hosts. Microbes and Infection. 2002;4(3):341-50.
489	Armstrong PM, Andreadis TG. A new genetic variant of La Crosse virus (Bunyaviridae) isolated from New England. American Journal of Tropical Medicine and Hygiene. 2006;75(3):491-6.
490	Haddow AD, Odoi A. The incidence risk, clustering, and clinical presentation of La Crosse virus infections in the eastern United States, 2003-2007. PLoS ONE. 2009;4(7):e6145-e.
491	Lambert AJ, Blair CD, D'Anton M, Ewing W, Harborth M, Seiferth R, et al. La Crosse virus in Aedes albopictus mosquitoes, Texas, USA, 2009. Emerging Infectious Diseases. 2010;16(5):856-8.
492	Haddow AD, Bixler D, Schuh AJ. The demographic and socioeconomic factors predictive for populations at high-risk for La Crosse virus infection in West Virginia. PLoS ONE. 2011;6(9):e25739-e.
493	Yahnke CJ, Meserve PL, Ksiazek TG, Mills JN. Patterns of infection with Laguna Negra virus in wild populations of Calomys laucha in the central Paraguayan chaco. American Journal of Tropical Medicine and Hygiene. 2001;65(6):768-76.
494	Levis S, Garcia J, Pini N, Calderón G, Ramírez J, Bravo D, et al. Hantavirus pulmonary syndrome in northwestern Argentina: circulation of laguna negra virus associated with Calomys callosus. American Journal of Tropical Medicine and Hygiene. 2004;71(5):658-63.
495	Raboni SM, de Borba L, Hoffmann FG, de Noronha L, Azevedo MLV, Carstensen S, et al. Evidence of circulation of Laguna Negra-like hantavirus in the central west of Brazil: case report. Journal of Clinical Virology. 2009;45(2):153-6.
496	White HA. Lassa fever a study if 23 hospital cases. Transactions of the Royal Society of Tropical Medicine and Hygiene. 1972;66(3):390-8.
497	Wulff H, McIntosh BM. Isolation of an arenavirus closely related to Lassa virus from Mastomys natalensis in South-East Africa. Bulletin of the World Health Organization. 1977;55(4):441-4.
498	McCormick JB, King IJ, Webb PA, Johnson KM, O'Sullivan R, Smith ES, et al. A case-control study of the clinical diagnosis and course of Lassa fever. The Journal of Infectious Diseases. 1987;155(3):445-55.
499	Clegg JC, Wilson SM, Oram JD. Nucleotide sequence of the S RNA of Lassa virus (Nigerian strain) and comparative analysis of arenavirus gene products. Virus Research. 1991;18(2-3):151-64.
500	Demby AH, Chamberlain J, Brown DW, Clegg CS. Early diagnosis of Lassa fever by reverse transcription-PCR. Journal of Clinical Microbiology. 1994;32(12):2898-903.
501	Ter Meulen J, Lukashevich I, Sidibe K, Inapogui A, Marx M, Dorlemann A, et al. Hunting of peridomestic rodents and consumption of their meat as possible risk factors for rodent-to-human transmission of Lassa virus in the Republic of Guinea. American Journal of Tropical Medicine and Hygiene. 1996;55(6):661-6.
502	Bowen MD, Rollin PE, Ksiazek TG, Hustad HL, Bausch DG, Demby AH, et al. Genetic diversity among lassa virus strains. Journal of Virology. 2000;74(15):6992-7004.
503	Meulen JT, Lenz O, Lamine K, Magassouba NF, Kumar SK, Lewis R, et al. Short Communication: Lassa fever in Sierra Leone UN peacekeepers are at risk. Tropical Medicine & International Health. 2001;6(1):83-4.
504	Meulen JT, Lenz O, Lamine K, Magassouba NF, Kumar SK, Lewis R, et al. Short communication: Lassa fever in Sierra Leone: UN peacekeepers are at risk. Tropical Medicine & International Health. 2001;6(1):83-4.
505	Charrel RN, Lamballerie X. Arenaviruses other than Lassa virus. Antiviral Research. 2003;57(1):89-100.
506	Chakarala A. Imported Lassa Fever-New Jersey, 2004. The Journal of American Medical Association. 2004;292(23):2828-30.
507	Crowcroft NS, Meltzer M, Evans M, Shetty N, Maguire H, Bahl M, et al. The public health response to a case of Lassa fever in London in 2000. The Journal of Infection. 2004;48(3):221-8.
508	Omilabu SA, Badaru SO, Okokhere P, Asogun D, Drosten C, Emmerich P, et al. Lassa fever, Nigeria, 2003 and 2004. Emerging Infectious Diseases. 2005;11(10):1642-4.
509	Cooke FJ, Shapiro DS. ProMED update - Lassa fever case imported to Germany from Sierra Leone. International Journal of Infectious Diseases. 2006;10(5):341-2.
510	Curtis N. Viral haemorrhagic fevers caused by Lassa, Ebola and Marburg viruses. Advances in Experimental Medicine and Biology. 2006;582:35-44.
511	Lecompte E, Fichet-calvet E, Daffis S, Koulémou K, Sylla O, Kourouma F, et al. Mastomys natalensis and Lassa fever, West Africa. Emerging Infectious Diseases. 2006;12(12):1971-4.
512	Lecompte E, Fichet-Calvet E, Daffis S, Koulémou K, Sylla O, Kourouma F, et al. Mastomys natalensis and Lassa fever, West Africa. Emerging Infectious Diseases. 2006;12(12):1971-4.
513	Macher AM, Wolfe MS. Historical Lassa fever reports and 30-year clinical update. Emerging Infectious Diseases. 2006;12(5):835-7.
514	Fair J, Jentes E, Inapogui A, Kourouma K, Goba A, Bah A, et al. Lassa virus-infected rodents in refugee camps in Guinea: a looming threat to public health in a politically unstable region. Vector-Borne and Zoonotic Diseases. 2007;7(2):167-71.
515	Moshkoff DA, Salvato MS, Lukashevich IS. Molecular characterization of a reassortant virus derived from Lassa and Mopeia viruses. Brain, Behavior, and Immunity. 2007;34(2):169-76.
516	Vieth S, Drosten C, Lenz O, Vincent M, Omilabu S, Hass M, et al. RT-PCR assay for detection of Lassa virus and related Old World arenaviruses targeting the L gene. Transactions of the Royal Society of Tropical Medicine and Hygiene. 2007;101(12):1253-64.
517	Ehichioya DU, Omilabu S, Asogun DA, Hass M, Gunther S. Clinical and serological evidence of lassa fever in Edo State, Nigeria. International Journal of Infectious Diseases. 2008;12(1):e331-e2.
518	Emmerich P, Günther S, Schmitz H. Strain-specific antibody response to Lassa virus in the local population of West Africa. Journal of Clinical Virology. 2008;42(1):40-4.
519	Kernéis S, Koivogui L, Magassouba NF, Koulemou K, Lewis R, Aplogan A, et al. Prevalence and risk factors of Lassa seropositivity in inhabitants of the forest region of Guinea: a cross-sectional study. PLoS Neglected Tropical Diseases. 2009;3(11):e548-e.
520	Ehichioya DU, Hass M, Ölschläger S, Becker-Ziaja B, Chukwu COO, Coker J, et al. Lassa Fever, Nigeria, 2005-2008. Emerging Infectious Diseases. 2010;16(6):1040-2.
521	Garcia FLB, Turchi M, Guimaraes EMB, Carvalho N, Ribeiro CT, Reis MNG, et al. A retrospective laboratory analysis of clinically diagnosed Lassa fever cases in a tertiary hospital in Nigeria. International Journal of Infectious Diseases. 2010;14(Icid):e209-e.
522	McConnell R, Patel A, Dillon KE, Hamilton K, Erickson BR, Campbell S, et al. Imported Lassa fever, Pennsylvania, USA, 2010. Emerging Infectious Diseases. 2010;16(10):1598-601.
523	Okogbenin SA, Asogun D, Akpede G, Okokhere P, Gunther S, Happi C. Prevalence and presentation of Lassa fever in Nigerian children. International Journal of Infectious Diseases. 2010;14(Icid):e380-e.
524	Olschläger S, Lelke M, Emmerich P, Panning M, Drosten C, Hass M, et al. Improved detection of Lassa virus by reverse transcription-PCR targeting the 5' region of S RNA. Journal of Clinical Microbiology. 2010;48(6):2009-13.
525	Safronetz D, Lopez JE, Sogoba N, Traore SF, Raffel SJ, Fischer ER, et al. Detection of Lassa virus, Mali. Emerging Infectious Diseases. 2010;16(7):1123-7.
526	Donoso Mantke O, Kallies R, Niklasson B, Nitsche A, Niedrig M. A new quantitative real-time reverse transcriptase PCR assay and melting curve analysis for detection and genotyping of ljungan virus strains. Journal of Virological Methods. 2007;141(1):71-7.
527	Niklasson B, Almqvist PR, Hörnfeldt B, Klitz W. Sudden infant death syndrome and Ljungan virus. Forensic Science, Medicine, and Pathology. 2009;5(4):274-9.
528	Hauffe HC, Niklasson B, Olsson T, Bianchi A, Rizzoli A, Klitz W. Ljungan virus detected in bank voles (Myodes glareolus) and yellow-necked mice (Apodemus flavicollis) from Northern Italy. Journal of Wildlife Diseases. 2010;46(1):262-6.
529	Kolehmainen P, Voutilainen L, Hauffe HC, Ja AJ, Kallio-kokko H, Lappalainen M, et al. Evidence of ljungan virus specific antibodies in humans and rodents, Finland. Journal of Medical Virology. 2013;2008(May):2001-8.
530	Rivers TM, Schwentker FF. Louping Ill in Man. J Exp Med. 1934;59(5):669-85.
531	Gao GF, Jiang WR, Hussain MH, Venugopal K, Gritsun TS, Reid HW, et al. Sequencing and antigenic studies of a Norwegian virus isolated from encephalomyelitic sheep confirm the existence of louping ill virus outside Great Britain and Ireland. Journal of General Virology. 1993;74(PT 1):109-14.
532	Gao GF, Hussain MH, Reid HW, Gould EA. Identification of naturally occurring monoclonal antibody escape variants of louping ill virus. Journal of General Virology. 1994;75(PT 3):609-14.
533	Harrison A, Newey S, Gilbert L, Haydon DT, Thirgood S. Culling wildlife hosts to control disease: mountain hares, red grouse and louping ill virus. Journal of Applied Ecology. 2010;47(4):926-30.
534	Balseiro A, Royo LJ, Martinez CP, Mera IGFd, Hofle U, Polledo L, et al. Louping ill in goats, Spain, 2011. Clinical Infectious Diseases. 2012;18(6):976-8.
535	Corrigan R, Mason L, Tsai W, Stuart J, editors. Lymphocytic Choriomeningitis Virus (LCMV) - A possible health concern for workers associated with stored food2006.
536	Cassady KA. Lymphocytic Choriomeningitis Virus. In: Hutto C, editor. Totowa, NJ: Humana Press Inc; 1955. p. 181-5.
537	Biggar RJ, Woodall JP, Walter PD, Haughie GE. Lymphocytic choriomeningitis outbreak associated with pet hamsters. Journal of the American Medical Association. 1975;232(5):494-500.
538	Karamany RME, Imam IZ. Antibodies to lymphocytic choriomeningitis virus in wild rodent sera in Egypt. Journal of Hygiene, Epidemiology, Microbiology, and Immunology. 1991;35(1):97-103.
539	Morita C, Matsuura Y, Fujii H. Isolation of lymphocytic choriomeningitis virus from wild house mice (Mus musculus) in Osaka Port, Japan. The Journal of Veterinary Medical Science. 1991;53(5):889-92.
540	Ambrosio AM, Feuillade MR, Gamboa GS, Maiztegui JI. Prevalence of lymphocytic choriomeningitis virus infection in a human population of Argentina. American Journal of Tropical Medical Hygiene. 1994;50(3):381-6.
541	Morita C, Tsuchiya K, Ueno H, Muramatsu Y, Kojimahara A, Suzuki H, et al. Seroepidemiological survey of lymphocytic choriomeningitis virus in wild house mice in China with particular reference to their subspecies. Microbiology and Immunology. 1996;40(4):313-5.
542	Rousseau MC, Saron MF, Brouqui P, Bourgeade A. Lymphocytic choriomeningitis virus in southern France: four case reports and a review of the literature. European Journal of Epidemiology. 1997;13(7):817-23.
543	Marrie TJ, Saron MF. Seroprevalence of lymphocytic choriomeningitis virus in Nova Scotia. American Journal of Tropical Medicine and Hygiene. 1998;58(1):47-9.
544	Elbers ARW, Vecht U, Osterhaus ADME, Groen J, Wisselink HJ, Diepersloot RJA, et al. Low prevalence of antibodies against the zoonotic agents Brucella abortus, Leptospira spp., Streptococcus suis sero-type II, hantavirus, and lymphocytic choriomeningitis virus among veterinarians and pig farmers in the southern part of the Netherlands. Veterinary Quarterly. 1999;21(2):50-4.
545	Asper M, Hofmann P, Osmann C, Metzger C, Bruns M, Kaup F-j, et al. First outbreak of callitrichid hepatitis in Germany: Genetic characterization of the causative lymphocytic choriomeningitis virus strains. Virology. 2001;284(2):203-13.
546	Sottosanti J, Saavedra C, Riera L, Castillo E, Polop J, Marı A. Serological study of the lymphocytic choriomeningitis virus (LCMV) in an inner city of Argentina. Journal of Medical Virology. 2005;76(2):285-9.
547	Dobec M, Dzelalija B, Punda-polic V, Zoric I. High prevalence of antibodies to lymphocytic choriomeningitis virus in a murine typhus endemic region in Croatia. Journal of Medical Virology. 2006;1647(August):1643-7.
548	Ceianu C, Tatulescu D, Muntean M, Molnar GB, Emmerich P, Günther S, et al. Letter to the Editor - Lymphocytic choriomeningitis in a pet store worker in Romania. Clinial and Vaccine Immunology. 2008;15(11):1749-.
549	Ledesma J, Fedele CG, Carro F, Lledo L, Maria PS, Tenorio A, et al. Independent lineage of lymphocytic choriomeningitis virus in wood mice (Apodemus sylvaticus), Spain. Emerging Infectious Diseases. 2009;15(10):1677-80.
550	Tagliapietra V, Rosà R, Hauffe HC, Laakkonen J, Voutilainen L, Vapalahti O, et al. Spatial and temporal dynamics of lymphocytic choriomeningitis virus in wild rodents, northern Italy. Emerging Infectious Diseases. 2009;15(7):1019-25.
551	Albariño CG, Palacios G, Khristova ML, Erickson BR, Carroll SA, Comer JA, et al. High diversity and ancient common ancestry of lymphocytic choriomeningitis virus. Emerging Infectious Diseases. 2010;16(7):1093-100.
552	Asnis DS, Muana O, Kim DG, Garcia M, Rollin PE. Lymphocytic choriomeningitis virus meningitis, New York, NY, USA, 2009. Emerging Infectious Diseases. 2010;16(2):328-31.
553	Perez-Ruiz M, Navarro-Mari J-M, Sanchez-Seco M-P, Gegundez M-I, Palacios G, Savji N, et al. Lymphocytic choriomeningitis virus-associated meningitis, Southern Spain. Emerging Infectious Diseases. 2012;18(5):855-8.
554	LapoŠOvÁ K, PastorekovÁ S, TomÁŠKovÁ J. Lymphocytic choriomeningitis virus: invisible but not innocent. Acta virologica. 2013;57(02):160-70.
555	Johnson KM. Epidemiology of Machupo virus infection III. Significance of virological observations in man and animals. American Journal of Tropical Medicine and Hygiene. 1965;14(5):826-8.
556	Martini GA, Siegert R, editors. Marburg virus disease1971: Berlin, Heidelberg, New York: Springer-Verlag.
557	Hennessen W. Epidemiology of "Marburg Virus" Disease. Marburg Virus Disease: Springer-Verlag Berlin Heidelberg; 1971. p. 161-5.
558	Gear JS, Cassel GA, Gear AJ, Trappler B, Clausen L, Meyers AM, et al. Outbreak of Marburg virus disease in Johannesburg. British Medical Journal. 1975;29(4):489-93.
559	Conrad JL, Isaacson M, Smith EB, Wulff H, Crees M, Geldenhuys P, et al. Epidemiologic investigation of Marburg virus disease, Southern Africa, 1975. American Journal of Tropical Medical Hygiene. 1978;27(6):1210-5.
560	Smith DH, Isaacson M, Johnson KM, Swanapoel R, Bagshawe A, Siongok T, et al. Marburg-virus disease in Kenya. The Lancet. 1982;319(8276):816-20.
561	Slenczka WG. The Marburg virus outbreak of 1967 and subsequent episodes. Current Topics in Microbiology and Immunology. 1999;235(1):49-75.
562	Gonzalez JP, Nakoune E, Slenczka W, Vidal P, Morvan JM. Ebola and Marburg virus antibody prevalence in selected populations of the Central African Republic. Microbes and Infection. 2000;2(1):39-44.
563	Borchert M, Muyembe-Tamfum JJ, Colebunders R, Libande M, Sabue M, Van Der Stuyft P. Short communication: a cluster of Marburg virus disease involving an infant. Tropical Medicine & International Health. 2002;7(10):902-6.
564	Grolla A, Lucht A, Dick D, Strong JE, Feldmann H. Laboratory diagnosis of Ebola and Marburg hemorrhagic fever. Bulletin de la Société de Pathologie Exotique. 2005;98(3):205-9.
565	Bausch DG, Nichol ST, Muyembe-Tamfum JJ, Borchert M, Rollin PE, Sleurs H, et al. Marburg hemorrhagic fever associated with multiple genetic lineages of virus. The New England Journal of Medicine. 2006;355(9):909-19.
566	Borchert M, Mulangu S, Swanepoel R, Libande ML, Tshomba A, Kulidri A, et al. Serosurvey on household contacts of Marburg hemorrhagic fever patients. Emerging Infectious Diseases. 2006;12(3):433-9.
567	Saijo M, Niikura M, Ikegami T, Kurane I, Kurata T. Laboratory diagnostic systems for Ebola and Marburg hemorrhagic fevers developed with recombinant proteins. Clinical and Vaccine Immunology. 2006;13(4):444-51.
568	Towner JS, Khristova ML, Sealy TK, Mj V, Erickson BR, Bawiec DA, et al. Marburgvirus genomics and association with a large hemorrhagic fever outbreak in Angola. Journal of Virology. 2006;80(13):6497-.
569	Swanepoel R, Smit SB, Rollin PE, Formenty P, Leman PA, Kemp A, et al. Studies of reservoir hosts for Marburg virus. Emerging Infectious Diseases. 2007;13(12):1847-51.
570	Ascenzi P, Bocedi A, Heptonstall J, Capobianchi MR, Di Caro A, Mastrangelo E, et al. Ebolavirus and Marburgvirus: insight the Filoviridae family. Molecular Aspects of Medicine. 2008;29(3):151-85.
571	Fujita N, Miller A, Miller G, Gershman K. Imported Case of Marburg Hemorrhagic Fever --- Colorado, 2008. MMWR Weekly. 2009;58(49):1377-81.
572	Pourrut X, Souris M, Towner JS, Rollin PE, Nichol ST, Gonzalez J-P, et al. Large serological survey showing cocirculation of ebola and Marburg viruses in Gabonese bat populations, and a high seroprevalence of both viruses in Rousettus aegyptiacus. BMC Infectious Diseases. 2009;9(159):1-10.
573	Timen A, Koopmans MPG, Vossen ACTM, van Doornum GJJ, Günther S, van den Berkmortel F, et al. Response to imported case of Marburg hemorrhagic fever, The Netherlands. Emerging Infectious Diseases. 2009;15(8):1171-5.
574	Towner JS, Amman BR, Sealy TK, Carroll SaR, Comer JA, Kemp A, et al. Isolation of genetically diverse Marburg viruses from Egyptian fruit bats. PLoS Pathogens. 2009;5(7):e1000536-e.
575	Kurosaki Y, Grolla A, Fukuma A, Feldmann H, Yasuda J. Development and evaluation of a simple assay for Marburg virus detection using a reverse transcription-loop-mediated isothermal amplification method. Journal of Clinical Microbiology. 2010;48(7):2330-6.
576	Kuzmin IV, Niezgoda M, Franka R, Agwanda B, Markotter W, Breiman RF, et al. Marburg Virus in Fruit Bat, Kenya. Emerging Infectious Diseases. 2010;16(2):352-4.
577	Roddy P, Thomas SL, Jeffs B, Nascimento Folo P, Pablo Palma P, Moco Henrique B, et al. Factors associated with Marburg hemorrhagic fever: analysis of patient data from Uige, Angola. The Journal of Infectious Diseases. 2010;201(12):1909-18.
578	Amman BR, Carroll SA, Reed ZD, Sealy TK, Balinandi S, Swanepoel R, et al. Seasonal pulses of Marburg virus circulation in juvenile Rousettus aegyptiacus bats coincide with periods of increased risk of human infection. PLoS Pathogens. 2012;8(10):e1002877-e.
579	Brauburger K, Hume AJ, Mühlberger E, Olejnik J. Forty-five years of Marburg virus research. Viruses. 2012;4(10):1878-927.
580	Anderson CR, Downs WG, Wattley GH, Ahin NW, Reese AA. Mayaro virus A new human disease agent II. Isolation from bood of patients in Trinidad, B.W.I. American Journal of Tropical Medical Hygiene. 1957;6(6):1012-6.
581	Hoch AL, Peterson NE, LeDuc JW, Pinheiro FP. An outbreak of Mayaro virus disease in Belterra, Brazil. Amercian Journal of Topical Medicine and Hygeine. 1981;30(3):689-98.
582	Tesh RB, Watts DM, Russell KL, Damodaran C, Calampa C, Cabezas C, et al. Mayaro virus disease: an emerging mosquito-borne zoonosis in tropical South America. Clinical Infectious Diseases. 1999;28(1):67-73.
583	de Thoisy B, Gardon J, Salas RA, Morvan J, Kazanji M. Mayaro virus in wild mammals, French Guiana. Emerging Infectious Diseases. 2003;9(10):1326-9.
584	Torres JR, Russell KL, Vasquez C, Barrera R, Tesh RB, Salas R, et al. Family cluster of Mayaro fever, Venezuela. Emerg Infect Dis. 2004;10(7):1304-6.
585	Powers AM, Aguilar PV, Chandler LJ, Brault AC, Meakins TA, Watts D, et al. Genetic relationships among mayaro and una viruses suggest distinct patterns of transmission. American Journal of Tropical Medicine and Hygiene. 2006;75(3):461-9.
586	Coimbra TLM, Santos CLS, Suzuki A, Petrella SMC, Bisordi I, Nagamori AH, et al. Mayaro virus: imported cases of human infection in São Paulo State, Brazil. Revista do Instituto de Medicina Tropical de São Paulo. 2007;49(4):221-4.
587	Azevedo RSS, Silva EVP, Carvalho VL, Rodrigues SG, Nunes-Neto JP, Monteiro HAO, et al. Mayaro fever virus Brazilian Amazon. Emerging Infectious Diseases. 2009;15(11):1830-2.
588	Hassing R-j, Leparc-goffart I, Blank SN, Thevarayan S, Tolou H, Doornum GV, et al. Imported mayaro virus infection in the Netherlands. Journal of Infection. 2010;61(4):343-5.
589	Receveur MC, Grandadam M, Pistone T, Malvy D. Infection with Mayaro virus in a French traveller returning from the Amazon region, Brazil, January, 2010. Eurosurveillance. 2010;15(18):2-5.
590	Abad-Franch F, Grimmer GH, de Paula VS, Figueiredo LTM, Braga WSM, Luz SLB. Mayaro virus infection in Amazonia a multimodel inference approach to risk factor assessment. PLoS Neglected Tropical Diseases. 2012;6(10):e1846-e.
591	Neumayr A, Gabriel M, Fritz J, Günther S, Hatz C, Schmidt-Chanasit J, et al. Mayaro virus infection in traveler returning from Amazon Basin, Northern Peru. Emerging Infectious Diseases. 2012;18(4):695-.
592	Aitken THG, Downs WG, Anderson CR, Spence L, Casals J. Mayaro virus isolated from a Trinidadian mosquito, Mansonia venezuelensis. Science. 2013;131(3405):18-9.
593	Bowden TR, Westenberg M, Wang L-F, Eaton BT, Boyle DB. Molecular characterization of menangle virus, a novel paramyxovirus which infects pigs, fruit bats, and humans. Virology. 2001;283(2):358-73.
594	Philbey AW, Kirkland PD, Ross AD, Field HE, Srivastava M, Davis RJ, et al. Inifection with Menangle virus in flying foxes (Pteropus spp.) in Australia. Australian Veterinary Journal. 2008;86(11):449-54.
595	Meheretu Y, Cizkova D, Tesikova J, Welegerima K, Tomas Z, Kidane D, et al. High diversity of RNA viruses in rodents, Ethiopia. Emerging Infectious Diseases. 2012;18(12):2047-50.
596	Emonet S, Lemasson J-J, Gonzalez J-P, de Lamballerie X, Charrel RN. Phylogeny and evolution of old world arenaviruses. Virology. 2006;350(2):251-7.
597	Kemp GE, Causey OR, Moore DL, Odelola A, Fabiyi A. Mokola virus further studies on IbAn 27377 a new rabies-related etiologic agent of zoonosis in nigeria. American Journal of Tropical Medicine and Hygiene. 1972;21(3):356-9.
598	Nel L, Jacobs J, Jaftha J, Teichman BV, Bingham J. New cases of Mokola virus infection in South Africa: A genotypic comparison of Southern African virus isolates. American Journal Of Tropical Medicine And Hygiene. 2000;20(2):103-6.
599	Nottidge HO, Omobowale TO, Oladiran OO. Mokola virus antibodies in humans, dogs, cats, cattle, sheep and goats in Nigeria. International Journal of Applied Research in Veterinary Medicine. 2007;5(3):105-6.
600	Sabeta CT, Markotter W, Mohale DK, Shumba W, Wandeler AI, Nel LH. Mokola virus in South Africa. Emerging Infectious Diseases. 2007;13(9):1371-4.
601	Sabeta C, Blumberg L, Miyen J, Mohale D, Shumba W, Wandeler A. Mokola virus involved in a human contact (South Africa). FEMS Immunology and Medical Microbiology. 2010;58(1):85-90.
602	Nakouné E, Institut MK, editors. Monkeypox detection in maculopapular lesions in two young pygmies in the Central African Republic2012.
603	Arita I, Henderson DA. Smallpox and monkeypox in non-human primates. Bulletin of the World Health Organization. 1968;39(2):277-83.
604	Foster S, Brink EW, Hutchins DL, Pifer JM, Lourie B, Moser CR, et al. Human monkeypox. Bulletin Wildlife Health Org. 1972;46(1):569-76.
605	Gispen R, Brand-Saathof BB, Hekker AC. Monkeypox-specific antibodies in human and simian sera from the Ivory Coast and Nigeria. Bulletin of the World Health Organization. 1976;53(4):355-60.
606	Heymann DL, Szczeniowski M, Esteves K. Re-emergence of monkeypox in Africa: a review of the past six years. British Medical Bulletin. 1998;54(3):693-702.
607	Hutin YJF, Williams RJ, Malfait P, Pebody R, Loparev VN, Ropp SL, et al. Outbreak of human monkeypox, Democratic Republic of Congo, 1996-1997. Emerging Infectious Diseases. 2001;7(3):434-8.
608	Meyer H, Perrichot M, Stemmler M, Emmerich P, Schmitz H, Varaine F, et al. Outbreaks of disease suspected of being due to human monkeypox virus infection in the Democratic Republic of Congo in 2001. Journal of Clinical Microbiology. 2002;40(8):2919-21.
609	Prevention. CfDCa. Update: Multistate outbreak of monkeypox-Illinois, Indiana, Kansas, Missouri, Ohio, and Wisconsin, 2003. Morbidity and Mortality Weekly Report. 2003;52(27):642-6.
610	Gross E. Update: Multistate outbreak of monkeypox - Illinois, Indiana, Kansas, Missouri, Ohio, and Wisconsin, 2003. Archives of Dermatology. 2003;139(1):1229-30.
611	Sejvar JJ, Chowdary Y, Schomogyi M, Stevens J, Patel J, Karem K, et al. Human monkeypox infection: a family cluster in the midwestern United States. The Journal of infectious diseases. 2004;190(10):1833-40.
612	Huhn GD, Bauer AM, Yorita K, Graham MB, Sejvar J, Likos A, et al. Clinical characteristics of human monkeypox, and risk factors for severe disease. Clinical Infectious Diseases. 2005;41(12):1742-51.
613	Learned LA, Reynolds MG, Wassa DW, Li Y, Olson VA, Karem K, et al. Extended interhuman transmission of monkeypox in a hospital community in the Republic of the Congo, 2003. American Journal of Tropical Medicine and Hygiene. 2005;73(2):428-34.
614	Reynolds MG, Yorita KL, Kuehnert MJ, Davidson WB, Huhn GD, Holman RC, et al. Clinical manifestations of human monkeypox influenced by route of infection. The Journal of Infectious Diseases. 2006;194(6):773-80.
615	Croft DR, Sotir MJ, Williams CJ, Kazmierczak JJ, Wegner MV, Rausch D, et al. Occupational risks during a Monkeypox outbreak, Wisconsin, 2003. Emerging Infectious Diseases. 2007;13(8):1150-7.
616	Reynolds MG, Davidson WB, Curns AT, Conover CS, Huhn G, Davis JP, et al. Spectrum of infection and risk factors for human monkeypox, United States, 2003. Emerging Infectious Diseases. 2007;13(9):1332-9.
617	Formenty P, Muntasir MO, Damon I, Chowdhary V, Opoka ML, Charlotte Monimart EMM, et al. Human monkeypox outbreak caused by novel virus belonging to Congo Basin Clade, Sudan, 2005. Emerging Infectious Diseases. 2010;16(10):1539-46.
618	Stephenson J. Emerging monkeypox. Journal of the American Medical Association. 2010;304(15):1659-.
619	Fuller T, Thomassen HA, Mulembakani PM, Johnston SC, Lloyd-Smith JO, Kisalu NK, et al. Using remote sensing to map the risk of human monkeypox virus in the Congo Basin. EcoHealth. 2011;8(1):14-25.
620	Nalca A, Rimoin AW, Bavari S, Whitehouse CA, Weinstein A. Reemergence of monkeypox: Prevalence, diagnostics, countermeasures. Healthcare Epidemeology. 2013;41(12):1765-71.
621	Thomassen Ha, Fuller T, Asefi-Najafabady S, Shiplacoff JaG, Mulembakani PM, Blumberg S, et al. Pathogen-host associations and predicted range shifts of human monkeypox in response to climate change in central Africa. PloS one. 2013;8(7):e66071-e.
622	Rhodes LV, Huang C, Sanchez AJ, Nichol ST, Zaki SR, Ksiazek TG, et al. Hantavirus pulmonary syndrome associated with Monongahela virus, Pennsylvania. Emerging Infectious Diseases. 2000;6(6):616-21.
623	Gunther S, Hoofd G, Charrel R, Röser C, Becker-Ziaja B, Lloyd G, et al. Mopeia virus–related Arenavirus in natal multimammate mice, Morogoro, Tanzania. Emerging Infectious Diseases. 2009;15(12):6-10.
624	Song K-J, Baek LJ, Moon S, Ha SJ, Kim SH, Park KS, et al. Muju virus, a novel hantavirus harboured by the arvicolid rodent Myodes regulus in Korea. Journal of General Virology. 2007;88(Pt 11):3121-9.
625	Broom AK, Lindsay MDA, Plant AJ, Wright AE, Condon RJ, Mackenzie JS. Epizootic activity of Murray Valley encephalitis virus in an aboriginal community in the southeast Kimberley region of Western Australia: results of cross-sectional and longitudinal serologic studies. American Journal of Tropical Medicine and Hygiene. 2002;67(3):319-23.
626	Stich A, Günther S, Drosten C, Emmerich P, Dwyer DE, Hueston L, et al. Clinical and laboratory findings on the first imported case of Murray Valley encephalitis in Europe. Clinical Infectious Diseases. 2003;37(2):e19-21.
627	Wong SH, Smith DW, Fallon MJ, Kermode AG. Murray Valley encephalitis mimicking herpes simplex encephalitis. Journal of Clinical Neuroscience. 2005;12(7):822-4.
628	Douglas MW, Stephens DP, Burrow JNC, Anstey NM, Talbot K, Currie BJ. Murray Valley encephalitis in an adult traveller complicated by long-term flaccid paralysis: case report and review of the literature. Transactions of the Royal Society of Tropical Medicine and Hygiene. 2007;101(3):284-8.
629	Gordon AN, Marbach CR, Oakey J, Edmunds G, Condon K, Diviney SM, et al. Confirmed case of encephalitis caused by Murray Valley encephalitis virus infection in a horse. Journal of Veterinary Diagnostic Investigation. 2012;24(2):431-6.
630	Hjelle B, Lee S-W, Song W, Torrez-Martinez N, Song J-W, Yanagihara R, et al. Molecular Linkage of Hantavirus Pulmonary Syndrome to the White-Footed Mouse, Peromyscus leucopus: Genetic Characterization of the M Genome of New York Virus. Journal of Viriology. 1995;69(12):8137-41.
631	Mir MA. Hantaviruses. Clinics in Laboratory Medicine. 2010;30(1):67-91.
632	Jonsson CB, Figueiredo LTM, Vapalahti O. A global perspective on hantavirus ecology, epidemiology, and disease. Clinical Microbiology Reviews. 2010;23(2):412-41.
633	Chew MH, Arguin PM, Shay DK, Goh KT, Rollin PE, Shieh WJ, et al. Risk factors for Nipah virus infection among abattoir workers in Singapore. The Journal of Infectious Diseases. 2000;181(5):1760-3.
634	Parashar UD, Sunn LM, Ong F, Mounts AW, Arif MT, Ksiazek TG, et al. Case-control study of risk factors for human infection with a new zoonotic paramyxovirus, Nipah virus, during a 1998-1999 outbreak of severe encephalitis in Malaysia. The Journal of Infectious Diseases. 2000;181(5):1755-9.
635	Ali R, Mounts AW, Parashar UD, Sahani M, Lye MS, Isa MM, et al. Nipah virus infection among military personnel involved in pig culling during an outbreak of encephalitis in Malaysia, 1998-1999. Emerging Infectious Diseases. 2001;7(4):759-61.
636	Yob JM, Field H, Rashdi aM, Morrissy C, van der Heide B, Rota P, et al. Nipah virus infection in bats (order Chiroptera) in peninsular Malaysia. Emerging Infectious Diseases. 2001;7(3):439-41.
637	Chan KP, Rollin PE, Ksiazek TG, Leo YS, Goh KT, Paton NI, et al. A survey of Nipah virus infection among various risk groups in Singapore. Epidemiology and Infection. 2002;128(1):93-8.
638	Chua KB, Koh CL, Hooi PS, Wee KF, Khong JH, Chua BH, et al. Isolation of Nipah virus from Malaysian Island flying-foxes. Microbes and Infection. 2002;4(2):145-51.
639	Lam SK, Chua KB. Nipah virus encephalitis outbreak in Malaysia. Clinical Infectious Diseases. 2002;34(Suppl 2):S48-51.
640	Chua KB. Nipah virus outbreak in Malaysia. Journal of Clinical Virology. 2003;26(3):265-75.
641	Lam S-K. Nipah virus--a potential agent of bioterrorism? Antiviral Research. 2003;57(1-2):113-9.
642	AbuBakar S, Chang L-Y, Ali ARM, Sharifah SH, Yusoff K, Zamrod Z. Isolation and molecular identification of Nipah virus from pigs. Emerging Infectious Diseases. 2004;10(12):2228-31.
643	Guillaume V, Lefeuvre A, Faure C, Marianneau P, Buckland R, Lam SK, et al. Specific detection of Nipah virus using real-time RT-PCR (TaqMan). Journal of Virological Methods. 2004;120(2):229-37.
644	Hsu VP, Hossain MJ, Parashar UD, Ali MM, Ksiazek TG, Kuzmin I, et al. Nipah virus encephalitis reemergence, Bangladesh. Emerg Infect Dis. 2004;10(12):2082-7.
645	Chadha MS, Comer JA, Lowe L, Rota PA, Rollin PE, Bellini WJ, et al. Nipah virus-associated encephalitis outbreak, Siliguri, India. Emerging Infectious Diseases. 2006;12(2):235-40.
646	Chang L-Y, Ali ARM, Hassan SS, AbuBakar S. Quantitative estimation of nipah virus replication kinetics in vitro. Virology Journal. 2006;3:47-.
647	Luby SP, Rahman M, Hossain MJ, Blum LS, Husain MM, Gurley E, et al. Foodborne transmission of Nipah virus, Bangladesh. Emerging Infectious Diseases. 2006;12(12):1888-94.
648	Gurley ES, Montgomery JM, Hossain MJ, Bell M, Azad AK, Islam MR, et al. Person-to-person transmission of Nipah virus in a Bangladeshi community. Emerging Infectious Diseases. 2007;13(7):1031-7.
649	Shirai J, Lahman SA, Daszak P, Epstein H, Field HE, Jamaluddin AA, et al. Nipah virus survey of flying foxes in Malaysia. Japan Agricultural Research Quarterly. 2007;41(October 2005):69-78.
650	Wacharapluesadee S, Hemachudha T. Duplex nested RT-PCR for detection of Nipah virus RNA from urine specimens of bats. Journal of Virological Methods. 2007;141(1):97-101.
651	Li YY, Wang J, Hickey AC, Zhang Y, Wu Y, Zhang H, et al. Antibodies to Nipah or Nipah-like viruses in bats, China. Emerging Infectious Diseases. 2008;14(12):1974-6.
652	Lo MK, Rota PA. The emergence of Nipah virus, a highly pathogenic paramyxovirus. Journal of Clinical Virology. 2008;43(4):396-400.
653	Montgomery JM, Hossain MJ, Gurley E, Carroll DS, Croisier A, Bertherat E, et al. Risk factors for Nipah virus encephalitis in Bangladesh. Emerging Infectious Diseases. 2008;14(10):1526-32.
654	Chong HT, Abdullah S, Tan CT. Nipah virus and bats. Neurology Asia. 2009;14(1):73-6.
655	Luby SP, Hossain MJ, Gurley ES, Ahmed BN, Banu S, Khan SU, et al. Recurrent zoonotic transmission of Nipah virus into humans, Bangladesh, 2001-2007. Emerging Infectious Diseases. 2009;15(8):1229-35.
656	Siva SR, Chong HT, Tan CT. Ten year clinical and serological outcomes of Nipah virus infection. Neurol Asia. 2009;14(1):53-8.
657	Homaira N, Rahman M, Hossain MJ, Epstein JH, Sultana R, Khan MSU, et al. Nipah virus outbreak with person-to-person transmission in a district of Bangladesh, 2007. Epidemiology and Infection. 2010;138(11):1630-6.
658	Nahar N, Sultana R, Gurley ES, Hossain MJ, Luby SP. Date palm sap collection: exploring opportunities to prevent Nipah transmission. EcoHealth. 2010;7(2):196-203.
659	Rahman SA, Hassan SS, Olival KJ, Mohamed M, Chang L-Y, Hassan L, et al. Characterization of Nipah virus from naturally infected Pteropus vampyrus bats, Malaysia. Emerging Infectious Diseases. 2010;16(12):1990-3.
660	Sendow I, Field HE, Adjid A, Ratnawati A, Breed AC, Darminto, et al. Screening for Nipah virus infection in West Kalimantan province, Indonesia. Zoonoses and Public Health. 2010;57(7-8):499-503.
661	Daszak P, Zambrana-Torrelio C, Bogich TL, Fernandez M, Epstein JH, Murray KA, et al. Interdisciplinary approaches to understanding disease emergence: the past, present, and future drivers of Nipah virus emergence. Proceedings of the National Academy of Sciences. 2012;110(Supplement_1):3681-8.
662	Futoshi H, Nguyen Thi Thu T, Shingo I, Fuxun Y, Yoshihiro K, Shumpei W, et al. Serologic Evidence of Nipah Virus Infection in Bats, Vietnam. Emerging Infectious Disease journal. 2012;18(3):536.
663	Hasebe F, Thuy NTT, Inoue S, Yu F, Kaku Y, Watanabe S, et al. Serologic evidence of Nipah virus infection in bats Vietnam. Emerging Infectious Diseases. 2012;18(3):3-4.
664	Pulliam JRC, Epstein JH, Dushoff J, Rahman SA, Bunning M, Jamaluddin AA, et al. Agricultural intensification, priming for persistence and the emergence of Nipah virus: a lethal bat-borne zoonosis. Journal of the Royal Society, Interface / the Royal Society. 2012;9(66):89-101.
665	Rahman SA, Hassan L, Epstein JH, Mamat ZC, Yatim AM, Hassan SS, et al. Risk factors for Nipah virus infection among Pteropid bats, Peninsular Malaysia. Emerging infectious diseases. 2013;19(1):51-60.
666	Lopman B, Vennema H, Kohli E, Pothier P. Increase in viral gastroenteritis outbreaks in Europe and epidemic spread of new norovirus variant. The Lancet. 2004;363(9410):682-88.
667	Phan TG, Okame M, Nguyen TA, Maneekarn N, Nishio O, Okitsu S, et al. Human astrovirus, norovirus (GI, GII), and sapovirus infections in Pakistani children with diarrhea. Journal of Medical Virology. 2004;73(2):256-61.
668	Ljubin-Sternak S, Lukic-Grlic A, Fiore L. Norovirus genotypes involved in the outbreaks of gastroenteritis in Croatia during the winter season 2004-2005. Acta Virologica. 2007;51(3):189-94.
669	Meqdam MM, Thwiny IR. Prevalence of group a rotavirus, enteric adenovirus, norovirus and astrovirus infections among children with acute gastroenteritis in Al-Qassim, Saudi Arabia. Pak J Med Sci. 2007;23(4):551-5.
670	Symes SJ, Gunesekere IC, Marshall JA, Wright PJ. Norovirus mixed infection in an oyster-associated outbreak: an opportunity for recombination. Arch Virol. 2007;152(6):1075-86.
671	Koopmans M. Progress in understanding norovirus epidemiology. Current Opinion in Infectious Diseases. 2008;21(5):544-52.
672	Patel MM, Widdowson MA. Systematic literature review of role of noroviruses in sporadic gastroenteritis. Emerging Infectious Diseases. 2008;14(8):1224-31.
673	Wolf S, Williamson W, Hewitt J, Lin S, Rivera-Aban M, Ball A, et al. Molecular detection of norovirus in sheep and pigs in New Zealand farms. Veterinary Microbiology. 2009;133(1-2):184-9.
674	Cunha JB, de Mendonça MCL, Miagostovich MP, Leite JPG. First detection of porcine norovirus GII.18 in Latin America. Research in Veterinary Science. 2010;89(1):126-9.
675	Harris JP, Lopman BA, O'Brien SJ. Infection control measures for norovirus: a systematic review of outbreaks in semi-enclosed settings. Journal of Hospital Infection. 2010;74(1):1-9.
676	Mesquita JR, Barclay L. Novel norovirus in dogs with diarrhea. Emerging Infectious Diseases. 2010;16(6):980-2.
677	Tamura T, Nishikawa M, Anh DD, Suzuki H. Molecular epidemiological study of rotavirus and norovirus infections among children with acute gastroenteritis in Nha Trang, Vietnam, December 2005-June 2006. Japanese Journal of Infectious Diseases. 2010;63(6):405-11.
678	Abugalia M, Cuevas L, Kirby A. Clinical features and molecular epidemiology of rotavirus and norovirus infections in Libyan children. Journal of Medical Virology. 2011;83(10):1849-56.
679	Ayukekbong J, Liindh M, Nenonen N, Tah F, Nkuo-Akenji T, Bergstrom T. Enteric viruses in healthy children in Cameroon: viral load and genotyping of norovirus strains. Journal of Medical Virology. 2011;83(12):2135-42.
680	Baert L, Mattison K, Loisy-Hamon F, Harlow J, Martyres A, Lebeau B, et al. Review: Norovirus prevalence in Belgian, Canadian and French fresh produce: a threat to human health? International Journal of Food Microbiology. 2011;151(3):261-9.
681	Bucardo F, Lindgren PE, Svensson L, Nordgren J. Low prevalence of rotavirus and high prevalence of norovirus in hospital and community wastewater after introduction of rotavirus vaccine in Nicaragua. PLoS ONE. 2011;6(10):1-7.
682	Georgiadou SP, Loukeris D. Effective control of an acute gastroenteritis outbreak due to norovirus infection in a hospital ward in Athens, Greece, April 2011. Eurosurveillance. 2011;16(28):19915-.
683	Mathijs E, Denayer S, Palmeira L. Novel norovirus recombinants and of GII. 4 sub-lineages associated with outbreaks between 2006 and 2010 in Belgium. Virology Journal. 2011;8(310):1-13.
684	Zuridah H, Hadi MS. Molecular characterization of norovirus from acute gastroenteritis patients in Malaysia. African Journal of Microbiology Research. 2011;5(18):2733-6.
685	Japhet MO, Adesina OA, Famurewa O, Svensson L, Nordgren J. Molecular epidemiology of rotavirus and norovirus in Ile‐Ife, Nigeria: High prevalence of G12P rotavirus strains and detection of a rare norovirus genotype. Journal of Medical Virology. 2012;84(9):1489-96.
686	Romani S, Mohebbi SR. Prevalence of norovirus infection in children and adults with acute gastroenteritis, Tehran, Iran, 2008–2009. Food and Environmental Virology. 2012;4(1):1-5.
687	Trivedi TK, Desai R, Hall AJ, Patel M, Parashar UD, Lopman BA. Clinical characteristics of norovirus-associated deaths: a systematic literature review. American Journal of Infection Control. 2012;41(7):657-4.
688	Estévez A, Arvelo W, Hall AJ, Lopez MR, Lopez B, Reyes L, et al. Prevalence and genetic diversity of norovirus among patients with acute diarrhea in Guatemala. Journal of Medical Virology. 2013;85(7):1293-8.
689	Hoa Tran TN, Trainor E, Nakagomi T, Cunliffe NA, Nakagomi O. Molecular epidemiology of noroviruses associated with acute sporadic gastroenteritis in children: global distribution of genogroups, genotypes and GII.4 variants. Journal of Clinical Virology. 2013;56(3):185-93.
690	Rackoff LA, Bok K, Green KY, Kapikian AZ. Epidemiology and evolution of rotaviruses and noroviruses from an archival WHO global study in children (1976–79) with implications for vaccine design. PLoS ONE. 2013;8(3):e59394-e.
691	Mills JN, Oro JGB, Bressler DS, Childs JE, Tesh RB, Smith JE, et al. Characterizaion of Oliveros virus, A new member of the Tacaribe complex (Arenaviridae: Arenavirus). American Journal of Tropical Medicine and Hygiene. 1996;54(4):399-404.
692	Mills JN, Alva N, Ellis BA, Wagoner KD, Childs JE, Calderon G, et al. Dynamics of Oliveros virus infection in rodents in Central Argentina. Vector-Borne and Zoonotic Diseases. 2007;7(3):315-23.
693	Lin D, Li L, Dick D, Shope RE, Feldmann H, Barrett ADT, et al. Analysis of the complete genome of the tick-borne Flavivirus Omsk hemorrhagic fever virus. Virology. 2003;313(1):81-90.
694	Holbrook MR, Aronson JF, Campbell GA, Jones S, Feldmann H, Barrett ADT. An animal model for the tickborne Flavivirus--Omsk hemorrhagic fever virus. The Journal of Infectious Diseases. 2005;191(1):100-8.
695	Obi TU, Gibbs EPJ. Orf in sheep and goats in Nigeria. Tropical Animal Health and Production. 1978;10(4):233-5.
696	Azwai SM, Carter SD, Woldehiwet Z. Immune responses of the camel (Camelus dromedarius) to contagious ecthyma (Orf) virus infection. Veterinary Microbiology. 1995;47(1-2):119-31.
697	Mazur C, Ferreira II, Rangel Filho FB, Galler R. Molecular characterization of Brazilian isolates of Orf virus. Veterinary Microbiology. 2000;73(4):253-9.
698	Scagliarini A, Ciulli S, Battilani M, Jacoboni I, Montesi F, Casadio R, et al. Characterisation of immunodominant protein encoded by the F1L gene of orf virus strains isolated in Italy. Archives of Virology. 2002;147(10):1989-95.
699	Ünal G, Gündefi S. Human Orf: echtyma contagiosum report of five cases. Turkish Journal of Medical Sciences. 2002;32(1):173-5.
700	de la Concha-Bermejillo A, Guo J, Zhang Z, Waldron D. Severe persistent Orf in young goats. Journal of Veterinary Diagnostic Investigation. 2003;15(5):423-31.
701	Mondal B, Bera AK, Hosamani M, Tembhurne PA, Bandyopadhyay SK. Detection of Orf virus from an outbreak in goats and its genetic relation with other parapoxviruses. Veterinary Research Communications. 2006;30(5):531-9.
702	Chan K-W, Lin J-W, Lee S-H, Liao C-J, Tsai M-C, Hsu W-L, et al. Identification and phylogenetic analysis of Orf virus from goats in Taiwan. Virus Genes. 2007;35(3):705-12.
703	Hosamani M, Yadav S, Kallesh DJ, Mondal B, Bhanuprakash V, Singh RK. Isolation and characterization of an Indian Orf virus from goats. Zoonoses and Public Health. 2007;54(5):204-8.
704	Vikøren T, Lillehaug A, Akerstedt J, Bretten T, Haugum M, Tryland M. A severe outbreak of contagious ecthyma (Orf) in a free-ranging musk ox (Ovibos moschatus) population in Norway. Veterinary Microbiology. 2008;127(1-2):10-20.
705	Chan K-W, Hsu W-L, Wang C-Y, Yang C-H, Lin F-Y, Chulakasian S, et al. Differential diagnosis of Orf viruses by a single-step PCR. Journal of Virological Methods. 2009;160(1-2):85-9.
706	Oem J-K, Roh I-S, Lee K-H, Lee K-K, Kim H-R, Jean Y-H, et al. Phylogenetic analysis and characterization of Korean orf virus from dairy goats: case report. Virology Journal. 2009;6(April):167-.
707	Inoshima Y, Ito M, Ishiguro N. Spatial and temporal genetic homogeneity of orf viruses infecting Japanese serows (Capricornis crispus). The Journal of Veterinary Medical Science. 2010;72(6):701-7.
708	Lojkic I, Cac Z, Beck A, Bedekovic T, Cvetnic Z, Sostaric B. Phylogenetic analysis of Croatian Orf viruses isolated from sheep and goats. Virology Journal. 2010;7(1):314-.
709	Bayindir Y, Bayraktar M, Karadag N, Ozcan H, Kayabas U, Otlu B, et al. Investigation and analysis of a human orf outbreak among people living on the same farm. The New Microbiologica. 2011;34(1):37-43.
710	Chu Y, Yan X, Gao P, Zhao P, He Y, Liu J, et al. Molecular detection of a mixed infection of goatpox virus, Orf virus, and Mycoplasma capricolum subsp. capripneumoniae in goats. Journal of Veterinary Diagnostic Investigation. 2011;23(4):786-9.
711	Frandsen J, Enslow M, Bowen AR. Orf parapoxvirus infection from a cat scratch. Dermatology Online Journal. 2011;17(4):1-.
712	Billinis C, Mavrogianni VS, Spyrou V, Fthenakis GC. Phylogenetic analysis of strains of Orf virus isolated from two outbreaks of the disease in sheep in Greece. Virology Journal. 2012;9(1):24-.
713	Li W, Ning Z, Hao W, Song D, Gao F, Zhao K, et al. Isolation and phylogenetic analysis of orf virus from the sheep herd outbreak in northeast China. BMC Veterinary Research. 2012;8(1):229-.
714	Scagliarini A, Piovesana S, Turrini F, Savini F, Sithole F, McCrindle CM. Orf in South Africa: endemic but neglected. Onderstepoort Journal of Veterinary Research. 2012;79(1):1-8.
715	Strugaru O, Velescu E, Perianu T, Bocăneţi F, Scagliarini A. Detection of Orf Virus and Papillomavirus Out of Samples from Goats and Cattle which were Gathered by Multiplex PCR Romania. Cercetari Agronomice in Moldova. 2012;45(2):11-4.
716	Bogoch II. Human Orf virus infection from household exposures-United States 2099-2011. The Journal of American Medical Association. 2013;308(2):2012-4.
717	Nougairede A, Fossati C, Salez N, Cohen-Bacrie S, Ninove L, Michel F, et al. Sheep-to-human transmission of orf viurs during Eid al-Adha religious practices France. Emerging Infectious Disease. 2013;19(1):102-.
718	Oem J-K, Chung J-Y, Kim Y-J, Lee K-K, Kim S-H, Jung B-Y, et al. Isolation and characterization of Orf viruses from Korean black goats. Journal of Veterinary Science. 2013;14(2):227-30.
719	Pinheiro FP, Travassos da Rosa AP, Travassos da Rosa JF, Bensabath G. An outbreak of Oropouche virus diease in the vicinity of santarem, para, barzil. Tropenmed Parasitol. 1976;27(2):213-23.
720	Watts DM, Lavera V, Callahan J, Rossi C, Oberste MS, Roehrig JT, et al. Venezuelan equine encephalitis and Oropouche virus infections among Peruvian army troops in the Amazon region of Peru. American Journal of Tropical Medicine and Hygiene. 1997;56(6):661-7.
721	Mercer DR, Castillo-pizango MJ. Changes in relative species compositions of biting midges (Diptera: Ceratopogonidae) and an outbreak of Oropouche virus in Iquitos, Peru. Entomological Society of America. 2005;42(4):554-8.
722	Nunes MRT, Martins LC, Rodrigues SG, Chiang JO, Azevedo RDSDS, da Rosa APAT, et al. Oropouche virus isolation, Southeast Brazil. Emerging Infectious Diseases. 2005;11(10):1610-3.
723	Terzian ACB, Vieira R, Bronzoni dM, Drumond BP, Silva-Nune MD, Silva NSd, et al. Sporadic Oropouche virus infection, Acre, Brazil. Emerging Infectious Diseases. 2009;15(2):348-50.
724	Buchmeier M, Adam E, Rawls WE. Serological evidence of infection by Pichinde virus among laboratory workers. Infection and Immunity. 1974;9(5):821-3.
725	Harnish DG, Dimock K, Bishop DH, Rawls WE. Gene mapping in Pichinde virus: assignment of viral polypeptides to genomic L and S RNAs. J Virol. 1983;46(2):638-41.
726	Zhang L, Marriott KA, Harnish DG, Aronson JF. Reassortant analysis of guinea pig virulence of pichinde virus variants. Virology. 2001;290(1):30-8.
727	Masachessi G, Martínez LC, Giordano MO, Barril PA, Isa BM, Ferreyra L, et al. Picobirnavirus (PBV) natural hosts in captivity and virus excretion pattern in infected animals. Archives of Virology. 2007;152(5):989-98.
728	Ganesh B, Bányai K, Martella V. Picobirnavirus infections: viral persistence and zoonotic potential. Reviews in Medical Virology. 2012;22(4):245-56.
729	Gillman L, Sanchez AM, Arbiza J. Picobirnavirus in captive animals from Uruguay: identification of new hosts. Intervirology. 2013;56(1):46-9.
730	Weaver SC, Salas RA, de Manzione N, Fulhorst CF, Travasos da Rosa AP, Duno G, et al. Extreme genetic diversity among Pirital virus (Arenaviridae) isolates from western Venezuela. Virology. 2001;285(1):110-8.
731	Zarnke L, Yuill M. Powassan virus infection in snowshoe hares (Lepus americanus). Journal of Wildlife Diseases. 1981;17(2):303-.
732	Johnson HN. Isolation of powassan virus from a spotted skunk in California. Journal of Wildlife Diseases. 1987;23(1):152-3.
733	Mandl CW, Holzmann H, Kunz C, Heinz FX. Complete Genomic Sequence of Powassan Virus: Evaluation of Genetic Elements in Tick-Borne versus Mosquito-Borne Flaviviruses. Virology. 1993;194(1):173-84.
734	Brackney DE, Nofchissey RA, Fitzpatrick KA, Brown IK, Ebel GD. Short report: stable prevalence of Powassan virus in Ixodes scapularis in a Northern Wisconsin focus. American Journal of Tropical Medicine and Hygiene. 2008;79(6):971-3.
735	Leonova GN, Kondratov IG, Ternovoi VA, Romanova EV, Protopopova EV, Chausov EV, et al. Characterization of powassan viruses from Far Eastern Russia. Archives of Virology. 2009;154(5):811-20.
736	Ebel GD. Update on powassan virus: emergence of a North American tick-borne flavivirus. Annual Review of Entomology. 2010;55(1):95-110.
737	Pesko KN, Torres-Perez F, Hjelle BL, Ebel GD. Molecular epidemiology of Powassan virus in North America. Journal of General Virology. 2010;91(Pt 11):2698-705.
738	Neitzel DF, Lynfield R, Smith K. Powassan virus encephalitis Minnesota USA. Emerging Infectious Disease. 2013;19(4):686-.
739	Yanagihara R, Daum CA, Lee P, Baek LJ, Amyx HL, Gajdusek DC, et al. Serological survey of Prospect Hill virus infection in indigenous wild rodents in the USA. Transactions of the Royal Society of Tropical Medicine and Hygiene. 1987;81(1):42-5.
740	Khaiboullina SF, Rizvanov AA, Otteson E, Miyazato A, Maciejewski J, St Jeor S. Regulation of cellular gene expression in endothelial cells by sin nombre and Prospect Hill viruses. Viral Immunology. 2004;17(2):234-51.
741	Asagba MO. Recognition of pseudocowpox in Nigeria. Tropical Animal Health and Production. 1982;14(3):184-.
742	Abubakr MI, Abu-Elzein EME, Housawi FMT, Abdelrahman AO, Fadlallah ME, Nayel MN, et al. Pseudocowpox virus: the etiological agent of contagious ecthyma (Auzdyk) in camels (Camelus dromedarius) in the Arabian peninsula. Vector-Borne and Zoonotic Diseases. 2007;7(2):257-60.
743	Cargnelutti JF, Flores MM, Teixeira FRM, Weiblen R, Flores EF. An outbreak of pseudocowpox in fattening calves in southern Brazil. Journal of Veterinary Diagnostic Investigation. 2012;24(2):437-41.
744	Mendenhall M, Wong M-H, Skirpstunas R, Morrey JD, Gowen BB. Punta Toro virus (Bunyaviridae, Phlebovirus) infection in mice: strain differences in pathogenesis and host interferon response. Virology. 2009;395(1):143-51.
745	Escutenaire S, Pastoret PP, Sjölander KB, Heyman P, Brochier B, Lundkvist A. Evidence of Puumala Hantavirus infection in red foxes (Vulpes vulpes) in Belgium. The Veterinary Record. 2000;147(13):365-6.
746	Cvetko L, Markotić A, Plyusnina A, Margaletić J, Miletić-Medved M, Turk N, et al. Puumala virus in Croatia in the 2002 HFRS outbreak. Journal of Medical Virology. 2005;77(2):290-4.
747	Essbauer S, Schmidt J, Conraths FJ, Friedrich R, Koch J, Hautmann W, et al. A new Puumala hantavirus subtype in rodents associated with an outbreak of Nephropathia epidemica in South-East Germany in 2004. Epidemiology and Infection. 2006;134(6):1333-44.
748	Linard C, Tersago K, Leirs H, Lambin EF. Environmental conditions and Puumala virus transmission in Belgium. International Journal of Health Geographics. 2007;6(1):55-.
749	Pettersson L, Boman J, Juto P, Evander M, Ahlm C. Outbreak of Puumala virus infection, Sweden. Emerging Infectious Diseases. 2008;14(5):808-10.
750	Tersago K, Schreurs A, Linard C, Verhagen R, Van Dongen S, Leirs H. Population, environmental, and community effects on local bank vole (Myodes glareolus) Puumala virus infection in an area with low human incidence. Vector-Borne and Zoonotic Diseases. 2008;8(2):235-44.
751	Mertens M, Wölfel R, Ullrich K, Yoshimatsu K, Blumhardt J, Römer I, et al. Seroepidemiological study in a Puumala virus outbreak area in South-East Germany. Medical Microbiology and Immunology. 2009;198(2):83-91.
752	Schwarz AC, Ranft U, Piechotowski I, Childs JE, Brockmann SO. Risk factors for human infection with Puumala virus, southwestern Germany. Emerging Infectious Diseases. 2009;15(7):1032-9.
753	Winter CH, Brockmann SO, Piechotowski I, Alpers K, an der Heiden M, Koch J, et al. Survey and case-control study during epidemics of Puumala virus infection. Epidemiology and Infection. 2009;137(10):1479-85.
754	Braun N, Haap M, Overkamp D, Kimmel M, Alscher MD, Lehnert H, et al. Characterization and outcome following Puumala virus infection: A retrospective analysis of 75 cases. Nephrology, Dialysis, Transplantation. 2010;25(9):2997-3003.
755	Hjertqvist M, Klein SL, Ahlm C, Klingstrom J. Mortality rate patterns for hemorrhagic fever with renal syndrome caused by Puumala virus. Emerging Infectious Diseases. 2010;16(10):1584-6.
756	Makary P, Kanerva M, Ollgren J, Virtanen MJ, Vapalahti O, Lyytikäinen O. Disease burden of Puumala virus infections, 1995-2008. Epidemiology and Infection. 2010;138(10):1484-92.
757	Vapalahti K, Virtala AM, Vaheri A, Vapalahti O. Case-control study on Puumala virus infection: smoking is a risk factor. Epidemiology and Infection. 2010;138(4):576-84.
758	Nadin-Davis SA, Huang W, Wandeler AI. The design of strain-specific polymerase chain reactions for discrimination of the raccoon rabies virus strain from indigenous rabies viruses of Ontario. Journal of Virological Methods. 1996;57:141-56.
759	Arai YT, Yamada K, Kameoka Y, Horimoto T, Yamamoto K, Yabe S, et al. Nucleoprotein gene analysis of fixed and street rabies virus variants using RT-PCR. Archives of Virology. 1997;142(9):1787-96.
760	Heaton PR, Johnstone P, McElhinney LM, Cowley R, O'Sullivan E, Whitby JE. Heminested PCR assay for detection of six genotypes of rabies and rabies-related viruses. Journal of Clinical Microbiology. 1997;35(11):2762-6.
761	Krebs JW, Rupprecht CE, Childs JE. Rabies surveillance in the United States during 1999. Journal of the American Veterinary Medical Association. 2000;217(12):1799-811.
762	Krebs JW, Mondul AM, Rupprecht CE, Childs JE. Rabies surveillance in the United States during 2000. Journal of the American Veterinary Medical Association. 2001;219(12):1687-99.
763	Favi M, de Mattos CA, Yung V, Chala E, López LR, de Mattos CC. First case of human rabies in Chile caused by an insectivorous bat virus variant. Emerging Infectious Diseases. 2002;8(1):79-81.
764	Krebs JW, Noll HR, Rupprecht CE, Childs JE. Rabies surveillance in the United States during 2001. Journal of the American Veterinary Medical Association. 2002;221(12):1690-.
765	Warrell MJ, Warrell DA. Rabies and other lyssavirus diseases. The Lancet. 2004;363(9451):959-69.
766	Krebs JW, Mandel EJ, Swerdlow DL, Rupprecht CE. Rabies surveillance in the United States during 2004. Journal of the American Veterinary Medical Association. 2005;227(12):1912-25.
767	Blanton JD, Krebs JW, Hanlon CA, Rupprecht CE. Rabies surveillance in the United States during 2005. Journal of the American Medical Association. 2006;229(12):1897-911.
768	Mansfield K, McElhinney L, Hübschle O, Mettler F, Sabeta C, Nel LH, et al. A molecular epidemiological study of rabies epizootics in kudu (Tragelaphus strepsiceros) in Namibia. BMC Veterinary Research. 2006;2:2-.
769	Blanton JD, Hanlon CA, Rupprecht CE. Rabies surveillance in the United States during 2006. Journal of the American Medical Association. 2007;231(4):540-56.
770	Blanton JD, Palmer D, Christian KA, Rupprecht CE. Rabies surveillance in the United States during 2007. Journal of the American Medical Association. 2008;233(6):884-97.
771	Dimitrov DT, Hallam TG, Rupprecht CE, McCracken GF. Adaptive modeling of viral diseases in bats with a focus on rabies. Journal of Theoretical Biology. 2008;255(1):69-80.
772	Blanton JD, Robertson K, Palmer D, Rupprecht CE. Rabies surveillance in the United States during 2008. Journal of the American Medical Association. 2009;235(6):676-89.
773	Blanton JD, Palmer D, Rupprecht CE. Rabies surveillance in the United States during 2009. Journal of the American Medical Association. 2010;237(6):646-57.
774	Johnson N, Vos A, Freuling C, Tordo N, Fooks AR, Müller T. Human rabies due to Lyssavirus infection of bat origin. Veterinary Microbiology. 2010;142(3-4):151-9.
775	Dimaano EM, Scholand SJ, Alera MTP, Belandres DB. Clinical and epidemiological features of human rabies cases in the Philippines: a review from 1987 to 2006. International Journal of Infectious Diseases. 2011;15(7):e495-9.
776	Harkess G, Fooks AR. Lyssaviruses: special emphasis on rabies virus and other members of the Lyssavirus genus. Methods in Molecular Biology. 2011;665(3):279-307.
777	Kuzmin IV, Bozick B, Guagliardo SA, Kunkel R, Shak JR, Tong S, et al. Bats, emerging infectious diseases, and the rabies paradigm revisited. Emerging health threats journal. 2011;4:1-17.
778	Rollin PE, Williams RJ, Bressler DS, Pearson S, Cottingham M, Pucak G, et al. Ebola (Subtype Reston) Virus among Quarantined Nonhuman Primates Recently Imported from the Philippines to the United States. Journal of Infectious Diseases. 1999;179(Supplement 1):S108-S14.
779	Taniguchi S, Watanabe S, Masangkay JS, Omatsu T, Phillip Alviola TI, Koichiro Iha NU, et al. Reston ebolavirus antibodies in bats, the Philippines. Emerging Infectious Diseases. 2003;17(8):1559-.
780	Morikawa S, Saijo M, Kurane I. Current knowledge on lower virulence of Reston ebola virus (in French: Connaissances actuelles sur la moindre virulence du virus Ebola Reston). Comparative Immunology, Microbiology and Infectious Diseases. 2007;30(5-6):391-8.
781	Barrette RW, Metwally SA, Rowland JM, Xu L, Zaki SR, Nichol ST, et al. Discovery of swine as a host for the Reston ebolavirus. Science. 2009;325(5937):204-6.
782	Morris K. First pig-to-human transmission of Ebola-Reston virus. The Lancet Infectious Diseases. 2009;9(3):148-.
783	Pan Y, Zhang W, Cui L, Hua X, Wang M, Zeng Q. Reston virus in domestic pigs in China. Archives of Virology. 2014;159(5):1129-32.
784	Morvan J, Saluzzo JF, Fontenille D, Rollin PE, Coulanges P. Rift Valley fever on the east coast of Madagascar. Res Virol. 1991;142(6):475-82.
785	Wilson ML, Chapman LE, Hall DB, Dykstra EA, Ba K, Zeller HG, et al. Rift Valley fever in rural northern Senegal: human risk factors and potential vectors. Am J Trop Med Hyg. 1994;50(6):663-75.
786	Ibrahim MS, Turell MJ, Knauert FK, Lofts RS. Detection of Rift Valley fever virus in mosquitoes by RT-PCR. Molecular and Cellular Probes. 1997;11(1):49-53.
787	Pretorius A, Oelofsen MJ, Smith MS, van der Ryst E. Rift Valley fever virus: a seroepidemiologic study of small terrestrial vertebrates in South Africa. Am J Trop Med Hyg. 1997;57(6):693-8.
788	Abd el-Rahim IH, Abd el-Hakim U, Hussein M. An epizootic of Rift Valley fever in Egypt in 1997. Rev Sci Tech. 1999;18(3):741-8.
789	Gora D, Yaya T, Jocelyn T, Didier F, Maoulouth D, Amadou S, et al. The potential role of rodents in the enzootic cycle of Rift Valley fever virus in Senegal. Microbes and Infection. 2000;2(4):343-6.
790	Garcia S, Crance JM, Billecocq A, Peinnequin A, Jouan A, Bouloy M, et al. Quantitative real-time PCR detection of Rift Valley fever virus and its application to evaluation of antiviral compounds. Journal of Clinical Microbiology. 2001;39(12):4456-61.
791	Sall AA, Thonnon J, Sene OK, Fall A, Ndiaye M, Baudez B, et al. Single-tube and nested reverse transcriptase-polymerase chain reaction for detection of Rift Valley fever virus in human and animal sera. Journal of Virological Methods. 2001;91(1):85-92.
792	Sall AA, Macondo EA, Sene OK, Diagne M, Sylla R, Mondo M, et al. Use of reverse transcriptase PCR in early diagnosis of rift valley fever. Clin Diagn Lab Immun. 2002;9(3):713-5.
793	Woods CW, Karpati AM, Grein T, McCarthy N, Gaturuku P, Muchiri E, et al. An outbreak of Rift Valley fever in Northeastern Kenya, 1997-98. Emerg Infect Dis. 2002;8(2):138-44.
794	Balkhy HH, Memish ZA. Rift Valley fever: an uninvited zoonosis in the Arabian peninsula. International Journal of Antimicrobial Agents. 2003;21(2):153-7.
795	Ringo D, Durand J-P, Tolou H, Boutin J-P, Davoust B. Rift Valley Fever in Chad. Emerging Infectios Diseases. 2004;10(5).
796	Diallo M, Nabeth P, Ba K, Sall AA, Ba Y, Mondo M, et al. Mosquito vectors of the 1998-1999 outbreak of Rift Valley fever and other arboviruses (Bagaza, Sanar, Wesselsbron and West Nile) in Mauritania and Senegal. Medical and Veterinary Entomology. 2005;19(2):119-26.
797	Abdo-Salem S, Gerbier G, Bonnet P, Al-Qadasi M, Tran A, Thiry E, et al. Descriptive and spatial epidemiology of Rift valley fever outbreak in Yemen 2000-2001. Annals of the New York Academy of Sciences. 2006;1081(1):240-2.
798	Bird BH, Bawiec DA, Ksiazek TG, Shoemaker TR, Nichol ST. Highly sensitive and broadly reactive quantitative reverse transcription-PCR assay for high-throughput detection of Rift Valley fever virus. Journal of Clinical Microbiology. 2007;45(11):3506-13.
799	Faye O, Diallo M, Diop D, Bezeid OE, Bâ H, Niang M, et al. Rift Valley fever outbreak with East-Central African virus lineage in Mauritania, 2003. Emerging Infectious Diseases. 2007;13(7):1016-23.
800	LaBeaud AD, Ochiai Y, Peters CJ, Muchiri EM, King CH. Spectrum of Rift Valley fever virus transmission in Kenya: insights from three distinct regions. American Journal of Tropical Medicine and Hygiene. 2007;76(5):795-800.
801	LaBeaud AD, Ochiai Y, Peters CJ, Muchiri EM, King CH. Spectrum of Rift Valley fever virus transmission in Kenya: insights from three distinct regions. American Journal of Veterinary Research. 2007;76(5):795-800.
802	Evans A, Gakuya F, Paweska JT, Rostal M, Akoolo L, Van Vuren PJ, et al. Prevalence of antibodies against Rift Valley fever virus in Kenyan wildlife. Epidemiology and Infection. 2008;136(9):1261-9.
803	Bird BH, Ksiazek TG. Zoonosis update Rift Valley fever virus. Journal of the American Medical Association. 2009;234(7):883-93.
804	Sissoko D, Giry C, Gabrie P, Tarantola A, Pettinelli F, Collet L, et al. Rift Valley fever, Mayotte, 2007–2008. Emerging Infectious Diseases. 2009;15(4):568-70.
805	Andriamandimby SF, Randrianarivo-Solofoniaina AE, Jeanmaire EM, Ravololomanana L, Razafimanantsoa LT, Rakotojoelinandrasana T, et al. Rift Valley fever during rainy seasons, Madagascar, 2008 and 2009. Emerging Infectious Diseases. 2010;16(6):963-70.
806	Pepin M, Bouloy M, Bird BH, Kemp A, Paweska J. Rift Valley fever virus (Bunyaviridae: Phlebovirus): an update on pathogenesis, molecular epidemiology, vectors, diagnostics and prevention. Veterinary Research. 2010;41(6):61-.
807	Pourrut X, Nkoghé D, Souris M, Paupy C, Paweska J, Padilla C, et al. Rift Valley fever virus seroprevalence in human rural populations of Gabon. PLoS Neglected Tropical Diseases. 2010;4(7):e763-e.
808	Boshra H, Lorenzo G, Busquets N, Brun A. Rift valley fever: recent insights into pathogenesis and prevention. Journal of Virology. 2011;85(13):6098-105.
809	Aradaib IE, Erickson BR, Elageb RM, Khristova ML, Carroll SA, Elkhidir IM, et al. Rift Valley fever, Sudan, 2007 and 2010. Emerging Infectious Diseases. 2013;19(2):246-53.
810	Fafetine J, Neves L, Thompson PN, Paweska JT, Rutten VPMG, Coetzer JAW. Serological evidence of Rift Valley fever virus circulation in sheep and goats in Zambézia Province, Mozambique. PLoS Neglected Tropical Diseases. 2013;7(2):e2065-e.
811	Richter MH, Hanson JD, Cajimat MN, Milazzo ML, Fulhorst CF. Geographical range of Rio Mamoré virus (family Bunyaviridae, genus Hantavirus) in association with the small-eared pygmy rice rat (Oligoryzomys microtis). Vector-Borne and Zoonotic Diseases. 2010;10(6):613-20.
812	Harley D, Sleigh A, Ritchie S. Ross River virus transmission, infection, and disease: a cross-disciplinary review. Clinical Microbiology Reviews. 2001;14(4):909-32, table of contents.
813	Kelly-hope ALA, Purdie DM, Kay BH, Kelly-hope LA. Ross River virus disease in Australia, 1886 – 1998, with analysis of risk factors associated with outbreaks. Entomological Society of America. 2004;41(2):133-50.
814	Tong S. Ross River virus disease in Australia: epidemiology, socioecology, and public health response. Internal Medicine Journal. 2004;34(1-2):58-60.
815	Klapsing P, Maclean JD, Glaze S, McClean KL, Drebot MA, Lanciotti RS, et al. Ross River virus disease reemergence, Fiji. Emerging Infectious Diseases. 2005;11(4):2003-4.
816	Hossain I, Tambyah PA, Wilder-Smith A. Ross River virus disease in a traveler to Australia. Journal of Travel Medicine. 2009;16(6):420-3.
817	Tappe D, Schmidt-Chanasit J, Ries A, Ziegler U, Müller A, Stich A. Ross River virus infection in a traveller returning from Northern Australia. Medical Microbiology and Immunology. 2009;198(4):271-3.
818	Gentsch JR, Glass RI, Woods P, Gouvea V, Gorziglia M, Flores J, et al. Identification of group A rotavirus gene 4 types by polymerase chain reaction. Journal of Clinical Microbiology. 1992;30(6):1365-73.
819	Unicomb LE, Podder G, Gentsch JR, Woods PA, Hasan KZ, Faruque ASG, et al. Evidence of high-frequency genomic reassortment of group A rotavirus strains in Bangladesh: emergence of type G9 in 1995. Journal of Clinical Microbiology. 1999;37(6):1885-.
820	Iturriza-gómara M, Green J, Brown DWG, Desselberger U, Gray JJ, Green JON, et al. Molecular epidemiology of human group A rotavirus infections in the United Kingdom between 1995 and 1998. Journal of Clinical Microbiology. 2000;38(12):4394-401.
821	Jain V, Das BK, Bhan MK, Glass RI, Gentsch JR, Surveillance S. Great diversity of group A rotavirus strains and high prevalence of mixed rotavirus infections in India. Journal of Clinical Microbiology. 2001;39(10):3524-9.
822	Leung AKC, Kellner JD, Davies HD. Rotavirus gastroenteritis. Advances in Therapy. 2005;22(5):476-87.
823	Alfieri AA, Parazzi ME, Takiuchi E, Médici KC, Alfieri AF. Frequency of group A rotavirus in diarrhoeic calves in Brazilian cattle herds, 1998–2002. Tropical Animal Health and Production. 2006;38(7-8):521-6.
824	Fukai K, Takahashi T, Tajima K, Koike S, Iwane K, Inoue K. Molecular characterization of a novel bovine group A rotavirus. Veterinary Microbiology. 2007;123(1-3):217-24.
825	Ghosh S, Varghese V, Samajdar S, Sinha M, Kobayashi N, Naik TN. Molecular characterization of bovine group A Rotavirus G3P[3] strains. Archives of Virology. 2007;152(10):1935-40.
826	Mas Marques A, Diedrich S, Huth C, Schreier E. Group A rotavirus genotypes in Germany during 2005/2006. Archives of Virology. 2007;152(9):1743-9.
827	Nokes DJ, Abwao J, Pamba A, Peenze I, Dewar J, Mafhenda JK, et al. Incidence and clinical characteristics of group A rotavirus infections among children admitted to hospital in Kilifi, Kenya. PLoS Medicine. 2008;5(7):1154-62.
828	Rodríguez-Limas WA, Flores-Samaniego B, de la Mora G, Ramírez OT, Palomares LA. Genotypification of bovine group A rotavirus in México. Vaccine. 2009;27(46):6411-4.
829	Bányai K, Papp H, Dandár E, Molnár P, Mihály I, Van Ranst M, et al. Whole genome sequencing and phylogenetic analysis of a zoonotic human G8P[14] rotavirus strain. Infection, Genetics and Evolution. 2010;10(7):1140-4.
830	Collins PJ, Martella V, Sleator RD, Fanning S, O'Shea H. Detection and characterisation of group A rotavirus in asymptomatic piglets in southern Ireland. Archives of Virology. 2010;155(8):1247-59.
831	Esona MD, Mijatovic-Rustempasic S, Conrardy C, Tong S, Kuzmin IV, Agwanda B, et al. Reassortant group A rotavirus from straw-colored fruit bat (Eidolon helvum). Emerging Infectious Diseases. 2010;16(12):1844-52.
832	Page N, Esona M, Armah G, Nyangao J, Mwenda J, Sebunya T, et al. Emergence and characterization of serotype G9 rotavirus strains from Africa. The Journal of Infectious Diseases. 2010;202 Suppl(Suppl 1):S55-63.
833	Steyer A, Bajzelj M, Iturriza-Gómara M, Mladenova Z, Korsun N, Poljsak-Prijatelj M. Molecular analysis of human group A rotavirus G10P[14] genotype in Slovenia. Journal of Clinical Virology. 2010;49(2):121-5.
834	Horwood PF, Luang-Suarkia D, Bebes S, Boniface K, Datta SS, Siba PM, et al. Surveillance and molecular characterization of group A rotaviruses in Goroka, Papua New Guinea. American Journal of Tropical Medicine and Hygiene. 2012;87(6):1145-8.
835	Zhirakovskaya EV, Aksanova RK, Gorbunova MG, Tikunov AY, Kurilshchikov AM, Sokolov SN, et al. Genetic diversity of group a rotavirus isolates found in Western Siberia in 2007–2011. Molecular Genetics, Microbiology and Virology. 2012;27(4):174-83.
836	Tonietti PDO, da Hora AS, Silva FDF, Ferrari KL, Brandão PE, Richtzenhain LJ, et al. Simultaneous detection of group a rotavirus in Swine and rat on a pig farm in Brazil. The Scientific World Journal. 2013;2013(1):648406-.
837	Neill JD. Nucleotide sequence of the capsid protein gene of two serotypes of San Miguel sea lion virus: identification of conserved and non-conserved amino acid sequences. Virus Research. 1992;24(2):211-22.
838	Smith AW, Prato CM, Skilling DE. Characterization of two new serotypes of San Miguel sea lion virus. Intervirology. 2008;8(1):30-6.
839	Wellehan JFX, Yu F, Venn-Watson SK, Jensen ED, Smith CR, Farmerie WG, et al. Characterization of San Miguel sea lion virus populations using pyrosequencing-based methods. Infection, Genetics and Evolution. 2010;10(2):254-60.
840	Tesh RB, Saidi S, Gajdamovic SJ, Rodhain F, Vesenjak-Hirjan J. Serological studies on the epidemiology of sandfly fever in the Old World. Bulletin of the World Health Organization. 1976;54(6):663-74.
841	Tesh R, Saidi S, Javadian E, Nadim A. Studies on the epidemiology of sandfly fever in Iran I. Virus isolates obtained from Phlebotomus. American Journal of Tropical Medicine and Hygiene. 1977;26(2):282-7.
842	Feinsod FM, Ksiazek TG, Scott RM, Soliman AK, Farrag IH, Ennis WH, et al. Sandfly fever Naples infection in Egypt. American Journal of Tropical Medicine and Hygiene. 1987;37(1):193-.
843	Schwarz TF, Jäger G, Gilch S, Nitschko H. Nested RT-PCR for detection of sandfly fever virus, serotype Toscana, in clinical specimens, with confirmation by nucleotide sequence analysis. Research in Virology. 1995;146(5):355-62.
844	Mendoza-Montero J, Gamez-Rueda MI, Navarro-Mari JM, de la Rosa-Fraile M, Oyonarte-Gomez S. Infections due to sandfly fever virus serotype Toscana in Spain. Clinical Infectious Diseases. 1998;27(3):434-6.
845	Dionisio D, Valassina M, Ciufolini MG, Vivarelli A, Esperti F, Cusi MG, et al. Encephalitits without meningitis due to sandfly fever virus serotype Toscana. Clinical Infectious Diseases. 2001;32(8):1241-3.
846	Dionisio D, Esperti F, Vivarelli A, Valassina M. Epidemiological, clinical and laboratory aspects of sandfly fever. Current Opinion in Infectious Diseases. 2003;16(5):383-8.
847	Dionisio D, Esperti F, Vivarelli A, Valassina M. Epidemiological, clinical, and laboratory aspects of sandfly fever. Current Opinion in Infectious Diseases. 2003;16(5):383-8.
848	Papa A, Konstantinou G, Pavlidou V, Antoniadis A. Sandfly fever virus outbreak in Cyprus. Clinical Microbiology and Infection. 2006;12(2):192-4.
849	Xu F, Chen H, Travassos da Rosa APA, Tesh RB, Xiao S-Y. Phylogenetic relationships among sandfly fever group viruses (Phlebovirus: Bunyaviridae) based on the small genome segment. Journal of General Virology. 2007;88(Pt 8):2312-9.
850	Ellis SB, Appenzeller G, Lee H, Mullen K, Swenness R, Pimentel G, et al. Outbreak of sandfly fever in Central Iraq, September 2007. Military Medicine. 2008;173(10):949-53.
851	Izri A, Temmam S, Moureau G, Hamrioui B, Lamballerie Xd, Charrel RN. Sandfly fever Sicilian virus, Algeria. Emerging Infectious Diseases. 2008;14(5):795-8.
852	Brett-Major DM, Claborn DM. Sandfly fever: What have we learned in one hundred years? Military Medicine. 2009;174(4):426-31.
853	Çarhan A, Uyar Y, Özkaya E, Ertek M, Dobler G, Dilcher M, et al. Characterization of a new sandfly fever virus isolated during the 2008 sandfly fever epidemic in Turkey. Journal of Clinical Virology. 2009;46(1):S1-S14.
854	Ergunay K, Saygan MB, Aydogan S, Pinar A, Us D. Detection of sandfly fever virus (sfv) igg antibodies in blood donors from Ankara, Turkey. J Clin Virol. 2009;46(1):S15-S.
855	Carhan A, Uyar Y, Ozkaya E, Ertek M, Dobler G, Dilcher M, et al. Characterization of a sandfly fever Sicilian virus isolated during a sandfly fever epidemic in Turkey. Journal of Clinical Virology. 2010;48(4):264-9.
856	Collao X, Palacios G, de Ory F, Sanbonmatsu S, Pérez-Ruiz M, Navarro JM, et al. Granada virus: a natural phlebovirus reassortant of the sandfly fever Naples serocomplex with low seroprevalence in humans. American Journal of Tropical Medicine and Hygiene. 2010;83(4):760-5.
857	Congo C, Fever H, Ibrahim SM, Aitichou M, Hardick J, Blow J, et al. Detection of Crimean–Congo hemorrhagic fever, hanta, and sandfly fever viruses by real-time RT-PCR. Methods in Molecular Biology. 2011;665:357-68.
858	Kocak Tufan Z, Weidmann M, Bulut C, Kinikli S, Hufert FT, Dobler G, et al. Clinical and laboratory findings of a sandfly fever turkey virus outbreak in Ankara. The Journal of Infection. 2011;63(5):375-81.
859	Riley S, Fraser C, Donnelly CA, Ghani AC, Abu-Raddad LJ, Hedley AJ, et al. Transmission dynamics of the etiological agent of SARS in Hong Kong: impact of public health interventions. Science (New York, NY). 2003;300(5627):1961-6.
860	Ge X-Y, Li J-L, Yang X-L, Chmura Aa, Zhu G, Epstein JH, et al. Isolation and characterization of a bat SARS-like coronavirus that uses the ACE2 receptor. Nature. 2013;503(7477):535-8.
861	Balboni A, Gallina L, Palladini A, Prosperi S, Battilani M. A real-time PCR assay for bat SARS-like coronavirus detection and its application to Italian greater horseshoe bat faecal sample surveys. The Scientific World Journal. 2012;2012:989514-.
862	Gouilh MA, Puechmaille SJ, Gonzalez J-P, Teeling E, Kittayapong P, Manuguerra J-C. SARS-Coronavirus ancestor's foot-prints in South-East Asian bat colonies and the refuge theory. Infection, Genetics and Evolution. 2011;11(7):1690-702.
863	Li W, Shi Z, Yu M, Ren W, Smith C, Epstein JH, et al. Bats Are Natural Reservoirs of Coronaviruses SARS-Like. Science. 2005;310(5748):676-9.
864	Rihtaric D, Hostnik P, Steyer A, Grom J, Toplak I. Identification of SARS-like Coronaviruses in horseshoe bats (Rhinolophus hipposideros) in Slovenia. Archives of Virology. 2010;155(4):507-14.
865	Shi Z, Hu Z. A review of studies on animal reservoirs of the SARS coronavirus. Virus research. 2008;133(1):74-87.
866	Tong S, Conrardy C, Ruone S, Kuzmin IV, Guo X, Tao Y, et al. Detection of novel SARS-like and other coronaviruses in bats from Kenya. Emerging infectious diseases. 2009;15(3):482-5.
867	Wang L-F, Shi Z, Zhang S, Field H, Daszak P, Eaton BT. Review of bats and SARS. Emerging infectious diseases. 2006;12(12):1834-40.
868	Adachi D, Johnson G, Draker R, Ayers M, Mazzulli T, Talbot PJ, et al. Comprehensive detection and identification of human coronaviruses, including the SARS-associated coronavirus, with a single RT-PCR assay. Journal of Virological Methods. 2004;122(1):29-36.
869	Peiris JSM, Poon LLM. Detection of SARS Coronavirus in humans and animals by conventional and quantitative (real time) reverse transcription polymerase chain reactions. Methods in Molecular Biology. 2008;454:61-72.
870	Peiris JSM, Poon LLM. Detection of SARS Coronavirus. Diagnostic Virology Protocols, Methods in Molecular Biology. 2011;665(2):369-82.
871	Boulos MNK. Descriptive review of geographic mapping of severe acute respiratory syndrome (SARS) on the Internet. International Journal of Health Geographics. 2004;3(2):1-12.
872	Field HE. Bats and emerging zoonoses: henipaviruses and SARS. Zoonoses and Public Health. 2009;56(6-7):278-84.
873	Onishchenko GG, Govorun VM, Sergienko VI, Akopian TA, Momynaliev KT, Vereshchagin VA, et al. Structural organization of the genome of SARS-associated Coronavirus (Strain SoD) isolated on the Territory of the Russian Federation. Bulletin of Experimental Biology and Medicine. 2004;137(2):197-.
874	Tong S, Conrardy C, Ruone S, Kuzmin IV, Guo X, Tao Y, et al. Detection of novel SARS-like and other Coronaviruses in bats from Kenya. Emerging Infectious Diseases. 2009;15(3):482-5.
875	Wang LF, Eaton BT. Bats, civets and the emergence of SARS. Current Topics in Microbiology and Immunology. 2007;315(1):325-44.
876	Wang M, Yan M, Xu H, Liang W, Kan B, Zheng B, et al. SARS-CoV infection in a restaurant from palm civet. Emerging Infectious Diseases. 2005;11(12):1860-5.
877	Who. SARS WHO reports. 2003.
878	Becher P, König M, Müller G, Siebert U, Thiel HJ. Characterization of sealpox virus, a separate member of the Parapoxviruses. Archives of Virology. 2002;147(6):1133-40.
879	Clark C, McIntyre PG, Evans A, McInnes CJ, Lewis-Jones S. Human Sealpox resulting from a seal bite: confirmation that sealpox virus is zoonotic. The British Journal of Dermatology. 2005;152(4):791-3.
880	Hicks BD, Worthy GAJ. Sealpox in captive grey seals (Halichoerus grypus) and their handlers. Journal of Wildlife Diseases. 1987;23(1):1-6.
881	Roess AA, Levine RS, Barth L, Monroe BP, Carroll DS, Damon IK, et al. Sealpox virus in marine mammal rehabilitation facilities, North America, 2007-2009. Emerging Infectious Disease. 2011;17(12):2203-8.
882	Wilson TM, Booth AD, Chevillej NF. Sealpox field survey. Journal of Wildlife Diseases. 1972;8(2):158-60.
883	Heyman P, Plyusnina A, Berny P, Cochez C, Artois M, Zizi M, et al. Seoul hantavirus in Europe: first demonstration of the virus genome in wild Rattus norvegicus captured in France. European Journal of Clinical Microbiology & Infectious Diseases. 2004;23(9):711-7.
884	Nielsen CF, Sethi V, Petroll AE, Kazmierczak J, Erickson BR, Nichol ST, et al. Seoul virus infection in a Wisconsin patient with recent travel to China, March 2009: first documented case in the Midwestern United States. American Journal of Tropical Medicine and Hygiene. 2010;83(6):1266-8.
885	Plyusnina A, Heyman P, Baert K, Stuyck J, Cochez C, Plyusnin A. Genetic characterization of Seoul hantavirus originated from Norway rats (Rattus norvegicus) captured in Belgium. Jornal of Medical Virology. 2012;1303(April):1298-303.
886	Plyusnina A, Ibrahim I-n, Winoto I, Porter KR, Gotama IBI, Lundkvist Å, et al. Identification of Seoul Hantavirus in Rattus norvegicus in Indonesia. Scandinavian Journal of Infectious Diseases. 2004;36(5):356-9.
887	Reynes J-M, Soares J-L, Hüe T, Bouloy M, Sun S, Kruy SL, et al. Evidence of the presence of Seoul virus in Cambodia. Microbes and Infection. 2003;5(9):769-73.
888	Woods C, Palekar R, Kim P, Blythe D, de Senarclens O, Feldman K, et al. Domestically acquired Seoul virus causing hemorrhagic fever with renal syndrome-Maryland, 2008. Clinical Infectious Diseases. 2009;49(10):e109-12.
889	Zhang Y-Z, Dong X, Li X, Ma C, Xiong H-P, Yan G-J, et al. Seoul virus and hantavirus disease, Shenyang, People's Republic of China. Emerging Infectious Diseases. 2009;15(2):200-6.
890	Zuo S-q, Zhang P-h, Jiang J-f, Zhan L, Wu X-m, Zhao W-j, et al. Seoul virus in patients and rodents from Beijing, China. American Journal of Tropical Medicine and Hygiene. 2008;78(5):833-7.
891	Engel GA, Small CT, Soliven K, Feeroz MM, Wang X, Kamrul Hasan M, et al. Zoonotic simian foamy virus in Bangladesh reflects diverse patterns of transmission and co-infection. Emerging Microbes & Infections. 2013;2(9):e58-e.
892	Sandstrom PA, Phan KO, Switzer WM, Fredeking T, Chapman L, Heneine W, et al. Simian foamy virus infection among zoo keepers. Lancet. 2000;355(9203):551-2.
893	Ayouba A, Duval L, Liegeois F, Ngin S, Ahuka-Mundeke S, Switzer WM, et al. Nonhuman primate retroviruses from Cambodia: high simian foamy virus prevalence, identification of divergent STLV-1 strains and no evidence of SIV infection. Infection, Genetics and Evolution. 2013;18(1):325-34.
894	Blasse A, Calvignac-Spencer S. Mother-offspring transmission and age-dependent accumulation of simian foamy virus in wild chimpanzees. Journal of Virology. 2013;87(9):5193-204.
895	Boneva RS, Switzer WM, Spira TJ, Bhullar VB, Shanmugam V, Cong M-E, et al. Clinical and virological characterization of persistent human infection with simian foamy viruses. AIDS Research and Human Retroviruses. 2007;23(11):1330-7.
896	Calattini S, Betsem EBA, Froment A, Mauclère P, Tortevoye P, Schmitt C, et al. Simian foamy virus transmission from apes to humans, rural Cameroon. Emerging Infectious Diseases. 2007;13(9):1314-20.
897	Cooke FJ, Shapiro DS. First report of simian foamy virus in Asia. International Journal of Infectious Diseases. 2005;9(5):237-8.
898	Huang F, Wang H. Simian foamy virus prevalence in Macaca mulatta and zookeepers. AIDS Research and Human Retroviruses. 2012;28(6):531-3.
899	Jones-Engel L, May CC, Engel GA, Steinkraus KA, Schillaci MA, Fuentes A, et al. Diverse contexts of zoonotic transmission of simian foamy viruses in Asia. Emerging Infectious Diseases. 2008;14(8):1200-8.
900	Liu W, Worobey M, Li Y, Keele BF. Molecular ecology and natural history of simian foamy virus infection in wild-living chimpanzees. PLoS Pathogens. 2008;4(7):e1000097-e.
901	Mouinga-Ondémé A, Betsem E, Caron M, Makuwa M, Sallé B, Renault N, et al. Two distinct variants of Simian foamy virus in naturally infected mandrills (Mandrillus sphinx) and cross-species transmission to humans. Retrovirology. 2010;7(1):105-.
902	Sandstrom PA, Phan KO, Switzer WM, Fredeking T, Chapman L, Heneine W, et al. Simian foamy virus infection among zoo keepers. The Lancet. 2000;355(9203):551-2.
903	Switzer WM, Bhullar V, Shanmugam V, Cong M-e, Parekh B, Lerche NW, et al. Frequent Simian foamy virus infection in persons occupationally exposed to nonhuman primates. Journal of Virology. 2004;78(6):2780-9.
904	Switzer WM, Garcia AD, Yang C, Wright A, Kalish ML, Folks TM, et al. Coinfection with HIV-1 and Simian foamy virus in west central Africans. The Journal of Infectious Diseases. 2008;197(10):1389-93.
905	Switzer WM, Tang S, Ahuka-Mundeke S, Shankar A, Hanson DL, Zheng H, et al. Novel Simian Foamy virus inections from multiple monkey species in women from the Democratic Republic of Congo. Retrovirology. 2012;9:100.
906	Djoko CF, Wolfe ND, Aghokeng AF, Lebreton M, Liegeois F, Tamoufe U, et al. Failure to detect simian immunodeficiency virus infection in a large Cameroonian cohort with high non-human primate exposure. EcoHealth. 2012;9(1):17-23.
907	Etienne L, Nerrienet E, LeBreton M, Bibila GT, Foupouapouognigni Y, Rousset D, et al. Characterization of a new simian immunodeficiency virus strain in a naturally infected Pan troglodytes troglodytes chimpanzee with AIDS related symptoms. Retrovirology. 2011;8(1):4-.
908	Masciotra S, Yang C, Pieniazek D, Thomas C, Owen SM, McClure HM, et al. Detection of Simian immunodeficiency virus in diverse species and of human immunodeficiency virus type 2 by using consensus primers within the pol region. Journal of Clinical Microbiology. 2002;40(9):3167-71.
909	Schaefer A, Robbins KE, Nzilambi EN, St Louis ME, Quinn TC, Folks TM, et al. Divergent HIV and Simian immunodeficiency virus surveillance, Zaire. Emerging Infectious Diseases. 2005;11(9):1446-8.
910	Neel C, Etienne L, Li Y, Takehisa J, Rudicell RS, Bass IN, et al. Molecular epidemiology of simian immunodeficiency virus infection in wild-living gorillas. Journal of Virology. 2010;84(3):1464-76.
911	Nerrienet E, Santiago ML, Foupouapouognigni Y, Bailes E, Mundy NI, Njinku B, et al. Simian immunodeficiency virus infection in wild-caught chimpanzees from Cameroon. Journal of Virology. 2005;79(2):1312-9.
912	Peeters M, Courgnaud V, Abela B, Auzel P, Pourrut X, Bibollet-Ruche F, et al. Risk to human health from a plethora of simian immunodeficiency viruses in primate bushmeat. Emerging Infectious Diseases. 2002;8(5):451-7.
913	Rudicell RS, Holland Jones J, Wroblewski EE, Learn GH, Li Y, Robertson JD, et al. Impact of simian immunodeficiency virus infection on chimpanzee population dynamics. PLoS Pathogens. 2010;6(9):1-17.
914	Santiago ML, Range F, Keele BF, Li Y, Bailes E, Bibollet-ruche F, et al. Simian immunodeficiency virus infection in free-ranging sooty mangabeys (Cercocebus atys atys) from the Taı Forest, Cote d’Ivoire: implications for the origin of epidemic human immunodeficiency virus Type 2. Journal of Virology. 2005;79(19):12515-27.
915	Switzer WM, Parekh B, Shanmugam V, Bhullar V, Phillips S, Ely JJ, et al. The epidemiology of simian immunodeficiency virus infection in a large number of wild- and captive-born chimpanzees: evidence for a recent introduction following chimpanzee divergence. AIDS Research and Human Retroviruses. 2005;21(5):335-42.
916	Takemura T, Ekwalanga M, Bikandou B, Ido E, Yamaguchi-Kabata Y, Ohkura S, et al. A novel simian immunodeficiency virus from black mangabey (Lophocebus aterrimus) in the Democratic Republic of Congo. Journal of General Virology. 2005;86(1):1967-71.
917	Hara M, Sata T, Kikuchi T, Nakajima N, Uda A, Fujimoto K, et al. Isolation and characterization of a new simian retrovirus type D subtype from monkeys at the Tsukuba Primate Center, Japan. Microbes and Infection. 2005;7(1):126-31.
918	Cline BJ, Carver S, Douglass RJ. Relationship of human behavior within outbuildings to potential exposure to Sin Nombre virus in Western Montana. EcoHealth. 2010;7(3):389-93.
919	Douglass RJ, Kuenzi AJ, Williams CY, Douglass SJ, Mills JN. Removing deer mice from buildings and the risk for human exposure to Sin Nombre virus. Emerging Infectious Diseases. 2003;9(3):390-2.
920	Gonzalez LM, Lindsey AE, Hjelle B, Dominguez D, Brown J, Goade D, et al. Prevalence of antibodies to sin nombre virus in humans living in rural areas of southern New Mexico and Western Texas. Virus Research. 2001;74(1-2):177-9.
921	Overturf GD. Clinical Sin Nombre hantaviral infections in children. The Pediatric Infectious Disease Journal. 2005;24(4):373-4.
922	Passaro DJ, Shieh W-J, Hacker JK, Fritz CL, Hogan SR, Fischer M, et al. Preominant kidney involvemnet in a fatal case of Hantavirus pulmonary syndrom casued by Sin Nombre virus. Clinical Infectious Diseases. 2001;33(2):263-4.
923	Ramos MM, Hjelle B, Overturf GD. Sin Nombre hantavirus disease in a ten-year-old boy and his mother. The Pediatric Infectious Disease Journal. 2000;19(3):248-50.
924	Torres-Perez F, Wilson L, Collinge SK, Harmon H, Ray C, Medina RA, et al. Sin Nombre virus infection in field workers, Colorado, USA. Emerging Infectious Diseases. 2010;16(2):308-11.
925	Brummer-Korvenkontio M, Vapalahti O, Kuusisto P, Saikku P, Manni T, Koskela P, et al. Epidemiology of Sindbis virus infections in Finland 1981-96: possible factors explaining a peculiar disease pattern. Epidemiology and Infection. 2002;129(2):335-45.
926	Buckley A, Dawson A, Gould EA. Detection of seroconversion to West Nile virus, Usutu virus, and Sindbis virus in UK sentinel chickens. Virology Journal. 2006;4(3):71-.
927	Buckley A, Dawson A, Moss SR, Hinsley SA, Bellamy PE, Gould EA. Serological evidence of West Nile virus, Usutu virus, and Sindbis virus infection of birds in the UK. Journal of General Virology. 2003;84(10):2807-17.
928	Johansen CA, Mackenzie JS, Smith DW, Lindsay MDA. Prevalence of neutralising antibodies to Barmah Forest, Sindbis and trubanaman viruses in animals and humans in the South-West of Western Australia. Australian Journal of Zoology. 2005;53(1):51-.
929	Jöst H, Bürck-Kammerer S, Hütter G, Lattwein E, Lederer S, Litzba N, et al. Medical importance of Sindbis virus in South-West Germany. Journal of Clinical Virology. 2011;52(3):278-9.
930	Juricova Z, Hubalek Z, Halouzka J, Sikutova S. Serological examination of songbirds (Passeriformes) for mosquito-borne viruses Sindbis, tahyna, and batai in a South Moravian Wetland (Czech Republic). Vector-Borne and Zoonotic Diseases. 2009;9(3):295-9.
931	Kurkela S, Rätti O, Huhtamo E, Uzcátegui NY, Nuorti JP, Laakkonen J, et al. Sindbis virus infection in resident birds, migratory birds, and humans, Finland. Emerging Infectious Diseases. 2008;14(1):41-7.
932	Laine M, Luukkainen R, Toivanen A. Sindbis viruses and other alphaviruses as cause of human arthritic disease. Journal of Internal Medicine. 2004;256(6):457-71.
933	Lundstrom JO, Pfeffer M. Phylogeographic structure and evolutionary history of Sindbis virus. Vector-borne and Zoonotic Diseases. 2010;10(9):889-907.
934	Luukkainen R, Laine M, Nirhamo J. Chronic arthritis after Sindbis-related (Pogosta) virus infection. Scandinavian Journal of Rheumatology. 2000;29(6):399-400.
935	Pierro DJ, Powers EL, Olson KE. Genetic determinants of Sindbis virus mosquito infection are associated with a highly conserved Alphavirus and Flavivirus envelope sequence. Journal of Virology. 2008;82(6):2966-74.
936	Sammels LM, Lindsay MD, Poidinger M, Coelen RJ, Mackenzie JS. Geographic distribution and evolution of Sindbis virus in Australia. Journal of General Virology. 1999;80(PT 3):739-48.
937	Shirako Y, Niklasson B, Dalrymple JM, Strauss EG, Strauss JH. Structure of the Ockelbo virus genome and its relationship to other Sindbis viruses. Virology. 1991;182(2):753-64.
938	Uejio CK, Kemp A, Comrie AC. Climatic controls on West Nile virus and Sindbis virus transmission and outbreaks in South Africa. Vector-Borne and Zoonotic Diseases. 2012;12(2):117-25.
939	Safronetz D, Strong JE, Feldmann F, Haddock E, Sogoba N, Brining D, et al. A recently isolated Lassa virus from Mali demonstrates atypical clinical disease manifestations and decreased virulence in cynomolgus macaques. J Infect Dis. 2013;207(8):1316-27.
940	Gruwell JA, Fogarty CL, Bennett SG, Challet GL, Vanderpool KS, Jozan M, et al. Role of peridomestic birds in the transmission of St. Louis encephalitis virus in southern California. Journal of Wildlife Diseases. 2000;36(1):13-34.
941	Spinsanti L, Basquiera AL, Bulacio S, Somale V, Kim SCH, Ré V, et al. St. Louis encephalitis in Argentina: the first case reported in the last seventeen years. Emerging Infectious Diseases. 2003;9(2):271-3.
942	Shaman J, Day JF, Stieglitz M. The spatial-temporal distribution of drought, wetting, and human cases of St. Louis encephalitis in southcentral Florida. American Journal of Tropical Medicine and Hygiene. 2004;71(3):251-61.
943	Wootton SH, Kaplan SL, Perrotta DM, Martin DA, Campbell GL. St. Louis encephalitis in early infancy. The Pediatric Infectious Disease Journal. 2004;23(10):951-4.
944	Hukkanen RR, Liggitt HD, Kelley ST, Grant R, Anderson DM, Hall RA, et al. West Nile and St. Louis encephalitis virus antibody seroconversion, prevalence, and persistence in naturally infected pig-tailed macaques (Macaca nemestrina). Clinical and Vaccine Immunology. 2006;13(6):711-4.
945	Spinsanti LI, Díaz LA, Glatstein N, Arselán S, Morales MA, Farías AA, et al. Human outbreak of St. Louis encephalitis detected in Argentina, 2005. Journal of Clinical Virology. 2008;42(1):27-33.
946	Day JF, Shaman J. Severe winter freezes enhance St. Louis encephalitis virus amplification and epidemic transmission in Peninsular Florida. Journal of Medical Entomology. 2009;46(6):1498-506.
947	Valinotto LE, Barrero PR, Viegas M, Alvarez López MC, Mistchenko AS. Molecular evidence of St. Louis encephalitis virus infection in patients in Buenos Aires, Argentina. Journal of Clinical Virology. 2012;54(4):349-51.
948	Inoue T, Suzuki T, Sekiguchi K. The complete nucleotide sequence of swine vesicular disease virus. Journal of General Virology. 1989;70(PT 4):919-34.
949	Zhang G, Haydon DT, Knowles NJ, McCauley JW. Molecular evolution of swine vesicular disease virus. Journal of General Virology. 1999;80(PT 3):639-51.
950	Lin F, Kitching RP. Swine vesicular disease: an overview. Veterinary Journal. 2000;160(3):192-201.
951	Bellini S, Alborali L, Zanardi G, Bonazza V, Brocchi E. Swine vesicular disease in northern Italy: diffusion through densely populated pig areas. Revue Scientifique et Technique. 2010;29(3):639-48.
952	Nassuato C, Boender GJ, Eblé PL, Alborali L, Bellini S, Hagenaars TJ. Spatial transmission of swine vesicular disease virus in the 2006-2007 epidemic in Lombardy. PLoS ONE. 2013;8(5):e62878-e.
953	Downs WG, Anderson CR, Spence L, Aitken THG, Greenhall AH. Tacaribe virus, a new agent isolated from Artibeus bats and mosquitoes in Trinidad, West Indies. Amercian Journal of Topical Medicine and Hygeine. 1963;12(4):640-6.
954	Price JL. Serological evidence of infection of Tacaribe virus and Arbovireses in Trinidadian bats. American Journal of Tropical Medical Hygiene. 1978;27(1).
955	Price JL. Serological evidence of infection of Tacaribe virus and arboviruses in Trinidadian bats. Amercian Journal of Topical Medicine and Hygeine. 1978;27(1).
956	Charrel RN, de Lamballerie X, Fulhorst CF. The Whitewater Arroyo virus: natural evidence for genetic recombination among Tacaribe serocomplex viruses (family Arenaviridae). Virology. 2001;283(2):161-6.
957	Cajimat MNB, Milazzo ML, Borchert JN, Abbott KD, Bradley RD, Fulhorst CF. Diversity among Tacaribe serocomplex viruses (family Arenaviridae) naturally associated with the Mexican woodrat (Neotoma mexicana). Virus Research. 2008;133(2):211-7.
958	Milazzo ML, Cajimat MNB, Haynie ML, Abbott KD, Bradley RD, Fulhorst CF. Diversity among Tacaribe serocomplex viruses (family Arenaviridae) naturally associated with the white-throated woodrat (Neotoma albigula) in the Southwestern United States. Vector-Borne and Zoonotic Diseases. 2008;8(4):523-40.
959	Inizan CC, Cajimat MNB, Milazzo ML, Barragán-Gomez A, Bradley RD, Fulhorst CF. Genetic evidence for a Tacaribe serocomplex virus, Mexico. Emerging Infectious Diseases. 2010;16(6):1007-11.
960	Speshock JL, Murdock RC, Braydich-Stolle LK, Schrand AM, Hussain SM. Interaction of silver nanoparticles with Tacaribe virus. Journal of Nanobiotechnology. 2010;8:19-.
961	Cajimat MNB, Milazzo ML, Haynie ML, Hanson JD, Bradley RD, Fulhorst CF. Diversity and phylogenetic relationships among the North American Tacaribe serocomplex viruses (Family Arenaviridae). Virology. 2011;421(2):87-95.
962	Lu Z, Lu X-J, Fu S-H, Zhang S, Li Z-X, Yao X-H, et al. Tahyna virus and human infection, China. Emerging Infectious Diseases. 2009;15(2):306-9.
963	Kilian P, Růzek D, Danielová V, Hypsa V, Grubhoffer L. Nucleotide variability of tahyna virus (Bunyaviridae, Orthobunyavirus) small (S) and medium (M) genomic segments in field strains differing in biological properties. Virus Research. 2010;149(1):119-23.
964	Lu Z, Fu S-H, Wang F-T, Nasci RS, Tang Q, Liang G-D. Circulation of diverse genotypes of tahyna virus in Xinjiang, People's Republic of China. American Journal of Tropical Medicine and Hygiene. 2011;85(3):442-5.
965	Lvov DK, Sidorova GA, Gromashevsky VL, Kurbanov M, Skvoztsova LM, Gofman YP, et al. Virus "Tamdy" - A new arbovirus, isolated in the Uzbec S.S.R. and Turkmen S.S.R. from ticks Hyalomma asiaticum asiaticum Schulce et Schlottke, 1929, and Hyalomma plumbeum plumbeum Panzer, 1796. Archives of Virology. 1976;51(1-2):15-21.
966	Karimov SK. Isolation of Tamdy virus Bunyaviridae pathogenic for man from natural sources in central Asia, Kazakh SSR, and Transcaucasus USSR. Voprosy Virusologii. 1984;29(4):487-90.
967	Song J-W, Baek LJ, Schmaljohn CS, Yanagihara R. Thottapalayam virus, a prototype shrewborne hantavirus. Emerging Infectious Diseases. 2007;13(7):980-5.
968	Yadav PD, Vincent MJ, Nichol ST. Thottapalayam virus is genetically distant to the rodent-borne hantaviruses, consistent with its isolation from the Asian house shrew (Suncus murinus). Virology Journal. 2007;4(80):80-.
969	Kang HJ, Kosoy MY, Shrestha SK, Shrestha MP, Pavlin JA, Gibbons RV, et al. Short report: Genetic diversity of thottapalayam virus, a hantavirus harbored by the Asian house shrew (Suncus murinus) in Nepal. American Journal of Tropical Medicine and Hygiene. 2011;85(3):540-5.
970	Kaiser R. Tick-borne encephalitis in southwestern Germany. Infection. 1996;24(5):398-9.
971	Zaki AM. Isolation of a flavivirus related to the tick-borne encephalitis complex from human cases in Saudi Arabia. Transactions of the Royal Society of Tropical Medicine and Hygiene. 1997;91(2):179-81.
972	Takashima I. Epidemiology of tick-borne encephalitis in Japan. Comparative Immunology, Microbiology and Infectious Diseases. 1998;21(2):81-90.
973	Mickiene A, Vene S, Golovljova I. Tick-borne encephalitis virus in Lithuania. European Journal of Clinical Microbiology & Infectious Diseases. 2001;20(12):886-8.
974	Mickiene A, Vene S, Golovljova I, Laiskonis A, Lindquist L, Plyusnin A, et al. Tick-borne encephalitis virus in Lithuania. European Journal of Clinical Microbiology & Infectious Diseases. 2001;20(12):886-8.
975	Csángó PA, Blakstad E, Kirtz GC, Pedersen JE, Czettel B. Tick-borne encephalitis in southern Norway. Emerging Infectious Diseases. 2004;10(3):533-4.
976	Golovljova I, Vene S, Sjölander KB, Vasilenko V, Plyusnin A, Lundkvist A. Characterization of tick-borne encephalitis virus from Estonia. Journal of Medical Virology. 2004;74(4):580-8.
977	Bormane A, Asokliene L, Vasilenko V, Golovljova I, Avsic-zupanc T, Hubalek Z, et al. Socio-economic factors in the differential upsurge of tick-borne encephalitis in Central and Eastern Europe. Reviews in Medical Virology. 2008;18(January):81-95.
978	Brinkley C, Nolskog P, Golovljova I, Lundkvist Å, Bergström T. Tick-borne encephalitis virus natural foci emerge in Western Sweden. International Journal of Medical Microbiology. 2008;298(Suppl 1):73-80.
979	Carpi G, Cagnacci F, Neteler M, Rizzoli A. Tick infestation on roe deer in relation to geographic and remotely sensed climatic variables in a tick-borne encephalitis endemic area. Epidemiology and Infection. 2008;136(10):1416-24.
980	Daniel M, Kříž B, Danielová V, Beneš Č. Sudden increase in tick-borne encephalitis cases in the Czech Republic, 2006. International Journal of Medical Microbiology. 2008;298(Suppl 1):81-7.
981	Dobler G, Zoller G, Poponnikova T, Gniel D, Pfeffer M, Essbauer S. Tick-borne encephalitis virus in a highly endemic area in Kemerovo (Western Siberia, Russia). Int J Med Microbiol. 2008;298(1):94-101.
982	Haemig PD, Lithner S, Sjostedt De Luna S, Lundkvist A, Waldenström J, Hansson L, et al. Red fox and tick-borne encephalitis (TBE) in humans: can predators influence public health? Scandinavian Journal of Infectious Diseases. 2008;40(6-7):527-32.
983	Kim S-Y, Yun S-M, Han MG, Lee IY, Lee NY, Jeong YE, et al. Isolation of tick-borne encephalitis viruses from wild rodents, South Korea. Vector-Borne and Zoonotic Diseases. 2008;8(1):7-13.
984	Lindquist L, Vapalahti O. Tick-borne encephalitis. The Lancet. 2008;371(9627):1861-71.
985	Lu Z, Bröker M, Liang G. Tick-borne encephalitis in mainland China. Vector-Borne and Zoonotic Diseases. 2008;8(5):713-20.
986	Randolph SE. Tick-borne encephalitis incidence in Central and Eastern Europe: consequences of political transition. Microbes and Infection. 2008;10(3):209-16.
987	Stähelin-Massik J, Zimmermann H, Gnehm HE. Tick-borne encephalitis in Swiss children 2000-2004: five-year nationwide surveillance of epidemiologic characteristics and clinical course. The Pediatric Infectious Disease Journal. 2008;27(6):555-7.
988	Thorin C, Rigaud E, Capek I, André-Fontaine G, Oster B, Gastinger G, et al. Seroprevalence of Lyme borreliosis and tick-borne encephalitis in workers at risk, in eastern France. Médecine et Maladies Infectieuses. 2008;38(10):533-42.
989	Fomsgaard A, Christiansen CB, Bødker R. First identification of tick-borne encephalitis in Denmark outside of Bornholm, August 20009. Eurosurveillance. 2009;14(36):9-10.
990	Holzmann H, Aberle SW, Stiasny K, Werner P, Mischak A, Zainer B, et al. Tick-borne encephalitis from eating goatcheese in a Mountain Region of Austria. Emerging Infectious Diseases. 2009;15(10):1671-4.
991	Kim SY, Jeong YE, Yun SM, Lee IY, Han MG, Ju YR. Molecular evidence for tick-borne encephalitis virus in ticks in South Korea. Medical and Veterinary Entomology. 2009;23(1):15-20.
992	Kovalev SY, Chernykh DN, Kokorev VS, Snitkovskaya TE, Romanenko VV. Origin and distribution of tick-borne encephalitis virus strains of the Siberian subtype in the Middle Urals, the North-West of Russia and the Baltic countries. Journal of General Virology. 2009;90(Pt 12):2884-92.
993	Lindhe KES, Meldgaard DS, Jensen PM, Houser GA, Berendt M. Prevalence of tick-borne encephalitis virus antibodies in dogs from Denmark. Acta Veterinaria Scandinavica. 2009;51(1):56-.
994	Mansfield KL, Johnson N, Phipps LP, Stephenson JR, Fooks AR, Solomon T. Tick-borne encephalitis virus - a review of an emerging zoonosis. Journal of General Virology. 2009;90(Pt 8):1781-94.
995	Sumilo D, Bormane A, Vasilenko V, Golovljova I, Asokliene L, Zygutiene M, et al. Upsurge of tick-borne encephalitis in the Baltic States at the time of political transition, independent of changes in public health practices. Clinical Microbiology and Infection. 2009;15(1):75-80.
996	Balogh Z, Ferenczi E, Szeles K, Stefanoff P, Gut W, Szomor KN, et al. Tick-borne encephalitis outbreak in Hungary due to consumption of raw goat milk. Journal of Virological Methods. 2010;163(2):481-5.
997	Cisak E, Wojcik-Fatla A, Zajac V, Sroka J, Buczek A, Butkiewicz J. Prevalence of tick-borne encephalitis virus (TBEV) in samples of raw milk taken randomly from cows, goats, and sheep in eastern Poland. Annals of Agricultural and Environmental Medicine. 2010;17(2):283-6.
998	Jääskeläinen AE, Sironen T, Murueva GB, Subbotina N, Alekseev AN, Castrén J, et al. Tick-borne encephalitis virus in ticks in Finland, Russian Karelia and Buryatia. Journal of General Virology. 2010;91(Pt 11):2706-12.
999	Khasnatinov M, Tserennorov D, Nymadavaa P, Tchaporgina EA, Glushenkova T, Arbatskaya E, et al. Tick-borne encephalitis virus in Mongolia. International Journal of Infectious Diseases. 2010;14(Icid):e372-e.
1000	Klaus C, Hoffmann B, Hering U, Mielke B, Sachse K, Beer M, et al. Tick-borne encephalitis (TBE) virus prevalence and virus genome characterization in field-collected ticks (Ixodes ricinus) from risk, non-risk and former risk areas of TBE, and in ticks removed from humans in Germany. Clinical Microbiology and Infection. 2010;16(3):238-44.
1001	Ko S, Kang J-G, Kim SY, Kim H-C, Klein TA, Chong S-T, et al. Prevalence of tick-borne encephalitis virus in ticks from Southern Korea. Journal of Veterinary Science. 2010;11(3):197-.
1002	Lukan M, Bullova E, Petko B. Climate warming and tick-borne encephalitis, Slovakia. Emerging Infectious Diseases. 2010;16(3):524-6.
1003	Petri E, Gniel D, Zent O. Tick-borne encephalitis (TBE) trends in epidemiology and current and future management. Travel Medicine and Infectious Disease. 2010;8(4):233-45.
1004	Pontali E, Bobbio N, Cassola G. Tick-borne encephalitis (TBE) during a "grand-tour" of Europe clinically manifesting in a TBE-free region. Journal of Travel Medicine. 2010;17(2):143-5.
1005	Randolph SE. Human activities predominate in determining changing incidence of tick-borne encephalitis in Europe. Eurosurveillance. 2010;15(27):24-31.
1006	Růžek D, Dobler G, Donoso Mantke O. Tick-borne encephalitis: pathogenesis and clinical implications. Travel Medicine and Infectious Disease. 2010;8(4):223-32.
1007	Benjamin JB, Atkinson B, Czechowski DM, Larsen PA, Meeks HN, Carrera JP, et al. Tick-borne encephalitis virus, Kyrgyzstan. Emerging Infectious Diseases. 2011;17(5):876-9.
1008	Ergünay K, Saygan MB, Aydoğan S, Litzba N, Sener B, Lederer S, et al. Confirmed exposure to tick-borne encephalitis virus and probable human cases of tick-borne encephalitis in Central/Northern Anatolia, Turkey. Zoonoses and Public Health. 2011;58(3):220-7.
1009	Granger DM, Lopansri BK, Butcher D, Backenson PB, Ackelsberg J. Tick-borne encephalitis among U.S. travelers to Europe and Asia — 2000-2009. The Journal of American Medical Association. 2011;303(21):2132-5.
1010	Kulakova NV, Andaev EI, Belikov SI. Tick-borne encephalitis virus in Eastern Siberia: complete genome characteristics. Archives of Virology. 2012;157(11):2253-5.
1011	Chaudhuri A, Růžek D. First documented case of imported tick-borne encephalitis in Australia. Internal Medicine Journal. 2013;43(1):93-6.
1012	Fomsgaard A, Fertner ME, Essbauer S, Nielsen AY, Frey S, Lindblom P, et al. Tick-borne encephalitis virus, Zealand, Denmark, 2011. Emerging Infectious Diseases. 2013;19(7):1171-3.
1013	Rushton JO, Lecollinet S, Hubalek Z, Svobodova P, Lussy H, Nowotny N. Tick-borne encephalitis virus in horses, Austria, 2011. Emerging Infectious Disease. 2013;19(4):635-7.
1014	Chua KB, Wang LF, Lam SK, Crameri G, Yu M, Wise T, et al. Tioman virus, a novel paramyxovirus isolated from fruit bats in Malaysia. Virology. 2001;283(2):215-29.
1015	Iehlé C, Razafitrimo G, Razainirina J, Andriaholinirina N, Goodman SM, Faure C. Henipavirus and tioman virus antibodies in Pteropodid bats, Madagascar. Emerging Infectious Diseases. 2007;13(1):159-62.
1016	Yaiw KC, Crameri G, Wang L, Chong HT, Chua KB, Tan CT, et al. Serological evidence of possible human infection with Tioman virus, a newly described paramyxovirus of bat origin. The Journal of Infectious Diseases. 2007;196(6):884-6.
1017	Yaiw KC, Bingham J, Crameri G, Mungall B, Hyatt A, Yu M, et al. Tioman virus, a paramyxovirus of bat origin, causes mild disease in pigs and has a predilection for lymphoid tissues. Journal of Virology. 2008;82(1):565-8.
1018	Gallian P, Biagini P, Zhong S, Touinssi M. TT virus: a study of molecular epidemiology and transmission of genotypes 1, 2 and 3. Journal of Clinical Virology. 2000;17(1):43-9.
1019	Okamoto H, Fukuda M, Tawara A, Itoh Y, Hayasaka I, Tsuda F. Species-specific TT viruses and cross-species infection in nonhuman primates. Journal of Virology. 2000;74(3):1132-9.
1020	Bendinelli M, Pistello M, Maggi F, Fornai C, Freer G, Vatteroni ML. Molecular properties, biology, and clinical implications of TT virus, a recently identified widespread infectious agent of humans. Clinical Microbiology Reviews. 2001;14(1):98-113.
1021	Muljono DH, Nishizawa T, Tsuda F. Molecular epidemiology of TT virus (TTV) and characterization of two novel TTV genotypes in Indonesia. Archives of Virology. 2001;146(7):1249-66.
1022	Okamoto H, Nishizawa T, Takahashi M, Tawara A, Peng Y, Kishimoto J, et al. Genomic and evolutionary characterization of TT virus (TTV) in tupaias and comparison with species-specific TTVs in humans and non-human primates. Journal of General Virology. 2001;82(9):2041-50.
1023	Okamoto H, Takahashi M, Nishizawa T, Tawara A, Fukai K, Muramatsu U, et al. Genomic characterization of TT viruses (TTVs) in pigs, cats and dogs and their relatedness with species-specific TTVs in primates and tupaias. Journal of General Virology. 2002;83(Pt 6):1291-7.
1024	Takacs M, Balog K, Toth G, Balogh Z, Szomor KN, Brojna J, et al. TT virus in Hungary: sequence heterogeneity and mixed infections. FEMS Immunology and Medical Microbiology. 2003;35(2):153-7.
1025	Iver L, Ancreas P, Desai MM, Pal RB, Banker DD. Molecular epidemiology and clinical implications of TT virus (TTV) infection in Indian subjects. Journal of Clinical Gastroenterology. 2005;39(5):422-9.
1026	Pourshams A, Azimi K, Kiani L. TT virus infection among Iranian blood donors: its prevalence and relationship to serum alanine aminotransferase (ALT) level. Govaresh. 2012;9(2):106-9.
1027	Schultze D, Lundkvist A, Blauenstein U, Heyman P. Tula virus infection associated with fever and exanthema after a wild rodent bite. European Journal of Clinical Microbiology & Infectious Diseases. 2002;21(4):304-6.
1028	Clement J, Frans J, Van Ranst M. Human Tula virus infection or rat-bite fever? European Journal of Clinical Microbiology & Infectious Diseases. 2003;22(5):332-3; author reply 4-5.
1029	Song J-W, Baek LJ, Song K-J, Skrok A, Markowski J, Bratosiewicz-Wasik J, et al. Characterization of Tula virus from common voles (Microtus arvalis) in Poland: evidence for geographic-specific phylogenetic clustering. Virus Genes. 2004;29(2):239-47.
1030	Heroldová M, Pejcoch M, Bryja J, Jánová E, Suchomel J, Tkadlec E. Tula virus in populations of small terrestrial mammals in a rural landscape. Vector-Borne and Zoonotic Diseases. 2010;10(6):599-603.
1031	Mailles A, Madani N, Maurin M, Vaillant V. Unexpected increase of human and animal tularemia cases during winter 2007/2008 in France: Emergence or short-lasting episode? Medecine et Maladies Infectieuses. 2010;40(5):279-84.
1032	Schmidt-Chanasit J, Essbauer S, Petraityte R, Yoshimatsu K, Tackmann K, Conraths FJ, et al. Extensive host sharing of Central European Tula virus. Journal of Virology. 2010;84(1):459-74.
1033	Weissenböck H, Kolodziejek J, Url A, Lussy H, Rebel-bauder B, Nowotny N. Emergence of Usutu virus, an African mosquito-borne flavivirus of the Japanese encephalitis virus group, Central Europe. Emerging Infectious Diseases. 2002;8(7):652-6.
1034	Weissenböck H, Kolodziejek J, Fragner K, Kuhn R, Pfeffer M, Nowotny N. Usutu virus activity in Austria, 2001–2002. Microbes and Infection. 2003;5(12):1132-6.
1035	Chvala S, Kolodziejek J, Nowotny N, Weissenböck H. Pathology and viral distribution in fatal Usutu virus infections of birds from the 2001 and 2002 outbreaks in Austria. Journal of Comparative Pathology. 2004;131(2-3):176-85.
1036	Bakonyi T, Erdélyi K, Ursu K, Ferenczi E, Csörgo T, Lussy H, et al. Emergence of Usutu virus in Hungary. Journal of Clinical Microbiology. 2007;45(12):3870-4.
1037	Chvala S, Bakonyi T, Bukovsky C, Meister T, Brugger K, Rubel F, et al. Monitoring of Usutu virus activity and spread by using dead bird surveillance in Austria, 2003-2005. Veterinary Microbiology. 2007;122(3-4):237-45.
1038	Busquets N, Alba A, Allepuz A, Aranda C, Ignacio Nuñez J. Usutu virus sequences in Culex pipiens (Diptera: Culicidae), Spain. Emerging Infectious Diseases. 2008;14(5):861-3.
1039	Lelli R, Savini G, Teodori L, Filipponi G, Di Gennaro A, Leone A, et al. Serological evidence of Usutu virus occurrence in North-Eastern Italy. Zoonoses and Public Health. 2008;55(7):361-7.
1040	Meister T, Lussy H, Bakonyi T, Sikutová S, Rudolf I, Vogl W, et al. Serological evidence of continuing high Usutu virus (Flaviviridae) activity and establishment of herd immunity in wild birds in Austria. Veterinary Microbiology. 2008;127(3-4):237-48.
1041	Cavrini F, Gaibani P, Longo G, Pierro AM, Rossini G, Bonilauri P, et al. Usutu virus infection in a patient who underwent orthotropic liver transplant, Italy, August-September 2009. Eurosurveillance. 2009;14(50):1-2.
1042	Pecorari M, Longo G, Gennari W, Grottola A, Sabbatini AMT, Tagliazucchi S. First human case of Usutu virus neuroinvasive infection, Italy, August-September 2009. EuroSurveillance. 2009;14(50):5-6.
1043	Pecorari M, Longo G, Gennari W, Grottola A, Sabbatini AMT, Tagliazucchi S. First human case of Usutu virus neuoinvasive infection, Italy, August-September 2009. Eurosurveillance. 2009;14(50):5-6.
1044	Calzolari M, Bonilauri P, Bellini R, Albieri A, Defilippo F, Maioli G, et al. Evidence of simultaneous circulation of West Nile and Usutu viruses in mosquitoes sampled in Emilia-Romagna region (Italy) in 2009. PLoS ONE. 2010;5(12):e14324-e.
1045	Manarolla G, Bakonyi T, Gallazzi D, Crosta L, Weissenböck H, Dorrestein GM, et al. Usutu virus in wild birds in northern Italy. Veterinary Microbiology. 2010;141(1-2):159-63.
1046	Cavrini F, Della Pepa ME, Gaibani P, Pierro AM, Rossini G, Landini MP, et al. A rapid and specific real-time RT-PCR assay to identify Usutu virus in human plasma, serum, and cerebrospinal fluid. Journal of Clinical Virology. 2011;50(3):221-3.
1047	Jöst H, Bialonski A, Maus D, Sambri V, Eiden M, Groschup MH, et al. Short Report : Isolation of Usutu Virus in Germany. Amercian Journal of Topical Medicine and Hygeine. 2011;85(3):551-3.
1048	Nikolay B, Diallo M, Boye CSB, Sall AA. Usutu in Africa. Vector-Borne and Zoonotic Diseases. 2011;11(11).
1049	Steinmetz HW, Bakonyi Ts, Weissenbo¨ck H, Hatt J-M, Eulenberger U, Robert N, et al. Emergence and establishment of Usutu virus infection in wild and captive avian species in and around Zurich, Switzerland—Genomic and pathologic comparison to other central European outbreaks. Veterinary Microbiology. 2011;148:207-12.
1050	Becker N, Jost H, Ziegler U, Eiden M, Hoper D, Emmerich P, et al. Epizootic emergence of Usutu virus in wild and captive birds in Germany. PLoS One. 2012;7(2):e32604.
1051	Buchebner N, Zenker W, Wenker C, Steinmetz HW, Sos E, Lussy H, et al. Low Usutu virus seroprevalence in four zoological gardens in central Europe. BMC Vet Res. 2013;9:153.
1052	Gaibani P, Cavrini F, Gould EA, Rossini G, Pierro A, Landini MP, et al. Comparative genomic and phylogenetic analysis of the first Usutu virus isolate from a human patient presenting with neurological symptoms. PLoS One. 2013;8(5):e64761.
1053	Hofle U, Gamino V, Mera IGFd, Mangold AJ, Ortiz J-A, Fuente Jdl. Usutu virus in migratory song thrushers, Spain. Emerging Infectious Diseases. 2013;19(7):1173.
1054	Nikolay B, Dupressoir A, Firth C, Faye O, Boye CS, Diallo M, et al. Comparative full length genome sequence analysis of Usutu virus isolates from Africa. Virol J. 2013;10:217.
1055	Chamberlain RW, Sudia WD, Coleman PH, Work TH. Venezuelan Equine Encephalitis Virus from South Florida. Science. 1964;145(3629):272-4.
1056	Grayson MA, Galindo P. Epidemiologic studies of Venezuelan equine encephalitis virus in Almirante, Panama. American journal of epidemiology. 1968;88(1):80-96.
1057	Sudia WD, Newhouse VF. Epidemic Venezuelan equine encephalitis in North America: a summary of virus-vector-host relationships. American journal of epidemiology. 1975;101(1):1-13.
1058	Rico-Hesse R, Weaver SC, de Siger J, Medina G, Salas RA. Emergence of a new epidemic/epizootic Venezuelan equine encephalitis virus in South America. Proceedings of the National Academy of Sciences of the United States of America. 1995;92(12):5278-81.
1059	Watts DM, Callahan J, Rossi C, Oberste MS, Roehrig JT, Wooster MT, et al. Venezuelan equine encephalitis febrile cases among humans in the Peruvian Amazon River region. American Journal of Tropical Medicine and Hygiene. 1998;58(1):35-40.
1060	Hommel D, Heraud JM, Hulin A, Talarmin A. Association of tonate virus (subtype IIIB of the Venezuelan equine encephalitis complex) with encephalitis in a human. Clinical Infectious Diseases. 2000;30(1):188-90.
1061	Ferro C, Boshell J, Moncayo AC, Gonzalez M, Ahumada ML, Kang W, et al. Natural enzootic vectors of Venezuelan equine encephalitis virus, Magdalena Valley, Colombia. Emerging Infectious Diseases. 2003;9(1):49-54.
1062	Aguilar PV, Greene IP, Coffey LL, Medina G, Moncayo AC, Anishchenko M, et al. Endemic Venezuelan equine encephalitis in northern Peru. Emerg Infect Dis. 2004;10(5):880-8.
1063	Estrada-Franco JG, Navarro-Lopez R, Freier JE, Cordova D, Clements T, Moncayo A, et al. Venezuelan equine encephalitis virus, Southern Mexico. Emerging Infectious Diseases. 2004;10(12):2113-21.
1064	Weaver SC, Ferro C, Barrera R, Boshell J, Navarro J-C. Venezuelan equine encephalitis. Annual Review of Entomology. 2004;49(1):141-74.
1065	Navarro J-C, Medina G, Vasquez C, Coffey LL, Wang E, Suárez A, et al. Postepizootic persistence of Venezuelan equine encephalitis virus, Venezuela. Emerging Infectious Diseases. 2005;11(12):1907-15.
1066	Carrara A-S, Coffey LL, Aguilar PV, Moncayo AC, Rosa APATD, Nunes MRT, et al. Venezuelan equine encephalitis virus from South Florida. Emerging Infectios Diseases. 2007;13(8).
1067	Morrison AC, Forshey BM, Notyce D, Astete H, Lopez V, Rocha C, et al. Venezuelan equine encephalitis virus in Iquitos, Peru: urban transmission of a sylvatic strain. PLoS Neglected Tropical Diseases. 2008;2(12):e349-e.
1068	Aguilar PV, Adams AP, Suárez V, Beingolea L, Vargas J, Manock S, et al. Genetic characterization of Venezuelan equine encephalitis virus from Bolivia, Ecuador and Peru: identification of a new subtype ID lineage. PLoS Neglected Tropical Diseases. 2009;3(9):e514-e.
1069	Auguste AJ, Volk SM, Arrigo NC, Martinez R, Ramkissoon V, Adams AP, et al. Isolation and phylogenetic analysis of mucambo virus (Venezuelan equine encephalitis complex subtype IIIA) in Trinidad. Virology. 2009;392(1):123-30.
1070	Quiroz E, Aguilar PV, Cisneros J, Tesh RB, Weaver SC. Venezuelan equine encephalitis in Panama: fatal endemic disease and genetic diversity of etiologic viral strains. PLoS Neglected Tropical Diseases. 2009;3(6):e472-e.
1071	Vilcarromero S, Aguilar PV, Halsey ES, Laguna-Torres VA, Razuri H, Perez J, et al. Venezuelan equine encephalitis and 2 human deaths, Peru. Emerging Infectious Diseases. 2010;16(3):553-6.
1072	Adams AP, Navarro-Lopez R, Ramirez-Aguilar FJ, Lopez-Gonzalez I, Leal G, Flores-Mayorga JM, et al. Venezuelan equine encephalitis virus activity in the Gulf Coast region of Mexico, 2003-2010. PLoS Neglected Tropical Diseases. 2012;6(11):e1875-e.
1073	Liljedahl A, Harvey S, Mead D, Mispagel ME. Developing Safe Procedures for Working with Vesicular Stomatitis-Infected Horses in an Agricultural Containment Facility. J Am Assoc Lab Anim. 2010;49(5):677-.
1074	Hanson RP. The natural history of vesicular stomatitis. Bacteriol Rev. 1952;16(3):179-204.
1075	Letchworth GJ, Rodriguez LL. Review vesicular stomatitis. The Veterinary Journal. 1999;157(3):239-60.
1076	Remmers L, Perez E, Jimenez A, Vargas F, Frankena K, Romero JJ, et al. Longitudinal studies in the epidemiology of vesicular stomatitis on Costa Rican dairy farms. Annals New York Academy of Scinences. 2000;916(1):417-30.
1077	Rodrı́guez LL. Emergence and re-emergence of vesicular stomatitis in the United States. Virus Research. 2002;85(2):211-9.
1078	McCluskey BJ, Beaty BJ, Salman MD. Climatic factors and the occurence of vesicular stomatitis in New Mexico, United States of America. Revue Scientifique et Technique. 2003;22(3):849-56.
1079	Lichty BD, Power AT, Stojdl DF, Bell JC. Vesicular stomatitis virus: re-inventing the bullet. Trends in Molecular Medicine. 2004;10(5):210-6.
1080	Mead DG, Howerth EW, Murphy MD, Gray EW, Noblet R, Stallknecht DE. Black fly involvement in the epidemic transmission of vesicular stomatitis New Jersey virus (Rhabdoviridae: Vesiculovirus). Vector-Borne and Zoonotic Diseases. 2004;4(4):351-9.
1081	Rainwater-Lovett K, Pauszek SJ, Kelley WN, Rodriguez LL. Molecular epidemiology of Vesicular stomatitis New Jersey virus from the 2004-2005 US outbreak indicates a common origin with Mexican strains. Journal of General Virology. 2007;88(Pt 7):2042-51.
1082	Scherer CFC, O'Donnell V, Golde WT, Gregg D, Mark Estes D, Rodriguez LL. Vesicular stomatitis New Jersey virus (VSNJV) infects keratinocytes and is restricted to lesion sites and local lymph nodes in the bovine, a natural host. Veterinary Research. 2007;38(3):375-90.
1083	Drolet BS, Stuart MA, Derner JD. Infection of Melanoplus sanguinipes grasshoppers following ingestion of rangeland plant species harboring vesicular stomatitis virus. Applied and Environmental Microbiology. 2009;75(10):3029-33.
1084	Perez AM, Pauszek SJ, Jimenez D, Kelley WN, Whedbee Z, Rodriguez LL. Spatial and phylogenetic analysis of vesicular stomatitis virus over-wintering in the United States. Preventive Veterinary Medicine. 2010;93(4):258-64.
1085	Arroyo M, Perez AM, Rodriguez LL. Characterization of the temporal and spatial distribution and reproductive ratio of vesicular stomatitis outbreaks in Mexico in 2008. American Journal of Veterinary Research. 2011;72(2):233-8.
1086	Mushi EZ, Binta MG, Raborokgwe M. Wesselsbron disease virus associated with abortions in goats in Botswana. Journal of Veterinary Diagnostic Investigation. 1998;10(2):191-.
1087	Weyer J, Thomas J, Leman PA, Grobbelaar AA, Kemp A, Paweska JT. Human cases of Wesselsbron disease, South Africa 2010-2011. Vector-Borne and Zoonotic Diseases. 2013;13(5):330-6.
1088	Scherret JH, Poidinger M, Mackenzie JS, Broom AK, Deubel V, Lipkin WI, et al. The relationships between West Nile and Kunjin viruses. Emerging Infectious Diseases. 2001;7(4):697-705.
1089	Campbell GL, Marfin AA, Lanciotti RS, Gubler DJ, Nile W. Reviews West Nile virus. The Lancet Infectious Diseases. 2002;2(September):519-29.
1090	Ii APD, Marra PP, Kramer LD. Serologic evidence of West Nile virus Indies. Emerging Infectious Diseases. 2003;9(7):860-3.
1091	Balakrishnan N, Menon T, Somasundaram, Shanmugasundaram, Alagesan R. Streptobacillus endocarditis West Nile virus in horses, Guatemala. Emerging Infectious Diseases. 2006;12(6):1037-9.
1092	Morales MA, Barrandeguy M, Fabbri C, Garcia JB, Vissani A, Trono K, et al. West Nile virus isolation from equines in Argentina, 2006. Emerging Infectious Diseases. 2006;12(10):1559-61.
1093	Bosch I, Herrera F, Navarro J-C, Lention M, Dupuis AP, Maffei J, et al. West Nile virus, Venezuela. Emerging Infectious Diseases. 2007;13(4):651-3.
1094	Abad R, Enríquez R, Salcedo C, Vázquez JA. West Nile virus in birds, Argentina. Emerging Infectious Diseases. 2008;14(4):2006-8.
1095	Kramer LD, Styer LM, Ebel GD. A global perspective on the epidemiology of West Nile virus. Annual Review of Entomology. 2008;53:61-81.
1096	Figuerola J, Baouab RE, Soriguer R, Fassi-Fihri O, Llorente F, Jimenez-Clavero MA. West Nile virus antibodies in wild birds, Morocco, 2008. Emerging Infectious Disease. 2009;15(10):1651-.
1097	Chevalier V, Dupressoir A, Tran A, Diop OM, Gottland C, Diallo M, et al. Environmental risk factors of West Nile virus infection of horses in the Senegal River Basin. Epidemiology and Infection. 2010;138(11):1601-9.
1098	Urray KOM, Ertens EM, Espre PD. Review article West Nile virus and its emergence in the United States of America. Veterinary research. 2010;41(1):67-.
1099	Venter M, Swanepoel R. West Nile virus lineage 2 as a cause of zoonotic neurological disease in humans and horses in southern Africa. Vector-Borne and Zoonotic Diseases. 2010;10(7):659-64.
1100	Khan SA, Dutta P, Khan AM, Chowdhury P, Borah J, Doloi P, et al. West Nile virus infection, Assam, India. Emerging Infectious Diseases. 2011;17(5):947-8.
1101	Lupulovic D, Martin-Acebes MA, Lazic S, Alonso-Padilla J, Blazquez AB, Escribano-Romero E, et al. First serological evidence of West Nile virus activity in horses in Serbia. Vector Borne Zoonotic Dis. 2011;11(9):1303-5.
1102	Jeffrey Root J. West Nile virus associations in wild mammals: a synthesis. Archives of Virology. 2013;158(4):735-52.
1103	Hahn CS, Lustig S, Strauss EG, Strauss JH. Western equine encephalitis virus is a recombinant virus. Proceedings of the National Academy of Sciences of the United States of America. 1988;85(16):5997-6001.
1104	Forrester NL, Kenney JL, Deardorff E, Wang E, Weaver SC. Western equine encephalitis submergence: lack of evidence for a decline in virus virulence. Virology. 2008;380(2):170-2.
1105	Delfraro A, Burgueno A, Morel N, Gonzalea G, Garcia A, Morelli J, et al. Fatal human case of Western equine encephalitis Uruguay. Emerging Infectious Diseases. 2011;17(5):952-.
1106	Wang Z, Zhang X, Li C, Zhang Y, Xing D, Wu Y, et al. Vector competence of five common mosquito species in the People's Republic of China for Western equine encephalitis virus. Vector borne and zoonotic diseases. 2012;12(7):605-8.
1107	Fulhorst CF, Charrel RN, Weaver SC, Ksiazek TG, Bradlet RD, Milazzo ML, et al. Geographic distribution and genetic diversity of Whitewater Arroyo virus in the southwestern United States. Emerging Infectious Diseases. 2001;7(3):403-7.
1108	Fulhorst CF, Milazzo ML, Carroll DS, Charrel RN, Bradley RD. Natural host relationships and genetic diversity of Whitewater Arroyo virus in southern Texas. American Journal of Tropical Medicine and Hygiene. 2002;67(1):114-8.
1109	Auguste AJ, Lemey P, Pybus OG, Suchard MA, Salas RA, Adesiyun AA, et al. Yellow fever virus maintenance in Trinidad and its dispersal throughout the Americas. Journal of Virology. 2010;84(19):9967-77.
1110	Bryant J, Wang H, Cabezas C, Ramirez G, Watts D, Russell K, et al. Enzootic transmission of yellow fever virus in Peru. Emerging Infectious Diseases. 2003;9(8):926-33.
1111	Bryant JE, Holmes EC, Barrett ADT. Out of Africa: A molecular perspective on the introduction of yellow fever virus into the Americas. PLoS Pathogens. 2007;3(5):e75-e.
1112	Ellis BR, Barrett ADT. The enigma of yellow fever in East Africa. Reviews in Medical Virology. 2008;18(5):331-46.
1113	Filippis AMBD, Nogueira RMR, Schatzmayr HG, Tavares DS, Jabor AV, Diniz SCM. Outbreak of jaundice and hemorrhagic fever in the Southeast of Brazil in 2001: detection and molecular characterization of yellow fever virus. Journal of Medical Virology. 2002;68(4):620-7.
1114	Gibson GVF, Sang RC, Sow A, Swanepoel R, Burtt FJ. Yellow fever outbreak, Southern Sudan, 2003. Emerging Infectious Diseases. 2004;10(9):1668-71.
1115	Holzmann I, Agostini I, Areta JI, Ferreyra H, Beldomenico P, Di Bitetti MS. Impact of yellow fever outbreaks on two howler monkey species (Alouatta guariba clamitans and A. caraya) in Misiones, Argentina. American Journal of Primatology. 2010;72(6):475-80.
1116	Monath TP. Yellow Fever. The Arboviruses: Epidemiology and Ecology V 5: Thomas P. Monath; 1989.
1117	Monath TP. Reviews yellow fever: an update. The Lancet. 2001;1(August):11-20.
1118	Rifakis PM, Benitez JA, De-La-Pez Pineda J, Rodriguez-Morales AJ. Epizootics of Yellow fever in Venezuela (2004 – 2005) an emerging zoonotic disease. Annals New York Academy of Scinences. 2006;1081(1):57-60.
1119	Shannon RC, Whitman L, Franca M. Yellow fever virus in jungle mosquitoes. Science. 2013;88(2274):110-1.
1120	Stock NK, Laraway H, Faye O, Diallo M, Niedrig M, Sall AA. Biological and phylogenetic characteristics of yellow fever virus lineages from West Africa. Journal of Virology. 2013;87(5):2895-907.
1121	Leroy EM, Rouquet P, Formenty P, Souquiere S, Kilbourne A, Froment JM, et al. Multiple Ebola virus transmission events and rapid decline of central African wildlife. Science. 2004;303(5656):387-90.
1122	Olson SH, Reed P, Cameron KN, Ssebide BJ, Johnson CK, Morse SS, et al. Dead or alive: animal sampling during Ebola hemorrhagic fever outbreaks in humans. Emerging Health Threats. 2012;5(9134).
1123	Formenty P, Leroy EM, Epelboin A, Libama F, Lenzi M, Sudeck H, et al. Detection of ebola virus in oral fluid specimens during outbreaks of ebola virus hemorrhagic fever in the Republic of Congo. Clinical Infectious Diseases. 2006;42:1521-6.
1124	Sanchez A, Ksiazek TG, Rollin PE, Miranda ME, Trappier SG, Khan AS, et al. Detection and molecular characterization of Ebola viruses causing disease in human and nonhuman primates. The Journal of Infectious Diseases. 1999;179(Suppl 1):S164-9.
1125	Towner JS, Rollin PE, Bausch DG, Sanchez A, Crary SM, Vincent M, et al. Rapid diagnosis of Ebola hemorrhagic fever by reverse transcription-PCR in an outbreak setting and assessment of patient viral load as a predictor of outcome. Journal of Viriology. 2004;78(8):4330-41.
1126	Allela L, Boury O, Pouillot R, Délicat A, Yaba P, Kumulungui B, et al. Ebola virus antibody prevalence in dogs and human risk. Emerging Infectious Diseases. 2005;11(3):385-90.
1127	Bertherat E, Renaut A, Nabias R, Dubreuil G, Gerges-Courbot M. Leptospirosis and ebola virus infection in five gold-panning villages in Northeastern Gabon. American Journal of Tropical Medicine and Hygiene. 1999;60(4):610-5.
1128	Groseth A, Feldmann H, Strong JE. The ecology of ebola virus. Trends in Microbiology. 2007;15(9):408-16.
1129	Hayman DTS, Emmerich P, Yu M, Wang L-F, Suu-Ire R, Fooks AR, et al. Long-term survival of an urban fruit bat seropositive for ebola and Lagos bat viruses. PLoS ONE. 2010;5(8):e11978-e.
1130	Hayman DTS, Yu M, Crameri G, Wang L-F, Suu-Ire R, Wood JL, et al. Ebola virus antibodies in fruit bats, Ghana, West Africa. Emerging Infectious Diseases. 2012;18(7):1207-9.
1131	Lahm SA, Kombila M, Swanepoel R, Barnes RFW. Morbidity and mortality of wild animals in relation to outbreaks of ebola haemorrhagic fever in Gabon, 1994-2003. Transactions of the Royal Society of Tropical Medicine and Hygiene. 2007;101(1):64-78.
1132	Legrand J, Grais RF, Boelle PY, Valleron AJ, Flahault A. Understanding the dynamics of Ebola epidemics. Epidemiology and Infection. 2007;135(4):610-21.
1133	Leroy EM, Epelboin A, Mondonge V, Pourrut X, Gonzalez J-P, Muyembe-Tamfum J-J, et al. Human ebola outbreak resulting from direct exposure to fruit bats in Luebo, Democratic Republic of Congo, 2007. Vector-Borne and Zoonotic Diseases. 2009;9(6):723-8.
1134	Leroy EM, Telfer P, Kumulungui B, Yaba P, Rouquet P, Roques P, et al. A serological survey of ebola virus infection in Central African nonhuman primates. The Journal of Infectious Diseases. 2004;190(11):1895-9.
1135	Muyembe-Tamfum JJ, Mulangu S, Masumu J, Kayembe JM, Kemp A, Paweska JT. Ebola virus outbreaks in Africa: Past and present. Onderstepoort Journal of Veterinary Research. 2012;79(2):1-8.
1136	Pourrut X, Kumulungui B, Wittmann T, Moussavou G, Délicat A, Yaba P, et al. The natural history of ebola virus in Africa. Microbes and Infection. 2005;7(7-8):1005-14.
1137	Walsh PD, Biek R, Real LA. Wave-like spread of ebola Zaire. PLoS Biology. 2005;3(11):e371-e.
1138	Grard G, Biek R, Tamfum JJ, Fair J, Wolfe N, Formenty P, et al. Emergence of divergent Zaire ebola virus strains in Democratic Republic of the Congo in 2007 and 2008. J Infect Dis. 2011;204 Suppl 3:S776-84.
1139	WHO. Outbreak of Ebola Hemorrhagic Fever ---Uganda, August 2000--January 2001. MMWR Weekly.50(05):73-7.
1140	Morvan JM, Deubel V, Gounon P, Nakouné E, Barrière P, Murri S, et al. Identification of Ebola virus sequences present as RNA or DNA in organs of terrestrial small mammals of the Central African Republic. Microbes and Infection. 1999;1(14):1193-201.
1141	Olival KJ, Islam A, Yu M, Anthony SJ, Epstein JH, Khan SA, et al. Ebola virus antibodies in fruit bats, bangladesh. Emerg Infect Dis. 2013;19(2):270-3.
1142	Breman JG, Johnson KM, van der Groen G, Robbins CB, Szczeniowski MV, Ruti K, et al. A Search for Ebola Virus in Animals in the Democratic Republic of the Congo and Cameroon: Ecologic, Virologic, and Serologic Surveys, 1979–1980. Journal of Infectious Diseases. 1999;179(Supplement 1):S139-S47.
1143	Leroy EM, Kumulungui B, Pourrut X, Rouquet P, Hassanin A, Yaba P, et al. Fruit bats as reservoirs of Ebola virus. Nature. 2005;438(7068):575-6.
1144	Le Guenno B, Formenty P, Boesch C. Ebola virus outbreaks in the Ivory Coast and Liberia, 1994-1995. Current topics in Microbiology and Immunology. 1999;235:77-84.
1145	Pierre R, Jean-Marc F, Magdalena B, Annelisa K, William BK, Patricia R, et al. Wild Animal Mortality Monitoring and Human Ebola Outbreaks, Gabon and Republic of Congo, 2001–2003. Emerging Infectious Disease journal. 2005;11(2):283.
1146	Dick GW, Kitchen SF, Haddow AJ. Zika virus. I. Isolations and serological specificity. Trans R Soc Trop Med Hyg. 1952;46(5):509-20.
1147	Fagbami AH. Zika virus infections in Nigeria: virological and seroepidemiological investigations in Oyo State. The Journal of Hygiene. 1979;83(2):213-9.
1148	Foy BD, Kobylinski KC, Chilson Foy JL, Blitvich BJ, Travassos da Rosa A, Haddow AD, et al. Probable non-vector-borne transmission of Zika virus, Colorado, USA. Emerging Infectious Diseases. 2011;17(5):880-2.
1149	Haddow AD, Schuh AJ, Yasuda CY, Kasper MR, Heang V, Huy R, et al. Genetic characterization of Zika virus strains geographic expansion of the Asian lineage. PLoS Neglected Tropical Diseases. 2012;6(2):e1477-e.
1150	Hayes EB. Zika virus outside Africa. Emerging Infectious Diseases. 2009;15(9):1347-50.
1151	Heang V, Yasuda CY, Sovann L, Haddow AD, Rosa APATd, Tesh RB, et al. Zika virus infection Cambodia 2010. Emerging Infectious Diseases. 2012;18(2):349-51.
1152	Kuno G, Chang GJJ. Full-length sequencing and genomic characterization of Bagaza, Kedougou, and Zika viruses. Archives of Virology. 2007;152(4):687-96.
1153	Lanciotti RS, Kosoy OL, Laven JJ, Velez JO, Lambert AJ, Johnson AJ, et al. Genetic and serologic properties of Zika virus associated with an epidemic, Yap State, Micronesia, 2007. Emerging Infectious Diseases. 2008;14(8):1232-9.
1154	Marchette NJ, Garcia R, Rudnick A. Isolation of Zika virus from Aedes aegypti mosquitoes in Malaysia. American Journal of Tropical Medicine and Hygiene. 1969;18(3):411-5.
1155	Wong P-SJ, Li M-ZI, Chong C-S, Ng L-C, Tan C-H. Aedes (Stegomyia) albopictus (Skuse): a potential vector of Zika virus in Singapore. PLoS Neglected Tropical Diseases. 2013;7(8):e2348-e.
1156	McCrae AW, Kirya BG. Yellow fever and Zika virus epizootics and enzootics in Uganda. Trans R Soc Trop Med Hyg. 1982;76(4):552-62.
