# Supplementary material for: Global shifts in mammalian population trends reveal key predictors of virus spillover risk
Source: Proc Biol Sci. 2020 Apr 8;287(1924):20192736. doi: 10.1098/rspb.2019.2736 (PMC7209068; doi:10.1098/rspb.2019.2736)
Supplement: Supplementary data file S2: List of mammalian species, their taxonomic classification, their domestication status, and The International Union for Conservation of Nature (IUCN) Red List categories and criteria used to evaluate their relationship with the number of zoonotic viruses (sum of viruses) r [file rspb20192736supp3.xlsx]

## Sheet:  Data File S2
Supplementary data file 2 from Global shifts in mammalian population trends reveal key predictors of virus spillover risk: List of mammalian species, their taxonomic classification, their domestication status, and the International Union for Conservation of Nature (IUCN) Red List categories and criteria used to evaluate their relationship with the number of zoonotic viruses (sum of viruses) recog…
Note: The mammalian species associated with each zoonotic virus are shown in supplementary data file S1.
SpeciesID	Order	Genus	Species	Common names (English)	Domesticated?	Red List status	Population trend	Red List popn status and trend combined	Population reduction (A1,A2,A4) due to direct observation (a) x threatened status	Population reduction (A1-A4) due to index of abundance (b) x threatened status	Populaton reduction (A1-A4) due to decline in area of occupancy , extent of occurrence and/or habitat quality (c) x threatened status	Population reduction (A1-A4) due to exploitation (d) x threatened status	Population reduction (A1-A4) due to effects of introduced taxa, hybridization, pathogens, etc (e) x threatened status	Geographic range - limited extent of occurrence (B1)	Geographic range - limited area of occupancy (B2)	Small population size and observed or estimated continuing decline (C1)	Small population size and observed, estimated, projected, or inferred decline and limited number of mature individuals or extreme fluctuation in number of mature individuals (C2)	Very small or restricted population with limted number of mature individuals (D1)	Very small or restricted population with restricted area of occupancy and plausible future threat for vulnerable species (D2)	Sum of zoonotic viruses
20688	RODENTIA	Srilankamys	ohiensis	Ohiya Rat	0	VU	decreasing	VU	0	0	0	0	0	1	1	0	0	0	0	0
41425	EULIPOTYPHLA	Sorex	vagrans	Vagrant Shrew	0	LC	stable	LCstable	0	0	0	0	0	0	0	0	0	0	0	0
18164	RODENTIA	Prionomys	batesi	Dollman's Tree Mouse	0	DD	unknown	DD	0	0	0	0	0	0	0	0	0	0	0	0
40650	PRIMATES	Galagoides	granti	Grant's Lesser Galago, Grant's Dwarf Galago, Mozambique Lesser Galago	0	LC	stable	LCstable	0	0	0	0	0	0	0	0	0	0	0	0
136816	RODENTIA	Apodemus	epimelas	Western Broad-toothed Field Mouse, WESTERN BROAD-TOOTHED FIELD MOUSE	0	LC	stable	LCstable	0	0	0	0	0	0	0	0	0	0	0	0
20054	CHIROPTERA	Scotoecus	albofuscus	Light-winged Lesser House Bat	0	DD	unknown	DD	0	0	0	0	0	0	0	0	0	0	0	0
4335	RODENTIA	Chaetodipus	nelsoni	Nelson's Pocket Mouse	0	LC	stable	LCstable	0	0	0	0	0	0	0	0	0	0	0	0
15865	RODENTIA	Pachyuromys	duprasi	Fat-tailed Gerbil	0	LC	stable	LCstable	0	0	0	0	0	0	0	0	0	0	0	0
7140	PROBOSCIDEA	Elephas	maximus	Asian Elephant, Indian Elephant	0	EN	decreasing	EN	0	0	1	0	0	0	0	0	0	0	0	3
136810	CHIROPTERA	Rhogeessa	aeneus	Yucatan Yellow Bat	0	LC	stable	LCstable	0	0	0	0	0	0	0	0	0	0	0	0
2045	RODENTIA	Archboldomys	luzonensis	Isarog Shrew Mouse, Mt Isarog Shrew-mouse	0	VU	stable	VU	0	0	0	0	0	0	0	0	0	0	1	0
9102	RODENTIA	Gerbillus	agag	Agag Gerbil	0	DD	unknown	DD	0	0	0	0	0	0	0	0	0	0	0	0
3604	RODENTIA	Callosciurus	pygerythrus	Hoary-bellied Squirrel, Irrawaddy Squirrel	0	LC	unknown	DD	0	0	0	0	0	0	0	0	0	0	0	0
4684	RODENTIA	Chiropodomys	pusillus	Lesser Pencil-tailed Tree Mouse, Small Pencil-tailed Tree Mouse	0	DD	unknown	DD	0	0	0	0	0	0	0	0	0	0	0	0
9997	HYRACOIDEA	Heterohyrax	brucei	Yellow-spotted Hyrax, Bush Hyrax, Hoggar Hyrax, Yellow-spotted Rock Hyrax	0	LC	unknown	DD	0	0	0	0	0	0	0	0	0	0	0	0
42691	PRIMATES	Mico	emiliae	Snethlage's Marmoset	0	DD	unknown	DD	0	0	0	0	0	0	0	0	0	0	0	0
19318	RODENTIA	Rattus	giluwensis	Giluwe Rat	0	DD	unknown	DD	0	0	0	0	0	0	0	0	0	0	0	0
10116	CHIROPTERA	Hipposideros	calcaratus	Spurred Leaf-nosed Bat, Spurred Roundleaf Bat	0	LC	unknown	DD	0	0	0	0	0	0	0	0	0	0	0	0
16736	RODENTIA	Petinomys	hageni	Hagen's Flying Squirrel	0	DD	unknown	DD	0	0	0	0	0	0	0	0	0	0	0	0
30208	CETARTIODACTYLA	Damaliscus	pygargus	Blesbok, Bontebok	0	LC	stable	LCstable	0	0	0	0	0	0	0	0	0	0	0	0
13895	CETARTIODACTYLA	Moschus	chrysogaster	Alpine Musk Deer, Himalayan Musk Deer	0	EN	decreasing	EN	0	0	1	1	0	0	0	0	0	0	0	0
9948	CARNIVORA	Puma	yagouaroundi	Jaguarundi, Eyra Cat	0	LC	decreasing	LCdecreasing	0	0	0	0	0	0	0	0	0	0	0	1
9493	RODENTIA	Graphiurus	surdus	Silent Dormouse	0	DD	unknown	DD	0	0	0	0	0	0	0	0	0	0	0	0
136572	CHIROPTERA	Kerivoula	krauensis	Krau Woolly Bat	0	DD	unknown	DD	0	0	0	0	0	0	0	0	0	0	0	0
2531	CHIROPTERA	Balantiopteryx	infusca	Ecuadorian Sac-winged Bat	0	EN	decreasing	EN	0	0	0	0	0	1	0	0	0	0	0	0
21207	LAGOMORPHA	Sylvilagus	insonus	Omilteme Cottontail, Omiltemi Rabbit	0	EN	unknown	EN	0	0	0	0	0	0	1	0	0	0	0	0
41499	SCANDENTIA	Tupaia	picta	Painted Treeshrew, Painted Tree Shrew	0	LC	decreasing	LCdecreasing	0	0	0	0	0	0	0	0	0	0	0	0
18751	CHIROPTERA	Pteropus	poliocephalus	Grey-headed Flying Fox, Gray-headed Flying Fox, Grey-headed Flying-fox	0	VU	decreasing	VU	1	0	1	0	1	0	0	0	0	0	0	4
21350	PILOSA	Tamandua	tetradactyla	Southern Tamandua, Northern Tamandua, Collared Anteater, Tamandua, Lesser Anteater	0	LC	unknown	DD	0	0	0	0	0	0	0	0	0	0	0	1
14888655	DIDELPHIMORPHIA	Thylamys	pallidior	Pallid Fat-tailed Opossum, White-bellied Fat-tailed Mouse Opossum	0	LC	unknown	DD	0	0	0	0	0	0	0	0	0	0	0	0
20393	EULIPOTYPHLA	Sorex	oreopolus	Mexican Long-tailed Shrew	0	LC	stable	LCstable	0	0	0	0	0	0	0	0	0	0	0	0
10970	CHIROPTERA	Phoniscus	atrox	Groove-toothed Trumpet-eared Bat, Groove-toothed Bat, Gilded Groove-toothed Bat	0	NT	decreasing	NTdecreasing	0	0	0	0	0	0	0	0	0	0	0	0
15243	RODENTIA	Oligoryzomys	chacoensis	Chacoan Pygmy Rice Rat	0	LC	stable	LCstable	0	0	0	0	0	0	0	0	0	0	0	2
20472	RODENTIA	Spermophilus	citellus	European Ground Squirrel, European Squirrel, European Souslik	0	VU	decreasing	VU	0	1	1	0	0	0	0	0	0	0	0	1
40039	CHIROPTERA	Miniopterus	majori	Major's Long-fingered Bat	0	LC	unknown	DD	0	0	0	0	0	0	0	0	0	0	0	0
7932	CHIROPTERA	Eptesicus	innoxius	Harmles Serotine	0	NT	unknown	DD	0	0	0	0	0	0	0	0	0	0	0	0
16852	DIPROTODONTIA	Phalanger	rothschildi	Obi Cuscus, Obi Island Cuscus	0	LC	stable	LCstable	0	0	0	0	0	0	0	0	0	0	0	0
9736	CHIROPTERA	Harpiocephalus	harpia	Lesser Hairy-winged Bat, Hairy-winged Bat	0	LC	decreasing	LCdecreasing	0	0	0	0	0	0	0	0	0	0	0	0
5618	EULIPOTYPHLA	Crocidura	susiana	Iranian Shrew	0	DD	unknown	DD	0	0	0	0	0	0	0	0	0	0	0	0
9680	RODENTIA	Hapalomys	longicaudatus	Greater Marmoset Rat, Marmoset Rat	0	EN	decreasing	EN	0	0	0	0	0	0	1	0	0	0	0	0
22809	EULIPOTYPHLA	Uropsilus	investigator	Inquisitive Shrew Mole	0	DD	unknown	DD	0	0	0	0	0	0	0	0	0	0	0	0
136417	RODENTIA	Hadromys	yunnanensis	Yunnan Hadromys	0	DD	unknown	DD	0	0	0	0	0	0	0	0	0	0	0	0
9676	PRIMATES	Hapalemur	alaotrensis	Alaotran Gentle Lemur, Alaotra Reed Lemur, Lac Alaotra Bamboo Lemur, Lake Alaotra Gentle Lemur	0	CR	decreasing	CR	0	0	0	0	0	1	0	0	0	0	0	0
41372	EULIPOTYPHLA	Cryptotis	goodwini	Goodwin's Broad-clawed Shrew, Goodwin's Small-eared Shrew, Goodwin's Small Eared Shrew	0	LC	stable	LCstable	0	0	0	0	0	0	0	0	0	0	0	0
9673	PRIMATES	Hapalemur	griseus	Eastern Lesser Bamboo Lemur, Lesser Bamboo Lemur, Grey Gentle Lemur, Bamboo Lemur	0	VU	decreasing	VU	0	0	1	1	0	0	0	0	0	0	0	0
11384	RODENTIA	Leggadina	lakedownensis	Northern Short-tailed Mouse, Lakeland Downs Mouse	0	LC	unknown	DD	0	0	0	0	0	0	0	0	0	0	0	0
16857	DIPROTODONTIA	Phalanger	intercastellanus	Eastern Common Cuscus, Southern Common Cuscus	0	LC	decreasing	LCdecreasing	0	0	0	0	0	0	0	0	0	0	0	0
19756	CHIROPTERA	Rousettus	leschenaultii	Leschenault's Rousette, Leschenault's Rousette, Shortridge's Rousette	0	LC	stable	LCstable	0	0	0	0	0	0	0	0	0	0	0	8
13654	CARNIVORA	Monachus	schauinslandi	Hawaiian Monk Seal	0	CR	decreasing	CR	0	0	1	0	1	0	0	0	0	0	0	0
5799	RODENTIA	Ctenomys	bonettoi	Bonetto's Tuco-tuco	0	EN	decreasing	EN	0	0	0	0	0	1	0	0	0	0	0	0
9618	RODENTIA	Hadromys	humei	Hume's Rat, Manipur Bush Rat	0	EN	decreasing	EN	0	0	0	0	0	1	1	0	0	0	0	0
10983	CHIROPTERA	Kerivoula	pellucida	Clear-winged Woolly Bat	0	NT	decreasing	NTdecreasing	0	0	0	0	0	0	0	0	0	0	0	0
16691	RODENTIA	Peromyscus	spicilegus	Gleaning Deer Mouse, Gleaning Mouse	0	LC	decreasing	LCdecreasing	0	0	0	0	0	0	0	0	0	0	0	0
13878	CHIROPTERA	Mormoops	megalophylla	Ghost-faced Bat, Peters's Ghost-faced Bat	0	LC	decreasing	LCdecreasing	0	0	0	0	0	0	0	0	0	0	0	1
1892	RODENTIA	Apodemus	flavicollis	Yellow-necked Field Mouse	0	LC	stable	LCstable	0	0	0	0	0	0	0	0	0	0	0	7
41583	PRIMATES	Mico	mauesi	MauÃ©s Marmoset	0	LC	stable	LCstable	0	0	0	0	0	0	0	0	0	0	0	0
8827	RODENTIA	Galenomys	garleppi	Gerlepp's Mouse	0	DD	unknown	DD	0	0	0	0	0	0	0	0	0	0	0	0
41284	LAGOMORPHA	Lepus	peguensis	Burmese Hare, Siamese Hare	0	LC	stable	LCstable	0	0	0	0	0	0	0	0	0	0	0	0
9564	DIPROTODONTIA	Gymnobelideus	leadbeateri	Leadbeater's Possum	0	EN	decreasing	EN	0	0	0	0	0	1	0	0	0	0	0	0
12946	CHIROPTERA	Megaerops	ecaudatus	Temminck's Tailless Fruit Bat, Temminck's Tailless Fruit Bat, Tail-less Fruit Bat	0	LC	unknown	DD	0	0	0	0	0	0	0	0	0	0	0	0
136353	RODENTIA	Juscelinomys	huanchacae		0	DD	unknown	DD	0	0	0	0	0	0	0	0	0	0	0	0
6821	RODENTIA	Dremomys	lokriah	Orange-bellied Himalayan Squirrel	0	LC	decreasing	LCdecreasing	0	0	0	0	0	0	0	0	0	0	0	0
136297	CETARTIODACTYLA	Tragulus	kanchil	Lesser Oriental Chevrotain, Lesser Malay Chevrotain, Lesser Mousedeer, Mouse Deer	0	LC	unknown	DD	0	0	0	0	0	0	0	0	0	0	0	0
953	RODENTIA	Alticola	montosa	Central Kashmir Vole, True's Vole	0	VU	decreasing	VU	0	0	0	0	0	0	1	0	0	0	0	0
4775	CHIROPTERA	Choeroniscus	periosus	Greater Long-tailed Bat	0	VU	unknown	VU	0	0	1	0	0	0	0	0	0	0	0	0
10976	CHIROPTERA	Phoniscus	jagorii	Peters's Trumpet-eared Bat, Common Trumpet-eared Bat, Peter's Trumpet-eared Bat	0	LC	unknown	DD	0	0	0	0	0	0	0	0	0	0	0	0
19532	CHIROPTERA	Rhinolophus	coelophyllus	Croslet Horseshoe Bat	0	LC	unknown	DD	0	0	0	0	0	0	0	0	0	0	0	0
19612	RODENTIA	Rhipidomys	mastacalis	Long-tailed Climbing Mouse	0	LC	unknown	DD	0	0	0	0	0	0	0	0	0	0	0	0
7618	RODENTIA	Eliomys	quercinus	Garden Dormouse	0	NT	decreasing	NTdecreasing	0	0	0	0	0	0	0	0	0	0	0	0
9491	RODENTIA	Graphiurus	platyops	Rock Dormouse	0	LC	unknown	DD	0	0	0	0	0	0	0	0	0	0	0	0
136772	RODENTIA	Tapecomys	primus		0	LC	decreasing	LCdecreasing	0	0	0	0	0	0	0	0	0	0	0	0
20959	CHIROPTERA	Sturnira	thomasi	Thomas's Yellow-shouldered Bat	0	VU	decreasing	VU	0	0	0	0	0	1	1	0	0	0	0	0
8758	RODENTIA	Funisciurus	congicus	Congo Rope Squirrel	0	LC	stable	LCstable	0	0	0	0	0	0	0	0	0	0	0	1
14946	CHIROPTERA	Scoteanax	rueppellii	Greater Broad-nosed Bat, RÃ¼ppell's Broad-nosed Bat	0	LC	decreasing	LCdecreasing	0	0	0	0	0	0	0	0	0	0	0	0
576	RODENTIA	Aethomys	thomasi	Thomas's Rock Rat	0	LC	unknown	DD	0	0	0	0	0	0	0	0	0	0	0	0
136248	CHIROPTERA	Rhinolophus	montanus	Timorese Horseshoe Bat	0	DD	unknown	DD	0	0	0	0	0	0	0	0	0	0	0	0
29458	RODENTIA	Crunomys	suncoides	Katanglad Shrew Mouse, Kitanglad Shrew-mouse	0	DD	unknown	DD	0	0	0	0	0	0	0	0	0	0	0	0
15009	CHIROPTERA	Nyctophilus	sherrini	Tasmanian Long-eared Bat	0	DD	decreasing	DD	0	0	0	0	0	0	0	0	0	0	0	0
6568	RODENTIA	Dicrostonyx	torquatus	Arctic Lemming, Palearctic Collared Lemming	0	LC	stable	LCstable	0	0	0	0	0	0	0	0	0	0	0	0
948	RODENTIA	Alticola	albicaudus	White-tailed Mountain Vole	0	DD	unknown	DD	0	0	0	0	0	0	0	0	0	0	0	0
263	RODENTIA	Acomys	cahirinus	Cairo Spiny Mouse, Greater Wilfred's Mouse, Northeast African Spiny Mouse	0	LC	stable	LCstable	0	0	0	0	0	0	0	0	0	0	0	1
20184	RODENTIA	Sicista	betulina	Northern Birch Mouse	0	LC	unknown	DD	0	0	0	0	0	0	0	0	0	0	0	0
9105	RODENTIA	Gerbillus	andersoni	Anderson's Gerbil	0	LC	unknown	DD	0	0	0	0	0	0	0	0	0	0	0	0
136304	RODENTIA	Calomys	venustus	CÃ³rdoba Laucha	0	LC	stable	LCstable	0	0	0	0	0	0	0	0	0	0	0	0
19684	CHIROPTERA	Rhogeessa	parvula	Little Yellow Bat	0	LC	stable	LCstable	0	0	0	0	0	0	0	0	0	0	0	0
9459	RODENTIA	Grammomys	minnae	Ethiopian Thicket Rat	0	VU	decreasing	VU	0	0	0	0	0	0	1	0	0	0	0	0
17176	CHIROPTERA	Phyllops	falcatus	Cuban Fig-eating Bat	0	LC	stable	LCstable	0	0	0	0	0	0	0	0	0	0	0	0
17351	CHIROPTERA	Falsistrellus	mordax	Pungent Pipistrelle	0	DD	unknown	DD	0	0	0	0	0	0	0	0	0	0	0	0
40523	DASYUROMORPHIA	Antechinus	bellus	Fawn Antechinus	0	LC	stable	LCstable	0	0	0	0	0	0	0	0	0	0	0	0
21983	CHIROPTERA	Tonatia	bidens	Greater Round-eared Bat	0	DD	unknown	DD	0	0	0	0	0	0	0	0	0	0	0	0
9454	RODENTIA	Grammomys	dolichurus	Woodland Thicket Rat	0	LC	unknown	DD	0	0	0	0	0	0	0	0	0	0	0	0
21799	RODENTIA	Thomomys	bottae	Botta's Pocket Gopher	0	LC	stable	LCstable	0	0	0	0	0	0	0	0	0	0	0	0
8207	PRIMATES	Eulemur	fulvus	Brown Lemur, Common Brown Lemur	0	NT	decreasing	NTdecreasing	0	0	0	0	0	0	0	0	0	0	0	0
9451	RODENTIA	Grammomys	buntingi	Bunting's Grammomys, Bunting's Thicket Rat	0	DD	unknown	DD	0	0	0	0	0	0	0	0	0	0	0	0
13048	RODENTIA	Melanomys	zunigae	Zuniga's Dark Rice Rat	0	CR	unknown	CR	1	1	1	0	0	1	0	0	0	0	0	0
9421	DIDELPHIMORPHIA	Gracilinanus	microtarsus	Brazilian Gracile Mouse Opossum, Brazilian Gracile Opossum	0	LC	unknown	DD	0	0	0	0	0	0	0	0	0	0	0	0
9419	DIDELPHIMORPHIA	Gracilinanus	emiliae	Emilia's Gracile Mouse Opossum, Emilia's Gracile Opossum	0	DD	unknown	DD	0	0	0	0	0	0	0	0	0	0	0	0
8787	PRIMATES	Galago	matschiei	Spectacled Lesser Galago, Matschie's Galago, Lesser Needle-clawed Galago, Eastern Needle-clawed Galago, Spectacled Galago, Eastern Needle-clawed Bushbaby	0	LC	decreasing	LCdecreasing	0	0	0	0	0	0	0	0	0	0	0	0
2060	CARNIVORA	Arctocephalus	pusillus	Afro-Australian Fur Seal, Cape Fur Seal, Brown Fur Seal, South African Fur Seal	0	LC	increasing	LCincreasing	0	0	0	0	0	0	0	0	0	0	0	0
5075	CHIROPTERA	Coelops	hirsutus	Philippine Tailless Leaf-nosed Bat, Philippine Tailless Roundleaf Bat	0	DD	unknown	DD	0	0	0	0	0	0	0	0	0	0	0	0
9404	PRIMATES	Gorilla	gorilla	Western Gorilla, Lowland Gorilla	0	CR	decreasing	CR	0	0	1	1	1	0	0	0	0	0	0	3
16651	RODENTIA	Peromyscus	aztecus	Aztec Mouse	0	LC	stable	LCstable	0	0	0	0	0	0	0	0	0	0	0	0
136455	RODENTIA	Spermophilus	ralli	Tien Shan Ground Squirrel	0	LC	unknown	DD	0	0	0	0	0	0	0	0	0	0	0	0
14098	CHIROPTERA	Myonycteris	relicta	East African Little Collared Fruit Bat, Bergmans's Collared Fruit Bat	0	VU	decreasing	VU	0	0	1	0	0	0	0	0	0	0	0	0
9276	CHIROPTERA	Glossophaga	morenoi	Western Long-tongued Bat	0	LC	stable	LCstable	0	0	0	0	0	0	0	0	0	0	0	1
11486	RODENTIA	Lemniscomys	mittendorfi	Mittendorf's Lemniscomys, Mittendorf's Lemniscomys, Mittendorf's Striped Grass Mouse	0	VU	stable	VU	0	0	0	0	0	0	0	0	0	0	1	0
5821	RODENTIA	Ctenomys	peruanus	Peruvian Tuco-tuco	0	LC	stable	LCstable	0	0	0	0	0	0	0	0	0	0	0	0
9273	CHIROPTERA	Glossophaga	commissarisi	Commissaris's Long-tongued Bat	0	LC	stable	LCstable	0	0	0	0	0	0	0	0	0	0	0	0
22104	SIRENIA	Trichechus	senegalensis	African Manatee, Seacow, West African Manatee	0	VU	unknown	VU	0	0	1	1	0	0	0	1	0	0	0	0
17878	RODENTIA	Pogonomelomys	mayeri	Shaw Mayer's Pogonomelomys, Shaw Mayer's Brush Mouse	0	LC	unknown	DD	0	0	0	0	0	0	0	0	0	0	0	0
14937	CHIROPTERA	Nycteris	tragata	Malayan Slit-faced Bat	0	NT	decreasing	NTdecreasing	0	0	0	0	0	0	0	0	0	0	0	0
15629	RODENTIA	Osgoodomys	banderanus	Michoacan Deer Mouse	0	LC	unknown	DD	0	0	0	0	0	0	0	0	0	0	0	0
8976	CETARTIODACTYLA	Gazella	subgutturosa	Goitered Gazelle	0	VU	decreasing	VU	1	0	0	1	0	0	0	0	0	0	0	2
41647	CARNIVORA	Lyncodon	patagonicus	Patagonian Weasel	0	DD	unknown	DD	0	0	0	0	0	0	0	0	0	0	0	0
9240	RODENTIA	Glaucomys	volans	Mexican Flying Squirrel, Southern Flying Squirrel	0	LC	stable	LCstable	0	0	0	0	0	0	0	0	0	0	0	1
6277	RODENTIA	Dasyprocta	punctata	Central American Agouti	0	LC	stable	LCstable	0	0	0	0	0	0	0	0	0	0	0	0
11345	CHIROPTERA	Lasiurus	cinereus	Hawaiian Hoary Bat, Hoary Bat	0	LC	unknown	DD	0	0	0	0	0	0	0	0	0	0	0	2
136649	CHIROPTERA	Pipistrellus	pygmaeus	Pygmy Pipistrelle, Soprano Pipistrelle	0	LC	unknown	DD	0	0	0	0	0	0	0	0	0	0	0	0
136317	CHIROPTERA	Platyrrhinus	nigellus		0	LC	unknown	DD	0	0	0	0	0	0	0	0	0	0	0	0
13449	RODENTIA	Microtus	oaxacensis	Tarabundi Vole	0	EN	decreasing	EN	0	0	0	0	0	1	0	0	0	0	0	0
45065	RODENTIA	Otomys	cuanzensis	Cuanza Vlei Rat	0	LC	stable	LCstable	0	0	0	0	0	0	0	0	0	0	0	0
9150	RODENTIA	Gerbillus	somalicus	Somalian Gerbil	0	DD	unknown	DD	0	0	0	0	0	0	0	0	0	0	0	0
13167	RODENTIA	Meriones	rex	King Jird	0	LC	unknown	DD	0	0	0	0	0	0	0	0	0	0	0	0
136480	RODENTIA	Thomasomys	macrotis		0	VU	decreasing	VU	0	0	0	0	0	0	0	0	0	0	1	0
23044	RODENTIA	Volemys	musseri	Marie's Vole	0	DD	unknown	DD	0	0	0	0	0	0	0	0	0	0	0	0
20067	CHIROPTERA	Scotophilus	heathii	Greater Asiatic Yellow House Bat, Greater Asiatic Yellow Bat, Common Yellow Bat, Asiatic Greater Yellow House Bat	0	LC	stable	LCstable	0	0	0	0	0	0	0	0	0	0	0	1
7798	RODENTIA	Eothenomys	custos	Southwest China Red-backed Vole, Southwest China Vole	0	LC	unknown	DD	0	0	0	0	0	0	0	0	0	0	0	0
9141	RODENTIA	Gerbillus	poecilops	Large Aden Gerbil	0	LC	unknown	DD	0	0	0	0	0	0	0	0	0	0	0	0
15136	RODENTIA	Oecomys	paricola	Brazilian Arboreal Rice Rat	0	DD	decreasing	DD	0	0	0	0	0	0	0	0	0	0	0	1
41377	EULIPOTYPHLA	Cryptotis	parva	Least Shrew, North American Least Shrew	0	LC	stable	LCstable	0	0	0	0	0	0	0	0	0	0	0	0
18121	RODENTIA	Praomys	tullbergi	Tullberg's Soft-furred Mouse, Tullberg's Praomys	0	LC	stable	LCstable	0	0	0	0	0	0	0	0	0	0	0	0
20481	RODENTIA	Spermophilus	beecheyi	California Ground Squirrel	0	LC	stable	LCstable	0	0	0	0	0	0	0	0	0	0	0	0
21973	RODENTIA	Tokudaia	osimensis	Amami Spiny Rat, Ryukyu Spiny Rat	0	EN	decreasing	EN	0	0	0	0	0	1	0	0	0	0	0	0
15786	RODENTIA	Oxymycterus	hucucha	Quechuan Hocicudo	0	EN	decreasing	EN	0	0	0	0	0	1	0	0	0	0	0	0
9133	RODENTIA	Gerbillus	lowei	Lowe's Gerbil	0	DD	unknown	DD	0	0	0	0	0	0	0	0	0	0	0	0
136609	PRIMATES	Lepilemur	milanoii	Daraina Sportive Lemur	0	DD	unknown	DD	0	0	0	0	0	0	0	0	0	0	0	0
16778	RODENTIA	Petromyscus	collinus	Pygmy Rock Mouse	0	LC	stable	LCstable	0	0	0	0	0	0	0	0	0	0	0	0
9828	RODENTIA	Heliophobius	argenteocinereus	Silvery Mole Rat	0	LC	stable	LCstable	0	0	0	0	0	0	0	0	0	0	0	0
12829	RODENTIA	Marmota	baibacina	Altai Marmot, Gray Marmot, Grey Marmot	0	LC	unknown	DD	0	0	0	0	0	0	0	0	0	0	0	0
136234	RODENTIA	Ctenomys	dorbignyi		0	NT	decreasing	NTdecreasing	0	0	0	0	0	0	0	0	0	0	0	0
13130	RODENTIA	Mammelomys	rattoides	Lowland Mammelomys, Large Mosaic-tailed Rat, Large Melomys	0	LC	unknown	DD	0	0	0	0	0	0	0	0	0	0	0	0
136323	RODENTIA	Peromyscus	beatae	Orizaba Deermouse	0	LC	unknown	DD	0	0	0	0	0	0	0	0	0	0	0	0
13380	CHIROPTERA	Micronycteris	minuta	Tiny Big-eared Bat, White-bellied Big-eared Bat	0	LC	unknown	DD	0	0	0	0	0	0	0	0	0	0	0	0
29652	EULIPOTYPHLA	Crocidura	russula	White-toothed Shrew, Greater White-toothed Shrew	0	LC	stable	LCstable	0	0	0	0	0	0	0	0	0	0	0	0
15606	RODENTIA	Handleyomys	melanotis	Black-eared Rice Rat	0	LC	unknown	DD	0	0	0	0	0	0	0	0	0	0	0	0
41373	EULIPOTYPHLA	Cryptotis	meridensis	Merida Small-eared Shrew	0	LC	stable	LCstable	0	0	0	0	0	0	0	0	0	0	0	0
9119	RODENTIA	Gerbillus	dunni	Somalia Gerbil	0	LC	unknown	DD	0	0	0	0	0	0	0	0	0	0	0	0
4068	RODENTIA	Cavia	tschudii	Montane Guinea Pig	0	LC	stable	LCstable	0	0	0	0	0	0	0	0	0	0	0	0
13340	AFROSORICIDA	Microgale	brevicaudata	Short-tailed Shrew Tenrec	0	LC	decreasing	LCdecreasing	0	0	0	0	0	0	0	0	0	0	0	0
6690	RODENTIA	Dipodomys	nelsoni	Nelson's Kangaroo Rat	0	LC	stable	LCstable	0	0	0	0	0	0	0	0	0	0	0	0
136655	RODENTIA	Neacomys	musseri		0	LC	stable	LCstable	0	0	0	0	0	0	0	0	0	0	0	0
21769	RODENTIA	Thomasomys	aureus	Golden Oldfield Mouse	0	LC	decreasing	LCdecreasing	0	0	0	0	0	0	0	0	0	0	0	0
9109	RODENTIA	Gerbillus	bottai	Botta's Gerbil	0	DD	unknown	DD	0	0	0	0	0	0	0	0	0	0	0	0
9106	RODENTIA	Gerbillus	aquilus	Swarthy Gerbil	0	LC	unknown	DD	0	0	0	0	0	0	0	0	0	0	0	0
1583	DASYUROMORPHIA	Antechinus	godmani	Atherton Antechinus	0	NT	stable	NTstable	0	0	0	0	0	0	0	0	0	0	0	0
10754	RODENTIA	Hystrix	sumatrae	Sumatran Porcupine	0	LC	stable	LCstable	0	0	0	0	0	0	0	0	0	0	0	0
15660	RODENTIA	Otomys	tropicalis	Tropical Vlei Rat	0	LC	stable	LCstable	0	0	0	0	0	0	0	0	0	0	0	0
13957	RODENTIA	Mus	cervicolor	Fawn-colored Mouse	0	LC	stable	LCstable	0	0	0	0	0	0	0	0	0	0	0	0
9100	RODENTIA	Gerbillus	nancillus	Sudan Gerbil	0	DD	unknown	DD	0	0	0	0	0	0	0	0	0	0	0	0
19327	RODENTIA	Rattus	elaphinus	Sula Archipelago Rat, Sula Rat	0	NT	decreasing	NTdecreasing	0	0	0	0	0	0	0	0	0	0	0	0
13972	RODENTIA	Mus	musculus	House Mouse	0	LC	stable	LCstable	0	0	0	0	0	0	0	0	0	0	0	16
4692	RODENTIA	Chiruromys	lamia	Broad-headed Tree Mouse	0	LC	unknown	DD	0	0	0	0	0	0	0	0	0	0	0	0
16720	RODENTIA	Petaurista	leucogenys	Japanese Giant Flying Squirrel	0	LC	unknown	DD	0	0	0	0	0	0	0	0	0	0	0	0
14923	CHIROPTERA	Nyctalus	montanus	Mountain Noctule	0	LC	decreasing	LCdecreasing	0	0	0	0	0	0	0	0	0	0	0	0
136625	RODENTIA	Steatomys	bocagei		0	LC	unknown	DD	0	0	0	0	0	0	0	0	0	0	0	0
41439	EULIPOTYPHLA	Suncus	madagascariensis	Madagascan Shrew	0	LC	unknown	DD	0	0	0	0	0	0	0	0	0	0	0	0
9089	RODENTIA	Geoxus	valdivianus	Long-clawed Mole Mouse	0	LC	stable	LCstable	0	0	0	0	0	0	0	0	0	0	0	0
20411	EULIPOTYPHLA	Sorex	samniticus	Appenine Shrew, Appennine Shrew	0	LC	unknown	DD	0	0	0	0	0	0	0	0	0	0	0	0
11305	RODENTIA	Lariscus	insignis	Three-striped Ground Squirrel	0	LC	decreasing	LCdecreasing	0	0	0	0	0	0	0	0	0	0	0	0
12594	CHIROPTERA	Macroglossus	minimus	Dagger-toothed Long-nosed Fruit Bat, Lesser Long-tongued Fruit Bat, Lesser Long-tongued Frut Bat	0	LC	stable	LCstable	0	0	0	0	0	0	0	0	0	0	0	0
39314	RODENTIA	Pattonomys	occasius	Bare-tailed Armored Tree-rat	0	DD	unknown	DD	0	0	0	0	0	0	0	0	0	0	0	0
13896	CETARTIODACTYLA	Moschus	fuscus	Black Musk Deer, Dusky Musk Deer	0	EN	decreasing	EN	0	0	1	1	0	0	0	0	0	0	0	0
18847	CETARTIODACTYLA	Pudu	mephistophiles	Northern Pudu	0	VU	decreasing	VU	0	0	0	0	0	0	0	0	1	0	0	0
16426	RODENTIA	Paulamys	naso	Paula's Long-nosed Rat, Flores Long-nosed Rat	0	EN	decreasing	EN	0	0	0	0	0	1	0	0	0	0	0	0
42455	RODENTIA	Marmota	broweri	Alaska Marmot	0	LC	stable	LCstable	0	0	0	0	0	0	0	0	0	0	0	0
41773	CETARTIODACTYLA	Sus	celebensis	Sulawesi Warty Pig, Celebes Wild Boar, Celebes Warty Pig, Celebes Pig	0	NT	decreasing	NTdecreasing	0	0	0	0	0	0	0	0	0	0	0	0
4213	PRIMATES	Cercopithecus	campbelli	Campbell's Monkey, Lowe's Monkey, Campbell's Guenon	0	LC	unknown	DD	0	0	0	0	0	0	0	0	0	0	0	2
9121	RODENTIA	Gerbillus	floweri	Flower's Gerbil	0	LC	stable	LCstable	0	0	0	0	0	0	0	0	0	0	0	0
6288	CINGULATA	Dasypus	hybridus	Southern Long-Nosed Armadillo	0	NT	decreasing	NTdecreasing	0	0	0	0	0	0	0	0	0	0	0	0
10967	CHIROPTERA	Phoniscus	aerosa	Dubious Trumpet-eared Bat	0	DD	unknown	DD	0	0	0	0	0	0	0	0	0	0	0	0
18356	PRIMATES	Propithecus	coronatus	Crowned Sifaka	0	EN	decreasing	EN	0	0	1	1	0	0	0	0	0	0	0	0
571	RODENTIA	Aethomys	hindei	Hinde's Rock Rat	0	LC	unknown	DD	0	0	0	0	0	0	0	0	0	0	0	0
7656	RODENTIA	Ellobius	talpinus	Northern Mole Vole	0	LC	decreasing	LCdecreasing	0	0	0	0	0	0	0	0	0	0	0	0
20890	DIPROTODONTIA	Strigocuscus	celebensis	Small Sulawesi Cuscus, Little Celebes Cuscus, Small Cuscus	0	VU	decreasing	VU	0	0	1	1	0	0	0	0	0	0	0	0
11492	RODENTIA	Lemniscomys	macculus	Buffoon Lemniscomys, Buffoon Striped Grass Mouse	0	LC	stable	LCstable	0	0	0	0	0	0	0	0	0	0	0	0
14879	NOTORYCTEMORPHIA	Notoryctes	typhlops	Marsupial Mole, Southern Marsupial Mole	0	DD	unknown	DD	0	0	0	0	0	0	0	0	0	0	0	0
136405	RODENTIA	Sigmodon	planifrons	MiahuatlÃ¡n Cotton Rat	0	EN	decreasing	EN	0	0	0	0	0	1	0	0	0	0	0	0
136378	CHIROPTERA	Platyrrhinus	matapalensis		0	NT	decreasing	NTdecreasing	0	0	0	0	0	0	0	0	0	0	0	0
29465	RODENTIA	Proechimys	pattoni		0	LC	unknown	DD	0	0	0	0	0	0	0	0	0	0	0	0
13975	RODENTIA	Mus	oubanguii	Oubangui Mouse	0	DD	unknown	DD	0	0	0	0	0	0	0	0	0	0	0	0
19331	RODENTIA	Rattus	feliceus	Spiny Seram Island Rat, Spiny Ceram Rat	0	NT	decreasing	NTdecreasing	0	0	0	0	0	0	0	0	0	0	0	0
136822	RODENTIA	Thomasomys	cinnameus		0	LC	unknown	DD	0	0	0	0	0	0	0	0	0	0	0	0
16018	PRIMATES	Papio	papio	Guinea Baboon	0	NT	unknown	DD	0	0	0	0	0	0	0	0	0	0	0	1
8834	CARNIVORA	Galidictis	grandidieri	Giant-striped Mongoose, Grandidier's Mongoose	0	EN	decreasing	EN	0	0	0	0	0	1	0	0	1	0	0	0
41569	PRIMATES	Pithecia	pithecia	Golden-faced Saki, Guianan Saki, White-faced Saki	0	LC	stable	LCstable	0	0	0	0	0	0	0	0	0	0	0	1
8763	RODENTIA	Funisciurus	substriatus	Kintampo Rope Squirrel, Winston's Tree Squirrel	0	DD	unknown	DD	0	0	0	0	0	0	0	0	0	0	0	0
45060	RODENTIA	Mastomys	awashensis	Awash Mastomys, Awash Multimammate Mouse	0	VU	decreasing	VU	0	0	0	0	0	1	0	0	0	0	0	1
136473	CHIROPTERA	Plecotus	kolombatovici	Kolombatovic's Long-eared Bat, Mediterranean Long-eared Bat	0	LC	decreasing	LCdecreasing	0	0	0	0	0	0	0	0	0	0	0	0
8824	RODENTIA	Galea	musteloides	Common Yellow-toothed Cavy	0	LC	stable	LCstable	0	0	0	0	0	0	0	0	0	0	0	0
6799	DIPROTODONTIA	Dorcopsis	luctuosa	Grey Dorcopsis, Gray Dorcopsis	0	VU	decreasing	VU	0	0	1	1	0	0	0	0	0	0	0	0
21465	CHIROPTERA	Taphozous	theobaldi	Theobold's Bat, Theobald's Tomb Bat	0	LC	unknown	DD	0	0	0	0	0	0	0	0	0	0	0	0
22102	SIRENIA	Trichechus	inunguis	Amazonian Manatee, South American Manatee	0	VU	decreasing	VU	0	0	1	1	0	0	0	0	0	0	0	0
4601	CHIROPTERA	Cheiromeles	torquatus	Greater Naked Bat, Hairless Bat	0	LC	unknown	DD	0	0	0	0	0	0	0	0	0	0	0	0
41678	CARNIVORA	Bassaricyon	alleni	Allen's Olingo	0	LC	decreasing	LCdecreasing	0	0	0	0	0	0	0	0	0	0	0	0
8786	PRIMATES	Galago	gallarum	Somali Lesser Galago, Somali Galago	0	LC	stable	LCstable	0	0	0	0	0	0	0	0	0	0	0	0
12753	PRIMATES	Mandrillus	leucophaeus	Drill	0	EN	unknown	EN	0	0	1	1	0	0	0	0	0	0	0	4
13464	RODENTIA	Microtus	tatricus	Tatra Vole	0	LC	stable	LCstable	0	0	0	0	0	0	0	0	0	0	0	0
13445	RODENTIA	Microtus	mongolicus	Mongolian Vole	0	LC	stable	LCstable	0	0	0	0	0	0	0	0	0	0	0	0
14106	EULIPOTYPHLA	Myosorex	eisentrauti	Eisentraut's Mouse Shrew	0	CR	decreasing	CR	0	0	0	0	0	1	0	0	0	0	0	0
21158	RODENTIA	Sundasciurus	lowii	Low's Squirrel	0	LC	stable	LCstable	0	0	0	0	0	0	0	0	0	0	0	0
19866	RODENTIA	Salpingotulus	michaelis	Baluchistan Pygmy Jerboa, Dwarf Three-toed Jerboa	0	DD	unknown	DD	0	0	0	0	0	0	0	0	0	0	0	0
136787	PRIMATES	Alouatta	puruensis	PurÃºs Red Howler Monkey	0	LC	unknown	DD	0	0	0	0	0	0	0	0	0	0	0	0
4151	CETARTIODACTYLA	Cephalophus	spadix	Abbott's Duiker, Minde	0	EN	decreasing	EN	0	0	0	0	0	0	0	0	1	0	0	0
8757	RODENTIA	Funisciurus	bayonii	Lunda Rope Squirrel	0	DD	unknown	DD	0	0	0	0	0	0	0	0	0	0	0	0
8756	RODENTIA	Funisciurus	anerythrus	Redness Tree Squirrel, Thomas's Rope Squirrel	0	LC	unknown	DD	0	0	0	0	0	0	0	0	0	0	0	1
41255	LAGOMORPHA	Ochotona	alpina	Alpine Pika, Altai Pika	0	LC	unknown	DD	0	0	0	0	0	0	0	0	0	0	0	0
14588	RODENTIA	Neotoma	goldmani	Goldman's Woodrat	0	LC	decreasing	LCdecreasing	0	0	0	0	0	0	0	0	0	0	0	0
41288	LAGOMORPHA	Lepus	townsendii	White-tailed Jackrabbit	0	LC	decreasing	LCdecreasing	0	0	0	0	0	0	0	0	0	0	0	0
5578	EULIPOTYPHLA	Crocidura	nimbae	Nimba Shrew	0	NT	decreasing	NTdecreasing	0	0	0	0	0	0	0	0	0	0	0	0
8701	RODENTIA	Funambulus	palmarum	Common Palm Squirrel, Indian Palm Squirrel, Three-striped Palm Squirrel	0	LC	increasing	LCincreasing	0	0	0	0	0	0	0	0	0	0	0	0
8700	RODENTIA	Funambulus	layardi	Layard's Palm Squirrel	0	VU	decreasing	VU	0	0	1	0	0	1	0	0	0	0	0	0
6990	RODENTIA	Phyllomys	unicolor	Unicolored Tree Rat	0	CR	decreasing	CR	0	0	0	0	0	1	0	0	0	0	0	0
136227	DIDELPHIMORPHIA	Philander	deltae	Deltaic Four-eyed Opossum , Delta Opossum	0	LC	unknown	DD	0	0	0	0	0	0	0	0	0	0	0	0
3323	RODENTIA	Bullimus	luzonicus	Luzon Bullimus, Large Luzon Forest Rat, Luzon Forest Rat	0	LC	unknown	DD	0	0	0	0	0	0	0	0	0	0	0	0
13418	RODENTIA	Microtus	cabrerae	Cabrera's Vole	0	NT	decreasing	NTdecreasing	0	0	0	0	0	0	0	0	0	0	0	0
19713	RODENTIA	Rhynchomys	soricoides	Northern Luzon Rhynchomys, Mt. Data Shrew Rat, Northern Luzon Shrew-rat	0	NT	decreasing	NTdecreasing	0	0	0	0	0	0	0	0	0	0	0	0
136758	RODENTIA	Ctenomys	viperinus	Vipos Tuco-tuco	0	DD	unknown	DD	0	0	0	0	0	0	0	0	0	0	0	0
136713	LAGOMORPHA	Pronolagus	saundersiae	Hewitt's Red Rock Hare	0	LC	decreasing	LCdecreasing	0	0	0	0	0	0	0	0	0	0	0	0
857	RODENTIA	Allactaga	major	Great Jerboa	0	LC	decreasing	LCdecreasing	0	0	0	0	0	0	0	0	0	0	0	0
41591	CARNIVORA	Bdeogale	crassicauda	Bushy-tailed Mongoose, Sokoke Bushy-tailed Mongoose	0	LC	unknown	DD	0	0	0	0	0	0	0	0	0	0	0	0
20070	CHIROPTERA	Scotophilus	nigrita	Giant House Bat, Schreber's Yellow Bat	0	LC	decreasing	LCdecreasing	0	0	0	0	0	0	0	0	0	0	0	0
21455	CHIROPTERA	Taphozous	hamiltoni	Hamilton's Tomb Bat	0	DD	unknown	DD	0	0	0	0	0	0	0	0	0	0	0	0
6980	RODENTIA	Phyllomys	dasythrix	Drab Atlantic Tree Rat	0	LC	unknown	DD	0	0	0	0	0	0	0	0	0	0	0	0
7653	RODENTIA	Ellobius	alaicus	Alai Mole Vole	0	DD	unknown	DD	0	0	0	0	0	0	0	0	0	0	0	0
8542	CARNIVORA	Felis	nigripes	Black-footed Cat, Small-spotted Cat	0	VU	decreasing	VU	0	0	0	0	0	0	0	0	1	0	0	0
136793	RODENTIA	Neotoma	leucodon	White-toothed Woodrat	0	LC	stable	LCstable	0	0	0	0	0	0	0	0	0	0	0	1
8540	CARNIVORA	Felis	chaus	Jungle Cat, Reed Cat, REED CAT, Swamp Cat, SWAMP CAT	0	LC	decreasing	LCdecreasing	0	0	0	0	0	0	0	0	0	0	0	0
18720	CHIROPTERA	Pteropus	chrysoproctus	Moluccan Flying Fox, Ambon Flying-fox, Mollucan Flying Fox	0	NT	decreasing	NTdecreasing	0	0	0	0	0	0	0	0	0	0	0	0
136197	RODENTIA	Akodon	montensis	Montane Akodont	0	LC	decreasing	LCdecreasing	0	0	0	0	0	0	0	0	0	0	0	2
2153	CHIROPTERA	Asellia	patrizii	Patrizi's Trident Leaf-nosed Bat	0	LC	unknown	DD	0	0	0	0	0	0	0	0	0	0	0	0
5577	EULIPOTYPHLA	Crocidura	monax	Kilimanjaro Shrew, Rombo Shrew	0	LC	unknown	DD	0	0	0	0	0	0	0	0	0	0	0	0
14541	DASYUROMORPHIA	Neophascogale	lorentzii	Speckled Dasyure	0	LC	unknown	DD	0	0	0	0	0	0	0	0	0	0	0	0
13989	RODENTIA	Mus	vulcani	Javan Shrew-like Mouse, Volcano Mouse	0	VU	stable	VU	0	0	0	0	0	0	0	0	0	0	1	0
21693	RODENTIA	Thallomys	shortridgei	Shortridge's Rat, Shortrige's Rat	0	DD	unknown	DD	0	0	0	0	0	0	0	0	0	0	0	0
2609	CARNIVORA	Bassaricyon	gabbii	Olingo, Bushy-tailed Olingo	0	LC	unknown	DD	0	0	0	0	0	0	0	0	0	0	0	0
843	CHIROPTERA	Alionycteris	paucidentata	Mindanao Pygmy Fruit Bat	0	LC	stable	LCstable	0	0	0	0	0	0	0	0	0	0	0	0
13133	RODENTIA	Melomys	rufescens	Black-tailed Melomys, Black-tailed Mosaic-tailed Rat	0	LC	stable	LCstable	0	0	0	0	0	0	0	0	0	0	0	0
8386	EULIPOTYPHLA	Euroscaptor	parvidens	Small-toothed Mole	0	DD	unknown	DD	0	0	0	0	0	0	0	0	0	0	0	0
8385	EULIPOTYPHLA	Euroscaptor	mizura	Japanese Mountain Mole	0	LC	decreasing	LCdecreasing	0	0	0	0	0	0	0	0	0	0	0	0
8327	CARNIVORA	Eupleres	goudotii	Falanouc, Small-toothed Mongoose, Malagasy Mongoose, Slender Fanalouc, Fanalouc	0	NT	decreasing	NTdecreasing	0	0	0	0	0	0	0	0	0	0	0	0
41324	EULIPOTYPHLA	Crocidura	horsfieldii	Horsefield's Shrew	0	DD	unknown	DD	0	0	0	0	0	0	0	0	0	0	0	0
8269	RODENTIA	Eupetaurus	cinereus	Woolly Flying Squirrel	0	EN	unknown	EN	0	0	1	0	0	0	0	1	0	0	0	0
17364	CHIROPTERA	Pipistrellus	stenopterus	Narrow-winged Pipistrelle	0	LC	unknown	DD	0	0	0	0	0	0	0	0	0	0	0	0
41379	EULIPOTYPHLA	Cryptotis	thomasi	Thomas' Small-eared Shrew, Thomas's Small-eared Shrew	0	LC	stable	LCstable	0	0	0	0	0	0	0	0	0	0	0	0
4777	PILOSA	Choloepus	didactylus	LinnÃ©'s Two-toed Sloth, Southern Two-toed Sloth	0	LC	unknown	DD	0	0	0	0	0	0	0	0	0	0	0	2
8257	RODENTIA	Euneomys	mordax	Biting Chincilla Mouse	0	LC	stable	LCstable	0	0	0	0	0	0	0	0	0	0	0	0
44165	CARNIVORA	Poiana	leightoni	Leighton's Linsang, West African Linsang, West African Oyan	0	DD	decreasing	DD	0	0	0	0	0	0	0	0	0	0	0	0
22051	CETARTIODACTYLA	Tragelaphus	scriptus	Bushbuck	0	LC	stable	LCstable	0	0	0	0	0	0	0	0	0	0	0	1
136201	CHIROPTERA	Tadarida	kuboriensis	New Guinea Free-tailed Bat	0	LC	stable	LCstable	0	0	0	0	0	0	0	0	0	0	0	0
8246	CHIROPTERA	Eumops	maurus	Guianan Bonneted Bat	0	DD	decreasing	DD	0	0	0	0	0	0	0	0	0	0	0	0
12895	RODENTIA	Maxomys	hellwaldii	Hellwald's Sulawesi Maxomys, Hellwald's Spiny Rat	0	LC	decreasing	LCdecreasing	0	0	0	0	0	0	0	0	0	0	0	0
8209	PRIMATES	Eulemur	rufus	Red Brown Lemur, Audebert's Brown Lemur, Red-fronted Brown Lemur	0	DD	decreasing	DD	0	0	0	0	0	0	0	0	0	0	0	0
21360	RODENTIA	Tamias	sibiricus	Siberian Chipmunk	0	LC	stable	LCstable	0	0	0	0	0	0	0	0	0	0	0	0
17230	RODENTIA	Phyllotis	osilae	Bunchgrass Leaf-eared Mouse	0	LC	stable	LCstable	0	0	0	0	0	0	0	0	0	0	0	0
10863	PERAMELEMORPHIA	Isoodon	auratus	Golden Bandicoot	0	VU	decreasing	VU	0	0	0	0	0	1	0	0	0	0	0	0
136325	RODENTIA	Eliurus	ellermani	Ellerman's Tuft-tailed Rat	0	DD	unknown	DD	0	0	0	0	0	0	0	0	0	0	0	0
41683	CARNIVORA	Nasua	narica	White-nosed Coati, Coatimundi	0	LC	decreasing	LCdecreasing	0	0	0	0	0	0	0	0	0	0	0	0
136788	CHIROPTERA	Miniopterus	petersoni	Peterson's Long-fingered Bat	0	DD	unknown	DD	0	0	0	0	0	0	0	0	0	0	0	0
7786	CHIROPTERA	Eonycteris	major	Greater Dawn Bat	0	DD	unknown	DD	0	0	0	0	0	0	0	0	0	0	0	0
13141	CHIROPTERA	Melonycteris	fardoulisi	Fardoulis's Blossom Bat	0	LC	decreasing	LCdecreasing	0	0	0	0	0	0	0	0	0	0	0	0
40625	EULIPOTYPHLA	Crocidura	cyanea	Reddish-gray Musk Shrew	0	LC	stable	LCstable	0	0	0	0	0	0	0	0	0	0	0	0
6224	DIPROTODONTIA	Dactylopsila	tatei	Tate's Triok, Fergusson Island Striped Possum	0	EN	unknown	EN	0	0	0	0	0	1	0	0	0	0	0	0
136791	PRIMATES	Rungwecebus	kipunji	Kipunji	0	CR	decreasing	CR	0	0	0	0	0	1	0	0	0	0	0	0
41500	SCANDENTIA	Tupaia	splendidula	Ruddy Treeshrew, Ruddy Tree Shrew	0	LC	decreasing	LCdecreasing	0	0	0	0	0	0	0	0	0	0	0	0
8203	PRIMATES	Eulemur	rubriventer	Red-bellied Lemur	0	VU	decreasing	VU	0	0	1	1	0	0	0	0	0	0	0	0
13983	RODENTIA	Mus	sorella	Thomas's Mouse, Thomas's Pygmy Mouse	0	LC	stable	LCstable	0	0	0	0	0	0	0	0	0	0	0	0
20036	RODENTIA	Scolomys	melanops	South American Spiny Mouse	0	LC	unknown	DD	0	0	0	0	0	0	0	0	0	0	0	0
19527	CHIROPTERA	Rhinolophus	borneensis	Bornean Horseshoe Bat	0	LC	unknown	DD	0	0	0	0	0	0	0	0	0	0	0	0
40502	DIDELPHIMORPHIA	Didelphis	virginiana	Virginia Opossum	0	LC	increasing	LCincreasing	0	0	0	0	0	0	0	0	0	0	0	1
14197	CHIROPTERA	Myotis	ruber	Red Myotis	0	NT	unknown	DD	0	0	0	0	0	0	0	0	0	0	0	0
3592	RODENTIA	Callosciurus	albescens	Kloss's Squirrel, Kloss Squirrel	0	DD	unknown	DD	0	0	0	0	0	0	0	0	0	0	0	0
136608	EULIPOTYPHLA	Sorex	neomexicanus	New Mexico Shrew	0	DD	unknown	DD	0	0	0	0	0	0	0	0	0	0	0	0
22572	RODENTIA	Tylomys	mirae	Mira Climbing Rat	0	LC	unknown	DD	0	0	0	0	0	0	0	0	0	0	0	0
136588	RODENTIA	Ctenomys	famosus		0	DD	decreasing	DD	0	0	0	0	0	0	0	0	0	0	0	0
29673	CARNIVORA	Meles	meles	Eurasian Badger, Badger	0	LC	stable	LCstable	0	0	0	0	0	0	0	0	0	0	0	2
15089	RODENTIA	Octodon	lunatus	Moon-toothed Degu	0	NT	decreasing	NTdecreasing	0	0	0	0	0	0	0	0	0	0	0	0
6765	DIPROTODONTIA	Distoechurus	pennatus	Feather-tailed Possum, Feathertail Possum	0	LC	stable	LCstable	0	0	0	0	0	0	0	0	0	0	0	0
3329	RODENTIA	Bunomys	coelestis	Lampobatang Bunomys, Heavenly Hill Rat	0	CR	decreasing	CR	0	0	0	0	0	1	0	0	0	0	0	0
41520	PRIMATES	Mico	argentatus	Silvery Marmoset	0	LC	decreasing	LCdecreasing	0	0	0	0	0	0	0	0	0	0	0	0
12357	RODENTIA	Lophuromys	woosnami	Woosnam's Brush-furred Rat	0	LC	unknown	DD	0	0	0	0	0	0	0	0	0	0	0	0
1264	RODENTIA	Andalgalomys	olrogi	Olrog's Chaco Mouse, Olrog's Pericote	0	LC	unknown	DD	0	0	0	0	0	0	0	0	0	0	0	0
20958	CHIROPTERA	Sturnira	nana	Lesser Yellow-shouldered Bat	0	EN	unknown	EN	0	0	0	0	0	1	0	0	0	0	0	0
40608	EULIPOTYPHLA	Hemiechinus	collaris	Collared Hedgehog, Indian Long-eared Hedgehog	0	LC	unknown	DD	0	0	0	0	0	0	0	0	0	0	0	0
7951	PERISSODACTYLA	Equus	hemionus	Asiatic Wild Ass, Kulan, Asian Wild Ass	0	EN	decreasing	EN	1	1	1	1	0	0	0	0	0	0	0	0
757	RODENTIA	Akodon	siberiae	Cochabamba Grass Mouse	0	NT	decreasing	NTdecreasing	0	0	0	0	0	0	0	0	0	0	0	0
6235	CETARTIODACTYLA	Damaliscus	lunatus	Topi, Tsessebe, Tiang	0	LC	decreasing	LCdecreasing	0	0	0	0	0	0	0	0	0	0	0	1
39974	RODENTIA	Dicrostonyx	unalascensis	Umnak Island Collared Lemming, Unalaska Collared Lemming	0	DD	unknown	DD	0	0	0	0	0	0	0	0	0	0	0	0
7944	CHIROPTERA	Vespadelus	troughtoni	Eastern Cave Bat, Troughton's Forest Bat	0	LC	stable	LCstable	0	0	0	0	0	0	0	0	0	0	0	0
16664	RODENTIA	Peromyscus	guardia	Angel Island Mouse	0	CR	decreasing	CR	0	0	0	0	0	0	1	0	0	0	0	0
41563	PRIMATES	Callicebus	lugens	Collared Titi, Widow Monkey	0	LC	unknown	DD	0	0	0	0	0	0	0	0	0	0	0	0
7938	CHIROPTERA	Vespadelus	pumilus	Eastern Forest Bat	0	LC	decreasing	LCdecreasing	0	0	0	0	0	0	0	0	0	0	0	0
14110	EULIPOTYPHLA	Myosorex	schalleri	Schaller's Mouse Shrew	0	DD	unknown	DD	0	0	0	0	0	0	0	0	0	0	0	0
39316	RODENTIA	Glis	glis	Edible Dormouse, Fat Dormouse	0	LC	unknown	DD	0	0	0	0	0	0	0	0	0	0	0	1
7935	CHIROPTERA	Eptesicus	nasutus	Sind Serotine Bat, Sind Bat	0	LC	unknown	DD	0	0	0	0	0	0	0	0	0	0	0	0
15246	RODENTIA	Oligoryzomys	eliurus	Brazilian Pygmy Rice Rat	0	LC	decreasing	LCdecreasing	0	0	0	0	0	0	0	0	0	0	0	0
6270	RODENTIA	Dasymys	montanus	Montane Shaggy Rat	0	EN	decreasing	EN	0	0	0	0	0	1	0	0	0	0	0	0
12907	RODENTIA	Maxomys	whiteheadi	Whitehead's Sundaic Maxomys, Whitehead's Spiny Rat	0	VU	decreasing	VU	0	0	1	0	0	0	0	0	0	0	0	0
7929	CHIROPTERA	Eptesicus	guadeloupensis	Guadeloupean Big Brown Bat, Guadeloupe Big Brown Bat	0	VU	unknown	VU	0	0	0	0	0	1	0	0	0	0	0	0
13969	RODENTIA	Mus	mayori	Mayor's Mouse, Mayor's Mouse, Highland Rat	0	VU	unknown	VU	0	0	0	0	0	0	1	0	0	0	0	0
7927	CHIROPTERA	Eptesicus	furinalis	Argentine Brown Bat, Argentinian Brown Bat	0	LC	unknown	DD	0	0	0	0	0	0	0	0	0	0	0	1
11696	CARNIVORA	Leptonychotes	weddellii	Weddell Seal	0	LC	unknown	DD	0	0	0	0	0	0	0	0	0	0	0	1
21379	RODENTIA	Tamiops	macclellandii	Himalayan Striped Squirrel	0	LC	stable	LCstable	0	0	0	0	0	0	0	0	0	0	0	0
6429	DIPROTODONTIA	Dendrolagus	goodfellowi	Goodfellow's Tree Kangaroo, Ornate Tree-kangaroo	0	EN	decreasing	EN	0	0	1	1	0	0	0	0	0	0	0	0
136741	CHIROPTERA	Pipistrellus	hesperidus		0	LC	unknown	DD	0	0	0	0	0	0	0	0	0	0	0	0
21378	RODENTIA	Tamiasciurus	mearnsi	Mearns's Squirrel	0	EN	decreasing	EN	0	0	0	0	0	1	0	0	0	0	0	0
9114	RODENTIA	Gerbillus	cosensis	Cosens's Gerbil	0	DD	unknown	DD	0	0	0	0	0	0	0	0	0	0	0	0
12670	CETARTIODACTYLA	Madoqua	kirkii	Kirk's Dik-dik	0	LC	stable	LCstable	0	0	0	0	0	0	0	0	0	0	0	0
13355	AFROSORICIDA	Microgale	thomasi	Thomas' Shrew Tenrec, Thomas's Shrew Tenrec	0	LC	decreasing	LCdecreasing	0	0	0	0	0	0	0	0	0	0	0	0
40649	PRIMATES	Galagoides	demidovii	Demidoff's Dwarf Galago, Dwarf Galago, Dwarf Bushbaby, Demidoff's Galago	0	LC	stable	LCstable	0	0	0	0	0	0	0	0	0	0	0	0
16653	RODENTIA	Peromyscus	bullatus	Perote Deer Mouse, Perote Mouse	0	CR	decreasing	CR	0	0	0	0	0	1	0	0	0	0	0	0
19369	RODENTIA	Rattus	tunneyi	Pale Field Rat	0	LC	unknown	DD	0	0	0	0	0	0	0	0	0	0	0	0
136339	EULIPOTYPHLA	Sorex	ixtlanensis	Ixtlan Shrew	0	DD	unknown	DD	0	0	0	0	0	0	0	0	0	0	0	0
7911	CHIROPTERA	Eptesicus	serotinus	Serotine	0	LC	unknown	DD	0	0	0	0	0	0	0	0	0	0	0	4
2613	CARNIVORA	Bassariscus	sumichrasti	Cacomistle, Central American Cacomistle	0	LC	unknown	DD	0	0	0	0	0	0	0	0	0	0	0	0
41433	EULIPOTYPHLA	Episoriculus	macrurus	Arboreal Brown-toothed Shrew, Long-tailed Mountain Shrew	0	LC	unknown	DD	0	0	0	0	0	0	0	0	0	0	0	0
7908	CHIROPTERA	Epomops	dobsonii	Dobson's Fruit Bat	0	LC	stable	LCstable	0	0	0	0	0	0	0	0	0	0	0	0
10879	RODENTIA	Isothrix	pagurus	Plain Brush-tailed Rat	0	LC	unknown	DD	0	0	0	0	0	0	0	0	0	0	0	0
16694	RODENTIA	Peromyscus	truei	Pinyon Mouse	0	LC	stable	LCstable	0	0	0	0	0	0	0	0	0	0	0	3
6785	RODENTIA	Dolichotis	patagonum	Patagonian Cavy, Patagonian Hare, Patagonian Mara	0	NT	decreasing	NTdecreasing	0	0	0	0	0	0	0	0	0	0	0	1
41375	EULIPOTYPHLA	Cryptotis	montivaga	Ecuadorean Small-eared Shrew, Wandering Small-eared Shrew	0	LC	stable	LCstable	0	0	0	0	0	0	0	0	0	0	0	0
39930	PRIMATES	Callicebus	melanochir	Coastal Black-handed Titi, Southern Bahian Masked Titi	0	VU	decreasing	VU	0	0	1	0	0	0	0	0	0	0	0	0
136490	RODENTIA	Spermophilus	brevicauda	Brandt's Ground Squirrel	0	LC	unknown	DD	0	0	0	0	0	0	0	0	0	0	0	0
3609	RODENTIA	Calomys	dupreanum	Bolivian Vesper Mouse	0	LC	stable	LCstable	0	0	0	0	0	0	0	0	0	0	0	0
7899	RODENTIA	Epixerus	ebii	Western Palm Squirrel, Ebian's Palm Squirrel, Temminck's Giant Squirrel	0	LC	unknown	DD	0	0	0	0	0	0	0	0	0	0	0	0
5086	RODENTIA	Coendou	rothschildi	Rothchild's Porcupine, Rothschild's Porcupine	0	LC	stable	LCstable	0	0	0	0	0	0	0	0	0	0	0	0
9283	RODENTIA	Glyphotes	simus	Sculptor Squirrel	0	DD	unknown	DD	0	0	0	0	0	0	0	0	0	0	0	0
136574	RODENTIA	Prosciurillus	rosenbergii	Sanghir Squirrel	0	LC	stable	LCstable	0	0	0	0	0	0	0	0	0	0	0	0
23328	RODENTIA	Zyzomys	woodwardi	Kimberley Rock Rat, Kimberly Rock Rat	0	LC	stable	LCstable	0	0	0	0	0	0	0	0	0	0	0	0
19484	RODENTIA	Rheomys	mexicanus	Mexican Water Mouse	0	EN	unknown	EN	0	0	0	0	0	1	0	0	0	0	0	0
9674	PRIMATES	Prolemur	simus	Greater Bamboo Lemur, Broad-nosed Gentle Lemur	0	CR	decreasing	CR	0	0	0	0	0	0	0	1	1	0	0	0
7800	RODENTIA	Caryomys	inez	Inez's Red-backed Vole, Inez's Vole, Kolan Vole	0	LC	unknown	DD	0	0	0	0	0	0	0	0	0	0	0	0
18658	CHIROPTERA	Pteralopex	pulchra	Montane Monkey-faced Bat	0	CR	decreasing	CR	0	0	0	0	0	0	0	0	1	0	0	0
136677	PRIMATES	Lepilemur	petteri	Petter's Sportive Lemur	0	DD	unknown	DD	0	0	0	0	0	0	0	0	0	0	0	0
21984	CHIROPTERA	Lophostoma	brasiliense	Pygmy Round-eared Bat	0	LC	stable	LCstable	0	0	0	0	0	0	0	0	0	0	0	1
21523	RODENTIA	Taterillus	emini	Emin's Gerbil, Emin's Tateril	0	LC	unknown	DD	0	0	0	0	0	0	0	0	0	0	0	0
21456	CHIROPTERA	Taphozous	hildegardeae	Hildegarde's Tomb Bat	0	VU	decreasing	VU	0	0	0	0	0	1	0	0	0	0	0	0
7783	RODENTIA	Eolagurus	przewalskii	Przewalski's Steppe Lemming	0	LC	unknown	DD	0	0	0	0	0	0	0	0	0	0	0	0
136520	RODENTIA	Cavia	intermedia		0	CR	decreasing	CR	0	0	0	0	0	0	0	0	0	1	0	0
13122	RODENTIA	Mammelomys	lanosus	Highland Mammelomys, Large-scaled Melomys, Large-scaled Mosaic-tailed Rat	0	LC	unknown	DD	0	0	0	0	0	0	0	0	0	0	0	0
21988	CHIROPTERA	Lophostoma	silvicolum	White-throated Round-eared Bat	0	LC	unknown	DD	0	0	0	0	0	0	0	0	0	0	0	0
14160	CHIROPTERA	Myotis	formosus	Hodgson's Bat, Bartel's Myotis, Hodgson's Myotis	0	LC	unknown	DD	0	0	0	0	0	0	0	0	0	0	0	0
7673	CHIROPTERA	Emballonura	dianae	Large-eared Sheath-tailed Bat	0	LC	unknown	DD	0	0	0	0	0	0	0	0	0	0	0	0
10111	CHIROPTERA	Hipposideros	ater	Dusky Leaf-nosed Bat, Bi-coloured Leaf-nosed Bat, Dusky Roundleaf Bat	0	LC	unknown	DD	0	0	0	0	0	0	0	0	0	0	0	0
21318	CHIROPTERA	Tadarida	ventralis	African Giant Free-tailed Bat	0	DD	unknown	DD	0	0	0	0	0	0	0	0	0	0	0	0
18765	CHIROPTERA	Pteropus	tuberculatus	Vanikoro Flying Fox	0	CR	unknown	CR	0	0	0	0	0	0	0	0	0	1	0	0
855	RODENTIA	Allactaga	firouzi	Iranian Jerboa	0	DD	unknown	DD	0	0	0	0	0	0	0	0	0	0	0	0
7668	CHIROPTERA	Emballonura	raffrayana	Raffray's Sheath-tailed Bat	0	LC	unknown	DD	0	0	0	0	0	0	0	0	0	0	0	0
4417	CHIROPTERA	Chalinolobus	gouldii	Gould's Wattled Bat	0	LC	stable	LCstable	0	0	0	0	0	0	0	0	0	0	0	0
41566	PRIMATES	Callicebus	regulus	Widow Monkey	0	LC	unknown	DD	0	0	0	0	0	0	0	0	0	0	0	0
136723	RODENTIA	Amphinectomys	savamis		0	DD	unknown	DD	0	0	0	0	0	0	0	0	0	0	0	0
4227	PRIMATES	Cercopithecus	preussi	Preuss's Monkey, Preuss's Guenon, Preuss's Monkey	0	EN	decreasing	EN	0	0	1	1	0	0	0	0	0	0	0	0
7655	RODENTIA	Ellobius	lutescens	Transcaucasian Mole Vole, Mountain Mole Vole	0	LC	unknown	DD	0	0	0	0	0	0	0	0	0	0	0	0
15544	RODENTIA	Orthogeomys	cavator	Chiriqui Pocket Gopher	0	LC	increasing	LCincreasing	0	0	0	0	0	0	0	0	0	0	0	0
14821	RODENTIA	Niviventer	hinpoon	Limestone Niviventer, Limestone Rat	0	DD	unknown	DD	0	0	0	0	0	0	0	0	0	0	0	0
42576	RODENTIA	Tamias	quadrivittatus	Colorado Chipmunk, Organ Mountains Chipmunk	0	LC	stable	LCstable	0	0	0	0	0	0	0	0	0	0	0	0
40516	DIDELPHIMORPHIA	Philander	opossum	Gray Four-eyed Opossum, Guaiki	0	LC	stable	LCstable	0	0	0	0	0	0	0	0	0	0	0	2
20479	RODENTIA	Spermophilus	annulatus	Ring-tailed Ground Squirrel	0	LC	unknown	DD	0	0	0	0	0	0	0	0	0	0	0	0
7626	RODENTIA	Eliurus	webbi	Webb's Tuft-tailed Rat, Webb's Tufted-tailed Rat	0	LC	unknown	DD	0	0	0	0	0	0	0	0	0	0	0	0
19366	RODENTIA	Rattus	tanezumi	Oriental House Rat, Tanezumi Rat	0	LC	increasing	LCincreasing	0	0	0	0	0	0	0	0	0	0	0	2
15653	RODENTIA	Otomys	denti	Dent's Vlei Rat	0	LC	decreasing	LCdecreasing	0	0	0	0	0	0	0	0	0	0	0	0
16734	RODENTIA	Petinomys	fuscocapillus	Travancore Flying Squirrel	0	NT	decreasing	NTdecreasing	0	0	0	0	0	0	0	0	0	0	0	0
7577	RODENTIA	Eligmodontia	moreni	Monte Gerbil Mouse	0	LC	stable	LCstable	0	0	0	0	0	0	0	0	0	0	0	0
44862	CHIROPTERA	Miniopterus	natalensis	Natal Long-fingered Bat	0	LC	unknown	DD	0	0	0	0	0	0	0	0	0	0	0	0
7136	MACROSCELIDEA	Elephantulus	edwardii	Cape Sengi, Cape Rock Elephant Shrew, Cape Elephant Shrew, Cape Elephant-shrew	0	LC	unknown	DD	0	0	0	0	0	0	0	0	0	0	0	0
19852	CARNIVORA	Salanoia	concolor	Brown-tailed Mongoose, Malagasy Brown-tailed Mongoose, Salano	0	VU	unknown	VU	0	0	0	0	0	1	0	0	0	0	0	0
11638	CARNIVORA	Leptailurus	serval	Serval	0	LC	stable	LCstable	0	0	0	0	0	0	0	0	0	0	0	0
12820	DIDELPHIMORPHIA	Marmosops	handleyi	Handley's Slender Mouse Opossum	0	CR	decreasing	CR	0	0	0	0	0	1	1	0	0	0	0	0
954	RODENTIA	Alticola	roylei	Royle's Mountain Vole	0	NT	decreasing	NTdecreasing	0	0	0	0	0	0	0	0	0	0	0	0
136663	RODENTIA	Myoprocta	pratti	Green Acouchi	0	LC	stable	LCstable	0	0	0	0	0	0	0	0	0	0	0	0
4265	CETARTIODACTYLA	Rucervus	eldii	Eld's Deer, Thamin, Brow-antlered Deer	0	EN	decreasing	EN	0	0	1	1	0	0	0	0	0	0	0	0
17003	RODENTIA	Phloeomys	cumingi	Southern Luzon Phloeomys, Southern Luzon Giant Cloud Rat, Southern Giant Slender-tailed Cloud Rat	0	VU	decreasing	VU	0	0	0	0	0	1	0	0	0	0	0	0
20185	RODENTIA	Sicista	armenica	Armenian Birch Mouse	0	EN	decreasing	EN	0	0	0	0	0	1	0	0	0	0	0	0
12553	PRIMATES	Macaca	maura	Moor Macaque, Celebes Macaque	0	EN	decreasing	EN	0	0	1	1	0	0	0	0	0	0	0	0
16672	RODENTIA	Peromyscus	maniculatus	North American Deermouse, Deer Mouse	0	LC	stable	LCstable	0	0	0	0	0	0	0	0	0	0	0	6
45090	RODENTIA	Praomys	verschureni	Verschuren's Swamp Rat	0	DD	unknown	DD	0	0	0	0	0	0	0	0	0	0	0	0
136651	CHIROPTERA	Rhinolophus	siamensis	Thai Horseshoe Bat	0	LC	unknown	DD	0	0	0	0	0	0	0	0	0	0	0	0
20633	RODENTIA	Sphiggurus	vestitus	Brown Hairy Dwarf Porcupine	0	DD	decreasing	DD	0	0	0	0	0	0	0	0	0	0	0	0
11037	CETARTIODACTYLA	Kobus	vardonii	Puku	0	NT	decreasing	NTdecreasing	0	0	0	0	0	0	0	0	0	0	0	0
13369	RODENTIA	Microhydromys	richardsoni	Groove-toothed Shrew Mouse	0	DD	unknown	DD	0	0	0	0	0	0	0	0	0	0	0	0
6437	DIPROTODONTIA	Dendrolagus	mbaiso	Dingiso	0	EN	decreasing	EN	0	0	1	1	0	0	0	0	0	0	0	0
41702	CARNIVORA	Genetta	tigrina	South African Large-spotted Genet, Large-spotted Genet, Cape Large-spotted Genet, Blotched Genet	0	LC	unknown	DD	0	0	0	0	0	0	0	0	0	0	0	0
136775	RODENTIA	Chibchanomys	orcesi	Las Cajas Ichthyomyine	0	DD	unknown	DD	0	0	0	0	0	0	0	0	0	0	0	0
21473	PERISSODACTYLA	Tapirus	pinchaque	Mountain Tapir, Woolly Tapir, Andean Tapir	0	EN	decreasing	EN	0	0	1	1	0	0	0	1	0	0	0	0
3594	RODENTIA	Callosciurus	caniceps	Gray-bellied Squirrel	0	LC	stable	LCstable	0	0	0	0	0	0	0	0	0	0	0	0
747	RODENTIA	Akodon	molinae	Molina's Grass Mouse	0	LC	decreasing	LCdecreasing	0	0	0	0	0	0	0	0	0	0	0	0
12908	RODENTIA	Pseudohydromys	ellermani	One-toothed Shrew Mouse, One-toothed Shrew-mouse	0	LC	unknown	DD	0	0	0	0	0	0	0	0	0	0	0	0
42663	MACROSCELIDEA	Elephantulus	rozeti	North African Sengi, North African Elephant Shrew	0	LC	unknown	DD	0	0	0	0	0	0	0	0	0	0	0	0
41665	CARNIVORA	Otaria	flavescens	South American Sea Lion, Southern Sea Lion	0	LC	stable	LCstable	0	0	0	0	0	0	0	0	0	0	0	2
13297	DIDELPHIMORPHIA	Marmosa	constantiae	White-bellied Wooly Mouse Opossum, Bay-colored Mouse Opossum, Pale-bellied Woolly Mouse Opossum	0	LC	unknown	DD	0	0	0	0	0	0	0	0	0	0	0	0
14995	CHIROPTERA	Nyctinomops	laticaudatus	Broad-eared Bat, Broad-eared Free-tailed Bat	0	LC	unknown	DD	0	0	0	0	0	0	0	0	0	0	0	1
41296	LAGOMORPHA	Sylvilagus	aquaticus	Swamp Rabbit	0	LC	decreasing	LCdecreasing	0	0	0	0	0	0	0	0	0	0	0	0
29667	EULIPOTYPHLA	Sorex	minutus	Eurasian Pygmy Shrew, Pygmy Shrew	0	LC	stable	LCstable	0	0	0	0	0	0	0	0	0	0	0	0
16752	DIPROTODONTIA	Petrogale	coenensis	Cape York Rock Wallaby	0	NT	unknown	DD	0	0	0	0	0	0	0	0	0	0	0	0
136633	RODENTIA	Ctenomys	roigi		0	CR	decreasing	CR	0	0	0	0	0	1	1	0	0	0	0	0
19322	RODENTIA	Rattus	argentiventer	Ricefield Rat, Rice-field Rat	0	LC	stable	LCstable	0	0	0	0	0	0	0	0	0	0	0	0
41354	EULIPOTYPHLA	Crocidura	rhoditis	Sulawesi White-handed Shrew, Temboan Shrew	0	LC	unknown	DD	0	0	0	0	0	0	0	0	0	0	0	0
5760	CARNIVORA	Cryptoprocta	ferox	Fossa	0	VU	decreasing	VU	0	0	1	1	0	0	0	0	0	0	0	1
14204	CHIROPTERA	Myotis	simus	Velvety Myotis	0	DD	unknown	DD	0	0	0	0	0	0	0	0	0	0	0	0
19474	RODENTIA	Rheithrosciurus	macrotis	Tufted Ground Squirrel	0	VU	decreasing	VU	0	0	1	1	0	0	0	0	0	0	0	0
18848	CETARTIODACTYLA	Pudu	puda	Southern Pudu, Chilean Pudu	0	VU	decreasing	VU	0	0	1	1	0	0	0	0	0	0	0	1
136570	RODENTIA	Neacomys	minutus		0	LC	stable	LCstable	0	0	0	0	0	0	0	0	0	0	0	0
17598	CHIROPTERA	Corynorhinus	townsendii	Townsend's Big-eared Bat	0	LC	stable	LCstable	0	0	0	0	0	0	0	0	0	0	0	1
1790	CHIROPTERA	Antrozous	pallidus	Pallid Bat	0	LC	stable	LCstable	0	0	0	0	0	0	0	0	0	0	0	1
22837	CHIROPTERA	Vampyressa	bidens	Bedentate Yellow-eared Bat	0	LC	unknown	DD	0	0	0	0	0	0	0	0	0	0	0	0
14143	CHIROPTERA	Myotis	atacamensis	Atacama Myotis, Atacaman Myotis	0	NT	unknown	DD	0	0	0	0	0	0	0	0	0	0	0	0
40542	DASYUROMORPHIA	Sminthopsis	dolichura	Little Long-tailed Dunnart	0	LC	stable	LCstable	0	0	0	0	0	0	0	0	0	0	0	0
10968	CHIROPTERA	Kerivoula	agnella	Louisiade Woolly Bat, St. Aignan's Trumpet-eared Bat	0	DD	unknown	DD	0	0	0	0	0	0	0	0	0	0	0	0
21159	RODENTIA	Sundasciurus	moellendorffi	Culion Tree Squirrel	0	NT	decreasing	NTdecreasing	0	0	0	0	0	0	0	0	0	0	0	0
21496	RODENTIA	Tarsomys	echinatus	Spiny Tarsomys, Spiny Long-footed Rat, Mindanao Spiny Rat	0	VU	decreasing	VU	0	0	1	0	0	0	0	0	0	0	0	0
39916	PRIMATES	Alouatta	guariba	Brown Howler Monkey, Brown Howling Monkey, Southern Brown Howling Monkey	0	LC	decreasing	LCdecreasing	0	0	0	0	0	0	0	0	0	0	0	1
136238	EULIPOTYPHLA	Crocidura	tanakae	Taiwanese Gray Shrew	0	LC	unknown	DD	0	0	0	0	0	0	0	0	0	0	0	0
45066	RODENTIA	Otomys	orestes	Afroalpine Vlei Rat	0	DD	unknown	DD	0	0	0	0	0	0	0	0	0	0	0	0
16	RODENTIA	Abrawayaomys	ruschii	Rushi's Rat	0	LC	unknown	DD	0	0	0	0	0	0	0	0	0	0	0	0
18559	RODENTIA	Pseudomys	apodemoides	Silky Mouse	0	LC	stable	LCstable	0	0	0	0	0	0	0	0	0	0	0	0
17348	CHIROPTERA	Falsistrellus	mackenziei	Western False Pipistrelle, Mackenzie's False Pipistelle	0	NT	decreasing	NTdecreasing	0	0	0	0	0	0	0	0	0	0	0	0
7084	CHIROPTERA	Eidolon	helvum	Straw-coloured Fruit Bat	0	NT	decreasing	NTdecreasing	0	0	0	0	0	0	0	0	0	0	0	2
20387	EULIPOTYPHLA	Sorex	kozlovi	Kozlov's Shrew	0	DD	unknown	DD	0	0	0	0	0	0	0	0	0	0	0	0
136295	RODENTIA	Ctenomys	coyhaiquensis		0	DD	unknown	DD	0	0	0	0	0	0	0	0	0	0	0	0
7916	CHIROPTERA	Eptesicus	brasiliensis	Brazilian Brown Bat	0	LC	unknown	DD	0	0	0	0	0	0	0	0	0	0	0	1
7018	PERAMELEMORPHIA	Echymipera	kalubu	Common Echymipera, Kalubu Echymipera	0	LC	stable	LCstable	0	0	0	0	0	0	0	0	0	0	0	0
136746	RODENTIA	Cricetulus	lama	Lama Dwarf Hamster	0	LC	unknown	DD	0	0	0	0	0	0	0	0	0	0	0	0
21358	RODENTIA	Tamias	merriami	Merriam's Chipmunk	0	LC	stable	LCstable	0	0	0	0	0	0	0	0	0	0	0	0
3327	RODENTIA	Bunomys	andrewsi	Andrew's Bunomys, Andrew's Hill Rat	0	LC	unknown	DD	0	0	0	0	0	0	0	0	0	0	0	0
19377	RODENTIA	Ratufa	bicolor	Black Giant Squirrel, Malayan Giant Squirrel	0	NT	decreasing	NTdecreasing	0	0	0	0	0	0	0	0	0	0	0	0
18289	RODENTIA	Proechimys	longicaudatus	Long-tailed Spiny Rat	0	LC	decreasing	LCdecreasing	0	0	0	0	0	0	0	0	0	0	0	0
13410	RODENTIA	Microsciurus	flaviventer	Amazon Dwarf Squirrel	0	DD	unknown	DD	0	0	0	0	0	0	0	0	0	0	0	0
2149	RODENTIA	Arvicola	amphibius	European Water Vole, Water Vole, Eurasian Water Vole	0	LC	stable	LCstable	0	0	0	0	0	0	0	0	0	0	0	1
11980	RODENTIA	Limnomys	sibuanus	White-bellied Limnomys, Mindanao Mountain Rat, Long-tailed Moss Mouse	0	LC	stable	LCstable	0	0	0	0	0	0	0	0	0	0	0	0
42653	RODENTIA	Peromyscus	gossypinus	Cotton Deermouse, Cotton Mouse, Key Largo Cotton Mouse	0	LC	stable	LCstable	0	0	0	0	0	0	0	0	0	0	0	3
13985	RODENTIA	Mus	spretus	Algerian Mouse, Western Mediterranean Mouse, WESTERN MEDITERRANEAN MOUSE	0	LC	stable	LCstable	0	0	0	0	0	0	0	0	0	0	0	2
13566	CHIROPTERA	Miniopterus	magnater	Large Bent-winged Bat, Western Bent-winged Bat	0	LC	unknown	DD	0	0	0	0	0	0	0	0	0	0	0	0
41387	EULIPOTYPHLA	Sorex	bairdi	Baird's Shrew	0	LC	unknown	DD	0	0	0	0	0	0	0	0	0	0	0	0
17332	CHIROPTERA	Pipistrellus	ceylonicus	Kelaart's Pipistrelle	0	LC	stable	LCstable	0	0	0	0	0	0	0	0	0	0	0	0
2857	RODENTIA	Necromys	amoenus	Pleasant Bolo Mouse	0	LC	stable	LCstable	0	0	0	0	0	0	0	0	0	0	0	0
42467	RODENTIA	Spermophilus	elegans	Nevada Ground Squirrel, Wyoming Ground Squirrel	0	LC	unknown	DD	0	0	0	0	0	0	0	0	0	0	0	0
6983	RODENTIA	Makalata	macrura	Long-tailed Tree Rat	0	LC	unknown	DD	0	0	0	0	0	0	0	0	0	0	0	0
13124	RODENTIA	Paramelomys	levipes	Papuan Lowland Paramelomys, Long-nosed Mosaic-tailed Rat	0	LC	unknown	DD	0	0	0	0	0	0	0	0	0	0	0	0
16506	RODENTIA	Pelomys	hopkinsi	Hopkins's Groove-toothed Swamp Rat	0	DD	unknown	DD	0	0	0	0	0	0	0	0	0	0	0	0
20639	DIPROTODONTIA	Spilocuscus	rufoniger	Black-spotted Cuscus	0	CR	decreasing	CR	0	0	1	1	0	0	0	0	0	0	0	0
13118	RODENTIA	Melomys	cervinipes	Fawn-footed Melomys, Fawn-footed Mosaic-tailed Rat	0	LC	stable	LCstable	0	0	0	0	0	0	0	0	0	0	0	0
17229	RODENTIA	Phyllotis	osgoodi	Osgood's Leaf-eared Mouse	0	DD	unknown	DD	0	0	0	0	0	0	0	0	0	0	0	0
41690	CARNIVORA	Arctictis	binturong	Binturong, Bearcat, Palawan Binturong	0	VU	decreasing	VU	0	0	1	1	0	0	0	0	0	0	0	0
16708	CHIROPTERA	Peropteryx	leucoptera	White-winged Dog-like Bat	0	LC	unknown	DD	0	0	0	0	0	0	0	0	0	0	0	0
136278	DIDELPHIMORPHIA	Marmosops	paulensis	Brazilian Slender Opossum	0	LC	unknown	DD	0	0	0	0	0	0	0	0	0	0	0	0
136575	RODENTIA	Thomasomys	onkiro		0	VU	decreasing	VU	0	0	0	0	0	0	0	0	0	0	1	0
21177	CETARTIODACTYLA	Sus	ahoenobarbus	Palawan Bearded Pig	0	VU	decreasing	VU	0	0	0	0	0	1	0	0	0	0	0	0
6926	CARNIVORA	Pseudalopex	vetulus	Hoary Fox, Small-toothed Dog, Hoary Zorro	0	LC	unknown	DD	0	0	0	0	0	0	0	0	0	0	0	0
6778	CHIROPTERA	Dobsonia	inermis	Solomons Bare-backed Fruit Bat, Solomon's Naked-backed Fruit Bat	0	LC	stable	LCstable	0	0	0	0	0	0	0	0	0	0	0	0
20956	CHIROPTERA	Sturnira	magna	Greater Yellow-shouldered Bat	0	LC	stable	LCstable	0	0	0	0	0	0	0	0	0	0	0	0
6909	SIRENIA	Dugong	dugon	Dugong, Sea Cow	0	VU	unknown	VU	0	1	1	1	0	0	0	0	0	0	0	0
22043	PRIMATES	Trachypithecus	delacouri	Delacour's Langur, White-rumped Black Leaf Monkey	0	CR	decreasing	CR	0	0	0	0	0	0	0	0	1	0	0	0
44923	CHIROPTERA	Pipistrellus	nanus	Banana Bat, Banana Pipistrelle	0	LC	unknown	DD	0	0	0	0	0	0	0	0	0	0	0	0
6858	RODENTIA	Dryomys	nitedula	Forest Dormouse	0	LC	unknown	DD	0	0	0	0	0	0	0	0	0	0	0	0
12825	RODENTIA	Marmota	caudata	Long-tailed Marmot	0	LC	unknown	DD	0	0	0	0	0	0	0	0	0	0	0	0
41600	CARNIVORA	Herpestes	pulverulentus	Cape Grey Mongoose, Small Grey Mongoose	0	LC	stable	LCstable	0	0	0	0	0	0	0	0	0	0	0	0
6780	CHIROPTERA	Dobsonia	viridis	Greenish Naked-backed Fruit Bat	0	LC	stable	LCstable	0	0	0	0	0	0	0	0	0	0	0	0
19335	RODENTIA	Rattus	hoffmanni	Hoffmann's Sulawesi Rat, Hoffmann's Rat	0	LC	stable	LCstable	0	0	0	0	0	0	0	0	0	0	0	0
41788	CETARTIODACTYLA	Cervus	nippon	Sika Deer, Sika, Shansi Sika	0	LC	increasing	LCincreasing	0	0	0	0	0	0	0	0	0	0	0	2
41535	PRIMATES	Cebuella	pygmaea	Pygmy Marmoset	0	LC	decreasing	LCdecreasing	0	0	0	0	0	0	0	0	0	0	0	1
7019	PERAMELEMORPHIA	Echymipera	rufescens	Long-nosed Echymipera	0	LC	decreasing	LCdecreasing	0	0	0	0	0	0	0	0	0	0	0	0
11347	CHIROPTERA	Lasiurus	borealis	Eastern Red Bat, Red Bat	0	LC	stable	LCstable	0	0	0	0	0	0	0	0	0	0	0	1
41686	CARNIVORA	Procyon	lotor	Northern Raccoon	0	LC	increasing	LCincreasing	0	0	0	0	0	0	0	0	0	0	0	6
4660	RODENTIA	Chionomys	roberti	Robert's Snow Vole, Robert's Snow Vole	0	LC	unknown	DD	0	0	0	0	0	0	0	0	0	0	0	1
22029	CHIROPTERA	Trachops	cirrhosus	Fringe-lipped Bat	0	LC	stable	LCstable	0	0	0	0	0	0	0	0	0	0	0	1
18555	RODENTIA	Pseudomys	pilligaensis	Pilliga Mouse	0	DD	decreasing	DD	0	0	0	0	0	0	0	0	0	0	0	0
19997	RODENTIA	Sciurillus	pusillus	Neotropical Pygmy Squirrel	0	DD	unknown	DD	0	0	0	0	0	0	0	0	0	0	0	0
3921	RODENTIA	Carterodon	sulcidens	Owl's Spiny Rat	0	DD	unknown	DD	0	0	0	0	0	0	0	0	0	0	0	0
2802	RODENTIA	Bibimys	labiosus	Large-lipped Crimson-nosed Rat	0	LC	decreasing	LCdecreasing	0	0	0	0	0	0	0	0	0	0	0	0
20396	EULIPOTYPHLA	Sorex	arizonae	Arizona Shrew	0	LC	unknown	DD	0	0	0	0	0	0	0	0	0	0	0	0
8265	PRIMATES	Euoticus	elegantulus	Southern Needle-clawed Galago, Western Needle-clawed Galago, Elegant Galago, Western Needle-clawed Bushbaby, Elegant Needle-clawed Galago	0	LC	stable	LCstable	0	0	0	0	0	0	0	0	0	0	0	0
2150	RODENTIA	Arvicola	sapidus	Southern Water Vole, Southwestern Water Vole	0	VU	decreasing	VU	1	0	1	0	1	0	0	0	0	0	0	0
19570	CHIROPTERA	Rhinolophus	subbadius	Little Nepalese Horseshoe Bat	0	LC	decreasing	LCdecreasing	0	0	0	0	0	0	0	0	0	0	0	0
15143	RODENTIA	Oecomys	trinitatis	Long-furred Rice Rat, Trinidad Arboreal Rice Rat	0	LC	stable	LCstable	0	0	0	0	0	0	0	0	0	0	0	0
6776	CHIROPTERA	Dobsonia	pannietensis	Panaeati Bare-backed Fruit Bat, De Vis's Bare-backed Fruit Bat, Panniet Naked-backed Fruit Bat	0	NT	unknown	DD	0	0	0	0	0	0	0	0	0	0	0	0
6775	CHIROPTERA	Dobsonia	exoleta	Sulawesi Naked-backed Fruit Bat	0	LC	unknown	DD	0	0	0	0	0	0	0	0	0	0	0	0
13169	RODENTIA	Meriones	tamariscinus	Tamarisk Gerbil, Tamarisk Jird, TAMARISK JIRD	0	LC	unknown	DD	0	0	0	0	0	0	0	0	0	0	0	0
12848	CARNIVORA	Martes	martes	European Pine Marten, Pine Marten, Pine Martin, European Pine Martin	0	LC	stable	LCstable	0	0	0	0	0	0	0	0	0	0	0	0
136350	CHIROPTERA	Centronycteris	centralis	Thomas's Shaggy Bat	0	LC	unknown	DD	0	0	0	0	0	0	0	0	0	0	0	0
1894	RODENTIA	Apodemus	gurkha	Himalayan Wood Mouse, Himalayan Field Mouse	0	EN	decreasing	EN	0	0	0	0	0	1	0	0	0	0	0	0
6770	CHIROPTERA	Dobsonia	minor	Lesser Bare-backed Fruit Bat, Lesser Naked-backed Fruit Bat	0	LC	unknown	DD	0	0	0	0	0	0	0	0	0	0	0	0
734	RODENTIA	Abrothrix	hershkovitzi	Hershkovitz's Akodont, Hershkovitz's Grass Mouse	0	LC	stable	LCstable	0	0	0	0	0	0	0	0	0	0	0	0
136523	RODENTIA	Pseudohydromys	germani	German's One-toothed Moss Mouse	0	DD	unknown	DD	0	0	0	0	0	0	0	0	0	0	0	0
750	RODENTIA	Thaptomys	nigrita	Blackish Grass Mouse	0	LC	unknown	DD	0	0	0	0	0	0	0	0	0	0	0	1
18654	CHIROPTERA	Ptenochirus	minor	Lesser Musky Fruit Bat	0	LC	stable	LCstable	0	0	0	0	0	0	0	0	0	0	0	0
6692	RODENTIA	Dipodomys	phillipsii	Phillip's Kangaroo Rat	0	LC	stable	LCstable	0	0	0	0	0	0	0	0	0	0	0	0
6691	RODENTIA	Dipodomys	ordii	Ord's Kangaroo Rat	0	LC	stable	LCstable	0	0	0	0	0	0	0	0	0	0	0	0
40507	DIDELPHIMORPHIA	Marmosa	rubra	Red Mouse Opossum	0	DD	unknown	DD	0	0	0	0	0	0	0	0	0	0	0	0
19809	RODENTIA	Saccostomus	mearnsi	East African Pouched Mouse, Mearns's Pouched Mouse	0	LC	stable	LCstable	0	0	0	0	0	0	0	0	0	0	0	0
5805	RODENTIA	Ctenomys	frater	Forest Tuco-tuco	0	LC	decreasing	LCdecreasing	0	0	0	0	0	0	0	0	0	0	0	0
6225	DIPROTODONTIA	Dactylonax	palpator	Long-fingered Triok	0	LC	unknown	DD	0	0	0	0	0	0	0	0	0	0	0	0
11979	AFROSORICIDA	Limnogale	mergulus	Web-footed Tenrec, Aquatic Tenrec	0	VU	unknown	VU	0	0	0	0	0	0	1	0	0	0	0	0
10598	CHIROPTERA	Hylonycteris	underwoodi	Underwood's Long-tongued Bat	0	LC	stable	LCstable	0	0	0	0	0	0	0	0	0	0	0	0
6684	RODENTIA	Dipodomys	agilis	Agile Kangaroo Rat	0	LC	decreasing	LCdecreasing	0	0	0	0	0	0	0	0	0	0	0	0
136536	RODENTIA	Microtus	brachycercus	Calabria Pine Vole, CALABRIA PINE VOLE	0	LC	stable	LCstable	0	0	0	0	0	0	0	0	0	0	0	0
6682	RODENTIA	Dipodomys	stephensi	Stephens' Kangaroo Rat	0	EN	decreasing	EN	0	0	0	0	0	1	0	0	0	0	0	0
20015	RODENTIA	Sciurus	nayaritensis	Mexican Fox Squirrel	0	LC	unknown	DD	0	0	0	0	0	0	0	0	0	0	0	0
136731	PRIMATES	Lepilemur	ankaranensis	Ankarana Sportive Lemur	0	EN	decreasing	EN	0	0	0	0	0	1	0	0	0	0	0	0
10009	RODENTIA	Heteromys	nelsoni	Nelson's Spiny Pocket Mouse	0	EN	decreasing	EN	0	0	0	0	0	1	0	0	0	0	0	0
45057	RODENTIA	Lophuromys	chrysopus	Ethiopian Forest Brush-furred Rat	0	LC	unknown	DD	0	0	0	0	0	0	0	0	0	0	0	0
14177	CHIROPTERA	Myotis	macrodactylus	Big-footed Myotis	0	LC	unknown	DD	0	0	0	0	0	0	0	0	0	0	0	1
40505	DIDELPHIMORPHIA	Marmosa	murina	Linnaeus's Mouse Opossum, Murine Mouse Opossum	0	LC	stable	LCstable	0	0	0	0	0	0	0	0	0	0	0	0
29668	EULIPOTYPHLA	Sorex	raddei	Radde's Shrew	0	LC	unknown	DD	0	0	0	0	0	0	0	0	0	0	0	0
5817	RODENTIA	Ctenomys	occultus	Furtive Tuco-tuco	0	EN	decreasing	EN	0	0	0	0	0	1	0	0	0	0	0	0
2130	CHIROPTERA	Enchisthenes	hartii	Velvety Fruit-eating Bat	0	LC	unknown	DD	0	0	0	0	0	0	0	0	0	0	0	0
9678	PRIMATES	Hapalemur	occidentalis	Sambirano Lesser Bamboo Lemur, Western Grey Bamboo Lemur, Western Gentle Lemur, Western Lesser Bamboo Lemur	0	VU	decreasing	VU	0	0	1	1	0	0	0	0	0	0	0	0
136275	RODENTIA	Eothenomys	miletus	Yunnan Red-backed Vole, Yunnan Chinese Vole, Large Oriental Vole	0	LC	unknown	DD	0	0	0	0	0	0	0	0	0	0	0	0
19543	CHIROPTERA	Rhinolophus	hildebrandti	Hildebrandt's Horseshoe Bat	0	LC	unknown	DD	0	0	0	0	0	0	0	0	0	0	0	0
5624	EULIPOTYPHLA	Crocidura	desperata	Desperate Shrew	0	EN	decreasing	EN	0	0	0	0	0	1	0	0	0	0	0	0
5623	EULIPOTYPHLA	Crocidura	caliginea	African Dusky Shrew, African Foggy Shrew	0	LC	unknown	DD	0	0	0	0	0	0	0	0	0	0	0	0
10977	CHIROPTERA	Kerivoula	lanosa	Lesser Woolly Bat	0	LC	unknown	DD	0	0	0	0	0	0	0	0	0	0	0	0
6567	RODENTIA	Dicrostonyx	nunatakensis	Ogilvie Mountains Collared Lemming	0	LC	unknown	DD	0	0	0	0	0	0	0	0	0	0	0	0
6564	CHIROPTERA	Diclidurus	scutatus	Lesser Ghost Bat	0	LC	unknown	DD	0	0	0	0	0	0	0	0	0	0	0	0
41478	EULIPOTYPHLA	Talpa	altaica	Siberian Mole	0	LC	unknown	DD	0	0	0	0	0	0	0	0	0	0	0	0
5568	EULIPOTYPHLA	Crocidura	kivuana	Kivu Shrew	0	VU	unknown	VU	0	0	0	0	0	0	0	0	0	0	1	0
41421	EULIPOTYPHLA	Sorex	trowbridgii	Trowbridge's Shrew	0	LC	stable	LCstable	0	0	0	0	0	0	0	0	0	0	0	0
18563	RODENTIA	Mastacomys	fuscus	Broad-toothed Mouse	0	NT	decreasing	NTdecreasing	0	0	0	0	0	0	0	0	0	0	0	0
22920	PRIMATES	Varecia	rubra	Red Ruffed Lemur, Red-ruffed Lemur	0	EN	decreasing	EN	0	0	0	0	0	1	0	0	0	0	0	1
40537	DASYUROMORPHIA	Pseudantechinus	macdonnellensis	Fat-tailed Pseudantechinus, Fat-tailed Antechinus	0	LC	unknown	DD	0	0	0	0	0	0	0	0	0	0	0	0
21162	RODENTIA	Sundasciurus	samarensis	Samar Squirrel	0	LC	unknown	DD	0	0	0	0	0	0	0	0	0	0	0	0
41546	PRIMATES	Alouatta	sara	Bolivian Red Howler Monkey, Bolivian Red Howling Monkey, Bolivian Red Howler	0	LC	decreasing	LCdecreasing	0	0	0	0	0	0	0	0	0	0	0	0
136483	RODENTIA	Akodon	paranaensis	ParanÃ¡ Akodont	0	LC	unknown	DD	0	0	0	0	0	0	0	0	0	0	0	1
44172	CETARTIODACTYLA	Tragelaphus	derbianus	Giant Eland, Western Giant Eland	0	LC	decreasing	LCdecreasing	0	0	0	0	0	0	0	0	0	0	0	0
41557	PRIMATES	Callicebus	cinerascens	Ashy Black Titi Monkey, Ashy Titi, Ashy-grey Titi, Ashy Black Titi, Titi Monkey	0	LC	unknown	DD	0	0	0	0	0	0	0	0	0	0	0	0
8418	RODENTIA	Euryzygomatomys	spinosus	Guiara	0	LC	unknown	DD	0	0	0	0	0	0	0	0	0	0	0	0
12796	RODENTIA	Margaretamys	elegans	Elegant Margaretamys, Elegant Margareta Rat	0	NT	decreasing	NTdecreasing	0	0	0	0	0	0	0	0	0	0	0	0
3810	CETARTIODACTYLA	Capricornis	swinhoei	Formosan Serow, Taiwan Serow	0	LC	unknown	DD	0	0	0	0	0	0	0	0	0	0	0	0
6483	RODENTIA	Dendroprionomys	rousseloti	Velvet African Climbing Mouse, Velvet Climbing Mouse	0	DD	unknown	DD	0	0	0	0	0	0	0	0	0	0	0	0
9054	RODENTIA	Geomys	arenarius	Desert Pocket Gopher	0	NT	unknown	DD	0	0	0	0	0	0	0	0	0	0	0	0
6448	RODENTIA	Dendromus	oreas	Cameroon Climbing Mouse	0	VU	unknown	VU	0	0	0	0	0	0	0	0	0	0	1	0
41595	CARNIVORA	Crossarchus	obscurus	Common Cusimanse, Cusimanse, Long-nosed Cusimanse	0	LC	unknown	DD	0	0	0	0	0	0	0	0	0	0	0	0
15000	CHIROPTERA	Nyctophilus	arnhemensis	Northern Long-eared Bat	0	LC	stable	LCstable	0	0	0	0	0	0	0	0	0	0	0	0
13489	RODENTIA	Microtus	subterraneus	European Pine Vole, Common Pine Vole	0	LC	stable	LCstable	0	0	0	0	0	0	0	0	0	0	0	1
41472	EULIPOTYPHLA	Scapanulus	oweni	Gansu Mole	0	LC	unknown	DD	0	0	0	0	0	0	0	0	0	0	0	0
45059	RODENTIA	Lophuromys	huttereri	Hutterer's Brush-furred Mouse, Hutterer's Brush-furred Rat	0	LC	unknown	DD	0	0	0	0	0	0	0	0	0	0	0	0
136438	EULIPOTYPHLA	Cryptotis	equatoris	Ecuadorean Small-eared Shrew	0	LC	stable	LCstable	0	0	0	0	0	0	0	0	0	0	0	0
1888	RODENTIA	Apodemus	agrarius	Striped Field Mouse	0	LC	stable	LCstable	0	0	0	0	0	0	0	0	0	0	0	6
19600	CHIROPTERA	Rhinopoma	microphyllum	Greater Mouse-tailed Bat	0	LC	stable	LCstable	0	0	0	0	0	0	0	0	0	0	0	0
136494	CHIROPTERA	Sturnira	oporaphilum	Tschudi's Yellow-shouldered Bat	0	NT	unknown	DD	0	0	0	0	0	0	0	0	0	0	0	0
41365	EULIPOTYPHLA	Crocidura	voi	Voi Shrew	0	LC	stable	LCstable	0	0	0	0	0	0	0	0	0	0	0	0
18297	RODENTIA	Proechimys	semispinosus	Tome's Spiny Rat	0	LC	stable	LCstable	0	0	0	0	0	0	0	0	0	0	0	1
9104	RODENTIA	Gerbillus	amoenus	Pleasant Gerbil	0	LC	unknown	DD	0	0	0	0	0	0	0	0	0	0	0	0
136216	RODENTIA	Microtus	paradoxus	Kopetdag Pine Vole	0	LC	unknown	DD	0	0	0	0	0	0	0	0	0	0	0	0
6433	DIPROTODONTIA	Dendrolagus	matschiei	Huon Tree Kangaroo, Matschie's Tree-kangaroo	0	EN	decreasing	EN	0	0	0	0	0	0	0	0	1	0	0	0
199832	DIDELPHIMORPHIA	Philander	olrogi	Olrog`s Four-eyed Opossum	0	DD	unknown	DD	0	0	0	0	0	0	0	0	0	0	0	0
17225	RODENTIA	Phyllotis	definitus	Definitive Leaf-eared Mouse	0	EN	decreasing	EN	0	0	0	0	0	1	0	0	0	0	0	0
135485	CHIROPTERA	Hipposideros	vittatus		0	NT	decreasing	NTdecreasing	0	0	0	0	0	0	0	0	0	0	0	0
41392	EULIPOTYPHLA	Sorex	cinereus	Cinereus Shrew, Masked Shrew	0	LC	stable	LCstable	0	0	0	0	0	0	0	0	0	0	0	0
10200	CHIROPTERA	Histiotus	alienus	Strange Big-eared Brown Bat	0	DD	unknown	DD	0	0	0	0	0	0	0	0	0	0	0	0
14935	CHIROPTERA	Nycteris	nana	Dwarf Slit-faced Bat	0	LC	unknown	DD	0	0	0	0	0	0	0	0	0	0	0	0
3605	RODENTIA	Callosciurus	quinquestriatus	Anderson's Squirrel	0	NT	decreasing	NTdecreasing	0	0	0	0	0	0	0	0	0	0	0	0
868	PRIMATES	Allocebus	trichotis	Hairy-eared Dwarf Lemur	0	DD	unknown	DD	0	0	0	0	0	0	0	0	0	0	0	0
4256	CETARTIODACTYLA	Przewalskium	albirostris	White-lipped Deer, Thorold's Deer	0	VU	unknown	VU	0	0	1	0	0	0	0	0	0	0	0	0
136391	RODENTIA	Microtus	schidlovskii	Schidlovsky Pine Vole	0	LC	unknown	DD	0	0	0	0	0	0	0	0	0	0	0	0
4273	CETARTIODACTYLA	Rusa	alfredi	Phillipine Spotted Deer, Visayan Spotted Deer	0	EN	decreasing	EN	0	0	0	0	0	0	0	0	1	0	0	0
41429	EULIPOTYPHLA	Episoriculus	fumidus	Taiwan Brown-toothed Shrew, Taiwanese Red-toothed Shrew	0	LC	unknown	DD	0	0	0	0	0	0	0	0	0	0	0	0
136394	RODENTIA	Batomys	russatus	Russet Batomys, Dinagat Hairy-tailed Rat	0	EN	decreasing	EN	0	0	0	0	0	1	0	1	0	0	0	0
6663	RODENTIA	Diplomys	labilis	Rufous Tree Rat	0	LC	stable	LCstable	0	0	0	0	0	0	0	0	0	0	0	0
40629	EULIPOTYPHLA	Crocidura	douceti	Doucet's Musk Shrew	0	DD	unknown	DD	0	0	0	0	0	0	0	0	0	0	0	0
6302	PRIMATES	Daubentonia	madagascariensis	Aye-aye	0	NT	decreasing	NTdecreasing	0	0	0	0	0	0	0	0	0	0	0	0
14993	CHIROPTERA	Nyctinomops	aurispinosus	Peale's Free-tailed Bat	0	LC	unknown	DD	0	0	0	0	0	0	0	0	0	0	0	0
136343	EULIPOTYPHLA	Congosorex	phillipsorum	Phillips' Congo Shrew	0	CR	decreasing	CR	0	0	0	0	0	1	0	0	0	0	0	0
19710	PAUCITUBERCULATA	Rhyncholestes	raphanurus	Chilean Caenolestid, Chilean Shrew Opossum, Long-nosed Caenolestid	0	NT	decreasing	NTdecreasing	0	0	0	0	0	0	0	0	0	0	0	0
6296	DASYUROMORPHIA	Dasyurus	viverrinus	Eastern Quoll	0	NT	stable	NTstable	0	0	0	0	0	0	0	0	0	0	0	0
10603	RODENTIA	Hylopetes	lepidus	Gray-cheeked Flying Squirrel	0	DD	unknown	DD	0	0	0	0	0	0	0	0	0	0	0	0
13447	RODENTIA	Microtus	mujanensis	Muisk Vole	0	DD	unknown	DD	0	0	0	0	0	0	0	0	0	0	0	0
15594	RODENTIA	Oryzomys	dimidiatus	Thomas's Rice Rat	0	LC	unknown	DD	0	0	0	0	0	0	0	0	0	0	0	0
5529	RODENTIA	Cricetus	cricetus	Black-bellied Hamster, Common Hamster	0	LC	decreasing	LCdecreasing	0	0	0	0	0	0	0	0	0	0	0	1
136467	RODENTIA	Melomys	cooperae	Yamdena Island Melomys	0	DD	unknown	DD	0	0	0	0	0	0	0	0	0	0	0	0
723	RODENTIA	Akodon	aerosus	Highland Grass Mouse	0	LC	stable	LCstable	0	0	0	0	0	0	0	0	0	0	0	0
29679	CARNIVORA	Mustela	eversmanii	Steppe Polecat, Steppe Weasel, Putois des Steppes	0	LC	stable	LCstable	0	0	0	0	0	0	0	0	0	0	0	0
41668	CARNIVORA	Zalophus	wollebaeki	GalÃ¡pagos Sea Lion	0	EN	decreasing	EN	1	0	0	0	0	0	0	0	0	0	0	0
16761	DIPROTODONTIA	Petrogale	concinna	Nabarlek, Pygmy Rock Wallaby	0	DD	unknown	DD	0	0	0	0	0	0	0	0	0	0	0	0
3612	RODENTIA	Calomys	hummelincki	Hummelinck's Vesper Mouse	0	LC	decreasing	LCdecreasing	0	0	0	0	0	0	0	0	0	0	0	0
19416	RODENTIA	Reithrodontomys	spectabilis	Cozumel Harvest Mouse	0	CR	decreasing	CR	0	1	1	0	1	0	0	0	0	0	0	0
11488	RODENTIA	Lemniscomys	bellieri	Bellier's Lemniscomys, Bellier's Lemniscomys, Bellier's Striped Grass Mouse	0	LC	stable	LCstable	0	0	0	0	0	0	0	0	0	0	0	0
40569	DIPROTODONTIA	Petrogale	assimilis	Allied Rock Wallaby	0	LC	stable	LCstable	0	0	0	0	0	0	0	0	0	0	0	0
136806	RODENTIA	Saxatilomys	paulinae	Paulina's Limestone Rat	0	DD	unknown	DD	0	0	0	0	0	0	0	0	0	0	0	0
62006	AFROSORICIDA	Amblysomus	corriae	Fynbos Golden Mole	0	NT	unknown	DD	0	0	0	0	0	0	0	0	0	0	0	0
6561	CHIROPTERA	Diclidurus	albus	Northern Ghost Bat	0	LC	unknown	DD	0	0	0	0	0	0	0	0	0	0	0	0
6278	RODENTIA	Dasyprocta	azarae	Azara's Agouti	0	DD	decreasing	DD	0	0	0	0	0	0	0	0	0	0	0	0
21770	RODENTIA	Thomasomys	baeops	Beady-eyed Mouse	0	LC	decreasing	LCdecreasing	0	0	0	0	0	0	0	0	0	0	0	0
22573	RODENTIA	Tylomys	nudicaudus	Peter's Climbing Rat, Peters's Climbing Rat	0	LC	stable	LCstable	0	0	0	0	0	0	0	0	0	0	0	0
41661	CARNIVORA	Neovison	vison	American Mink	0	LC	stable	LCstable	0	0	0	0	0	0	0	0	0	0	0	3
136463	DIPROTODONTIA	Petrogale	purpureicollis	Purple-necked Rock Wallaby	0	LC	unknown	DD	0	0	0	0	0	0	0	0	0	0	0	0
19525	CHIROPTERA	Rhinolophus	arcuatus	Arcuate Horseshoe Bat	0	LC	stable	LCstable	0	0	0	0	0	0	0	0	0	0	0	0
3744	CARNIVORA	Canis	aureus	Golden Jackal, Asiatic Jackal, Common Jackal	0	LC	increasing	LCincreasing	0	0	0	0	0	0	0	0	0	0	0	0
14203	CHIROPTERA	Myotis	siligorensis	Himalayan Whiskered Bat, Himalayan Whiskered Myotis, Siliguri Bat, Small-toothed Myotis	0	LC	unknown	DD	0	0	0	0	0	0	0	0	0	0	0	0
6265	DASYUROMORPHIA	Dasyuroides	byrnei	Kowari	0	VU	decreasing	VU	0	0	0	0	0	0	0	0	1	0	0	0
44991	RODENTIA	Arvicanthis	ansorgei	Sudanian Arvicanthis	0	LC	unknown	DD	0	0	0	0	0	0	0	0	0	0	0	0
16633	RODENTIA	Perognathus	amplus	Arizona Pocket Mouse	0	LC	stable	LCstable	0	0	0	0	0	0	0	0	0	0	0	0
6232	CETARTIODACTYLA	Dama	mesopotamica	Persian Fallow Deer, Mesopotamian Fallow Deer	0	EN	increasing	EN	0	0	0	0	0	0	0	0	0	1	0	0
2816	RODENTIA	Biswamoyopterus	biswasi	Namdapha Flying Squirrel	0	CR	decreasing	CR	0	0	0	0	0	1	0	0	0	0	0	0
6986	RODENTIA	Makalata	rhipidura	Peruvian Tree Rat	0	DD	unknown	DD	0	0	0	0	0	0	0	0	0	0	0	0
136724	RODENTIA	Rhynchomys	banahao		0	DD	unknown	DD	0	0	0	0	0	0	0	0	0	0	0	0
21783	RODENTIA	Thomasomys	monochromos	Unicolored Oldfield Mouse	0	EN	decreasing	EN	0	0	0	0	0	1	0	0	0	0	0	0
14817	RODENTIA	Niviventer	culturatus	Soft-furred Taiwan Niviventer, Oldfield White-bellied Rat	0	NT	decreasing	NTdecreasing	0	0	0	0	0	0	0	0	0	0	0	0
6221	RODENTIA	Dactylomys	dactylinus	Amazon Bamboo Rat	0	LC	stable	LCstable	0	0	0	0	0	0	0	0	0	0	0	0
40765	RODENTIA	Nesoryzomys	narboroughi		0	VU	decreasing	VU	0	0	0	0	0	0	0	0	0	0	1	0
8541	CARNIVORA	Felis	margarita	Sand Cat, Sand Dune Cat	0	NT	unknown	DD	0	0	0	0	0	0	0	0	0	0	0	0
4989	RODENTIA	Clyomys	laticeps	Broad-headed Spiny Rat	0	LC	unknown	DD	0	0	0	0	0	0	0	0	0	0	0	0
5749	AFROSORICIDA	Cryptochloris	zyli	Van Zyl's Golden Mole	0	EN	unknown	EN	0	0	0	0	0	1	0	0	0	0	0	0
62018	AFROSORICIDA	Microgale	soricoides	Shrew-toothed Shrew Tenrec, Shrew Tenrec	0	LC	decreasing	LCdecreasing	0	0	0	0	0	0	0	0	0	0	0	0
62017	AFROSORICIDA	Microgale	nasoloi	Nasolo's Shrew Tenrec	0	VU	decreasing	VU	0	0	0	0	0	1	0	0	0	0	0	0
17353	CHIROPTERA	Pipistrellus	nanulus	Tiny Pipistrelle	0	LC	unknown	DD	0	0	0	0	0	0	0	0	0	0	0	0
41584	PRIMATES	Callibella	humilis	Black-crowned Dwarf Marmoset, Roosmalen's Dwarf Marmoset	0	VU	stable	VU	0	0	0	0	0	0	0	0	0	0	1	0
62014	AFROSORICIDA	Microgale	gymnorhyncha	Naked-nosed Shrew Tenrec	0	LC	decreasing	LCdecreasing	0	0	0	0	0	0	0	0	0	0	0	0
918	PRIMATES	Alouatta	ululata	MaranhÃ£o Red-handed Howler Monkey, Red-handed Howling Monkey	0	EN	decreasing	EN	0	0	0	0	0	0	0	1	0	0	0	0
7915	CHIROPTERA	Eptesicus	bottae	Botta's Serotine, BOTTA'S SEROTINE	0	LC	unknown	DD	0	0	0	0	0	0	0	0	0	0	0	0
21777	RODENTIA	Thomasomys	hylophilus	Woodland Oldfield Mouse	0	EN	decreasing	EN	0	0	0	0	0	1	0	0	0	0	0	0
11148	RODENTIA	Lagidium	viscacia	Southern Mountain Viscacha, Southern Viscacha	0	LC	stable	LCstable	0	0	0	0	0	0	0	0	0	0	0	0
6686	RODENTIA	Dipodomys	deserti	Desert Kangaroo Rat	0	LC	stable	LCstable	0	0	0	0	0	0	0	0	0	0	0	0
6280	RODENTIA	Dasyprocta	cristata	Crested Agouti	0	DD	unknown	DD	0	0	0	0	0	0	0	0	0	0	0	0
6204	CARNIVORA	Cystophora	cristata	Hooded Seal	0	VU	decreasing	VU	0	1	0	0	0	0	0	0	0	0	0	0
136429	CHIROPTERA	Myotis	laniger	Chinese Water Myotis	0	LC	unknown	DD	0	0	0	0	0	0	0	0	0	0	0	0
18709	CHIROPTERA	Pteronotus	personatus	Wagner's Mustached Bat	0	LC	stable	LCstable	0	0	0	0	0	0	0	0	0	0	0	0
15004	CHIROPTERA	Nyctophilus	gouldi	Gould's Long-eared Bat	0	LC	decreasing	LCdecreasing	0	0	0	0	0	0	0	0	0	0	0	0
6106	CHIROPTERA	Cynopterus	sphinx	Greater Shortnosed Fruit Bat, Short-nosed Fruit Bat, Greater Short-nosed Fruit Bat, Short-nosed Indian Fruit Bat	0	LC	increasing	LCincreasing	0	0	0	0	0	0	0	0	0	0	0	4
13343	AFROSORICIDA	Microgale	gracilis	Gracile Shrew Tenrec	0	LC	decreasing	LCdecreasing	0	0	0	0	0	0	0	0	0	0	0	0
136499	RODENTIA	Ctenomys	fochi		0	DD	unknown	DD	0	0	0	0	0	0	0	0	0	0	0	0
12723	RODENTIA	Mallomys	istapantap	Subalpine Woolly Rat	0	LC	unknown	DD	0	0	0	0	0	0	0	0	0	0	0	0
14202	CHIROPTERA	Myotis	sicarius	Mandelli's Mouse-eared Myotis, Mandelli's Mouse-eared Bat	0	VU	unknown	VU	0	0	0	0	0	0	1	0	0	0	0	0
6090	RODENTIA	Cynomys	parvidens	Utah Prairie Dog	0	EN	decreasing	EN	0	0	0	0	0	1	1	0	0	0	0	0
13079	RODENTIA	Melasmothrix	naso	Diurnal Sulawesian Shrew Rat, Sulawesian Shrew Rat	0	DD	unknown	DD	0	0	0	0	0	0	0	0	0	0	0	0
17314	CHIROPTERA	Pipistrellus	kuhlii	Kuhl's Pipistrelle	0	LC	unknown	DD	0	0	0	0	0	0	0	0	0	0	0	1
13116	RODENTIA	Melomys	burtoni	Grassland Melomys, Grassland Mosaic-tailed Rat	0	LC	stable	LCstable	0	0	0	0	0	0	0	0	0	0	0	0
6019	PILOSA	Cyclopes	didactylus	Pygmy Anteater, Silky Anteater	0	LC	unknown	DD	0	0	0	0	0	0	0	0	0	0	0	0
12075	RODENTIA	Liomys	pictus	Painted Spiny Pocket Mouse	0	LC	decreasing	LCdecreasing	0	0	0	0	0	0	0	0	0	0	0	0
18735	CHIROPTERA	Pteropus	macrotis	Large-eared Flying Fox, Big-eared Flying Fox	0	LC	stable	LCstable	0	0	0	0	0	0	0	0	0	0	0	0
41587	CARNIVORA	Vulpes	macrotis	Kit Fox, Desert Fox	0	LC	decreasing	LCdecreasing	0	0	0	0	0	0	0	0	0	0	0	2
12304	CARNIVORA	Lontra	longicaudis	Neotropical Otter, La Plata Otter, Neotropical River Otter, South American River Otter, Long-tailed Otter	0	DD	decreasing	DD	0	0	0	0	0	0	0	0	0	0	0	0
13567	CHIROPTERA	Miniopterus	medius	Medium Bent-winged Bat, Intermediate Long-fingered Bat	0	LC	unknown	DD	0	0	0	0	0	0	0	0	0	0	0	0
5830	RODENTIA	Ctenomys	tuconax	Robust Tuco-tuco	0	DD	unknown	DD	0	0	0	0	0	0	0	0	0	0	0	0
40609	EULIPOTYPHLA	Paraechinus	micropus	Indian Hedgehog	0	LC	decreasing	LCdecreasing	0	0	0	0	0	0	0	0	0	0	0	0
11506	PRIMATES	Leontopithecus	rosalia	Golden Lion Tamarin	0	EN	stable	EN	0	0	0	0	0	1	0	0	0	0	0	0
5827	RODENTIA	Ctenomys	steinbachi	Steinbach's Tuco-tuco	0	LC	stable	LCstable	0	0	0	0	0	0	0	0	0	0	0	0
17219	CHIROPTERA	Phyllostomus	latifolius	Guianan Spear-nosed Bat	0	LC	unknown	DD	0	0	0	0	0	0	0	0	0	0	0	0
9977	CHIROPTERA	Hesperoptenus	gaskelli	Gaskell's False Serotine	0	DD	unknown	DD	0	0	0	0	0	0	0	0	0	0	0	0
41316	AFROSORICIDA	Amblysomus	hottentotus	Hottentot Golden Mole, Zulu Golden Mole	0	LC	unknown	DD	0	0	0	0	0	0	0	0	0	0	0	0
16174	CHIROPTERA	Paranyctimene	raptor	Unstriped Tube-nosed Bat, Lesser Tube-nosed Fruit Bat, Green Tube-nosed Bat	0	LC	unknown	DD	0	0	0	0	0	0	0	0	0	0	0	0
6683	RODENTIA	Dipodomys	nitratoides	Fresno Kangaroo Rat, San Joaquin Kangaroo Rat	0	VU	decreasing	VU	0	0	0	0	0	1	0	0	0	0	0	0
44917	CHIROPTERA	Pipistrellus	brunneus	Dark-brown Serotine	0	NT	decreasing	NTdecreasing	0	0	0	0	0	0	0	0	0	0	0	0
13977	RODENTIA	Mus	phillipsi	Wroughton's Small Spiny Mouse, Phillips's Mouse	0	LC	stable	LCstable	0	0	0	0	0	0	0	0	0	0	0	0
16733	RODENTIA	Petinomys	crinitus	Mindanao Flying Squirrel, Basilan Flying Squirrel	0	LC	stable	LCstable	0	0	0	0	0	0	0	0	0	0	0	0
12626	DIPROTODONTIA	Macropus	irma	Western Brush Wallaby, Kwoora, Western Bush Wallaby	0	LC	stable	LCstable	0	0	0	0	0	0	0	0	0	0	0	0
714	CARNIVORA	Ailurus	fulgens	Red Panda, Lesser Panda, Red Cat-bear	0	VU	decreasing	VU	0	0	0	0	0	0	0	1	0	0	0	2
40613	EULIPOTYPHLA	Blarinella	quadraticauda	Asiatic Short-tailed Shrew, Northern Short-tailed Shrew, Sichuan Short-tailed Shrew	0	NT	decreasing	NTdecreasing	0	0	0	0	0	0	0	0	0	0	0	0
40515	DIDELPHIMORPHIA	Philander	andersoni	Anderson's Four-eyed Opossum, Black Four-eyed Opossum	0	LC	stable	LCstable	0	0	0	0	0	0	0	0	0	0	0	0
811	CETARTIODACTYLA	Alcelaphus	buselaphus	Hartebeest, Swayne's Hartebeest	0	LC	decreasing	LCdecreasing	0	0	0	0	0	0	0	0	0	0	0	3
5812	RODENTIA	Ctenomys	magellanicus	Magellanic Tuco-tuco	0	VU	decreasing	VU	1	0	1	1	0	0	0	0	0	0	0	0
13563	CHIROPTERA	Miniopterus	fraterculus	Lesser Long-fingered Bat	0	LC	unknown	DD	0	0	0	0	0	0	0	0	0	0	0	0
15607	RODENTIA	Euryoryzomys	nitidus	Elegant Rice Rat	0	LC	stable	LCstable	0	0	0	0	0	0	0	0	0	0	0	0
15604	RODENTIA	Nephelomys	levipes	Light-footed Rice Rat	0	LC	decreasing	LCdecreasing	0	0	0	0	0	0	0	0	0	0	0	0
40587	AFROSORICIDA	Microgale	dobsoni	Dobson's Shrew Tenrec	0	LC	decreasing	LCdecreasing	0	0	0	0	0	0	0	0	0	0	0	0
1913	RODENTIA	Apomys	littoralis	Mindanao Lowland Apomys, Mindanao Lowland Forest Mouse	0	DD	unknown	DD	0	0	0	0	0	0	0	0	0	0	0	0
21176	CETARTIODACTYLA	Sus	philippensis	Philippine Warty Pig	0	VU	decreasing	VU	0	0	1	1	1	0	0	0	0	0	0	0
19836	PRIMATES	Saimiri	oerstedii	Black-crowned Central American Squirrel Monkey, Central American Squirrel Monkey, Red-backed Squirrel Monkey	0	VU	decreasing	VU	0	0	0	0	0	1	0	0	0	0	0	0
23059	CARNIVORA	Vulpes	velox	Swift Fox	0	LC	stable	LCstable	0	0	0	0	0	0	0	0	0	0	0	2
5608	EULIPOTYPHLA	Crocidura	miya	Sri Lankan Long-tailed Shrew	0	EN	decreasing	EN	0	0	0	0	0	1	1	0	0	0	0	0
1906	RODENTIA	Apodemus	pallipes	Himalayan Field Mouse, Ward's Field Mouse	0	LC	unknown	DD	0	0	0	0	0	0	0	0	0	0	0	1
41653	CARNIVORA	Mustela	altaica	Altai Weasel, Mountain Weasel, Pale Weasel	0	NT	decreasing	NTdecreasing	0	0	0	0	0	0	0	0	0	0	0	0
2147	RODENTIA	Arvicanthis	niloticus	African Grass Rat	0	LC	unknown	DD	0	0	0	0	0	0	0	0	0	0	0	4
5640	EULIPOTYPHLA	Crocidura	zimmeri	Upemba Shrew, Zimmer's Shrew	0	DD	unknown	DD	0	0	0	0	0	0	0	0	0	0	0	0
14176	CHIROPTERA	Myotis	lucifugus	Little Brown Bat, Little Brown Myotis	0	LC	stable	LCstable	0	0	0	0	0	0	0	0	0	0	0	3
14199	CHIROPTERA	Myotis	scotti	Scott's Mouse-eared Bat	0	VU	decreasing	VU	0	0	0	0	0	0	1	0	0	0	0	0
23146	RODENTIA	Xerus	princeps	Damara Ground Squirrel	0	LC	stable	LCstable	0	0	0	0	0	0	0	0	0	0	0	0
5499	RODENTIA	Crateromys	australis	Dinagat Crateromys, Dinagat Hairy-tailed Cloud Rat, Dinagat Bushy-tailed Cloud Rat, Dinagat Island Cloud Rat	0	CR	unknown	CR	0	0	0	0	0	1	0	0	0	0	0	0
18509	DIPROTODONTIA	Pseudochirulus	herbertensis	Herbert River Ringtail Possum, Herbert River Ringtail	0	LC	stable	LCstable	0	0	0	0	0	0	0	0	0	0	0	0
5792	RODENTIA	Ctenodactylus	gundi	Gundi, North African Gundi	0	LC	unknown	DD	0	0	0	0	0	0	0	0	0	0	0	1
4337	RODENTIA	Chaetodipus	pernix	Sinaloan Pocket Gopher, Sinaloan Pocket Mouse	0	LC	stable	LCstable	0	0	0	0	0	0	0	0	0	0	0	0
5765	EULIPOTYPHLA	Cryptotis	hondurensis	Honduran Small-eared Shrew, Honduran Small Eared Shrew	0	DD	unknown	DD	0	0	0	0	0	0	0	0	0	0	0	0
12898	RODENTIA	Maxomys	inflatus	Broad-nosed Sumatran Maxomys, Fat-nosed Spiny Rat	0	VU	decreasing	VU	0	0	1	0	0	0	0	0	0	0	0	0
5763	EULIPOTYPHLA	Cryptotis	endersi	Ender's Small-eared Shrew, Enders' S Small-eared Shrew	0	EN	unknown	EN	0	0	0	0	0	1	0	0	0	0	0	0
8239	CARNIVORA	Eumetopias	jubatus	Steller Sea Lion, Northern Sealion, Northern Sea Lion, Steller's Sealion, Steller's Sea Lion	0	NT	increasing	NTincreasing	0	0	0	0	0	0	0	0	0	0	0	0
9485	RODENTIA	Graphiurus	microtis	Small-eared Dormouse	0	LC	unknown	DD	0	0	0	0	0	0	0	0	0	0	0	0
5757	RODENTIA	Fukomys	ochraceocinereus	Ochre Mole Rat	0	LC	unknown	DD	0	0	0	0	0	0	0	0	0	0	0	0
19595	PRIMATES	Rhinopithecus	brelichi	Grey Snub-nosed Monkey, Gray Snub-nosed Monkey, Guizhou Snub-nosed Monkey	0	EN	decreasing	EN	0	0	0	0	0	1	0	0	1	0	0	0
16121	RODENTIA	Paraleptomys	rufilatus	Northern Hydromyine, Northern Rat, Northern Water Rat	0	EN	unknown	EN	0	0	0	0	0	1	0	0	0	0	0	0
12948	CHIROPTERA	Megaerops	wetmorei	White-collared Fruit Bat, Mindanao Fruit Bat	0	VU	decreasing	VU	0	0	1	0	0	0	0	0	0	0	0	0
1569	CHIROPTERA	Anoura	luismanueli	Luis Manuel's Tailless Bat	0	LC	stable	LCstable	0	0	0	0	0	0	0	0	0	0	0	0
20068	CHIROPTERA	Scotophilus	kuhlii	Lesser Asiatic Yellow House Bat, Lesser Asiatic Yellow Bat, Lesser Asian House Bat, Asiatic Lesser Yellow House Bat	0	LC	stable	LCstable	0	0	0	0	0	0	0	0	0	0	0	5
136629	RODENTIA	Phyllotis	limatus		0	LC	stable	LCstable	0	0	0	0	0	0	0	0	0	0	0	0
15664	RODENTIA	Otonyctomys	hatti	Hatt's Vesper Mouse, Hatt's Vesper Rat	0	LC	unknown	DD	0	0	0	0	0	0	0	0	0	0	0	0
21332	RODENTIA	Taeromys	punicans	Reddish-furred Taeromys, Sulawesi Forest Rat	0	DD	unknown	DD	0	0	0	0	0	0	0	0	0	0	0	0
20229	PRIMATES	Simias	concolor	Pig-tailed Langur, Pig-tailed Snub-nosed Monkey	0	CR	decreasing	CR	0	0	1	1	0	0	0	0	0	0	0	0
8202	PRIMATES	Eulemur	mongoz	Mongoose Lemur	0	VU	decreasing	VU	0	0	0	0	0	1	0	0	0	0	0	0
19418	RODENTIA	Reithrodontomys	tenuirostris	Narrow-nosed Harvest Mouse	0	VU	decreasing	VU	0	1	1	0	0	0	0	0	0	0	0	0
136330	RODENTIA	Nesomys	lambertoni	Lowland Red Forest Rat	0	EN	unknown	EN	0	0	0	0	0	1	0	0	0	0	0	0
41701	CARNIVORA	Genetta	thierryi	Hausa Genet, Haussa Genet	0	LC	unknown	DD	0	0	0	0	0	0	0	0	0	0	0	0
6440	RODENTIA	Dendromus	insignis	Montane African Climbing Mouse, Remarkable Climbing Mouse	0	LC	stable	LCstable	0	0	0	0	0	0	0	0	0	0	0	0
12942	RODENTIA	Megadontomys	thomasi	Thomas's Giant Deer Mouse	0	EN	decreasing	EN	0	0	0	0	0	1	0	0	0	0	0	0
5818	RODENTIA	Ctenomys	opimus	Highland Tuco-tuco	0	LC	stable	LCstable	0	0	0	0	0	0	0	0	0	0	0	0
9608	RODENTIA	Habromys	chinanteco	Chinanteco Deer Mouse	0	CR	decreasing	CR	0	0	0	0	0	1	0	0	0	0	0	0
11795	LAGOMORPHA	Lepus	othus	Alaskan Hare	0	LC	unknown	DD	0	0	0	0	0	0	0	0	0	0	0	0
569	RODENTIA	Aethomys	chrysophilus	Red Rock Rat	0	LC	unknown	DD	0	0	0	0	0	0	0	0	0	0	0	0
6688	RODENTIA	Dipodomys	margaritae	Margarita Island Kangaroo Rat	0	CR	unknown	CR	0	0	0	0	0	1	0	0	0	0	0	0
5679	RODENTIA	Crossomys	moncktoni	Earless Water Rat	0	LC	unknown	DD	0	0	0	0	0	0	0	0	0	0	0	0
16899	RODENTIA	Myodes	andersoni	Anderson's Red-backed Vole, Japanese Red-backed Vole, Anderson's Red-backed Vole, Wakayama Red-backed Vole	0	LC	stable	LCstable	0	0	0	0	0	0	0	0	0	0	0	0
18291	RODENTIA	Proechimys	mincae	Minca Spiny Rat	0	DD	unknown	DD	0	0	0	0	0	0	0	0	0	0	0	0
7942	CHIROPTERA	Eptesicus	tatei	Sombre Bat	0	DD	unknown	DD	0	0	0	0	0	0	0	0	0	0	0	0
13839	CHIROPTERA	Tadarida	congica	Medje Free-tailed Bat	0	LC	unknown	DD	0	0	0	0	0	0	0	0	0	0	0	0
8212	PRIMATES	Eulemur	macaco	Black Lemur	0	VU	decreasing	VU	0	0	0	0	0	1	0	0	0	0	0	1
19647	RODENTIA	Rhizomys	sumatrensis	Indomalayan Bamboo Rat, Large Bamboo Rat	0	LC	unknown	DD	0	0	0	0	0	0	0	0	0	0	0	0
3599	RODENTIA	Callosciurus	nigrovittatus	Black-striped Squirrel	0	NT	decreasing	NTdecreasing	0	0	0	0	0	0	0	0	0	0	0	0
40522	PAUCITUBERCULATA	Caenolestes	convelatus	Blackish Shrew Opossum	0	VU	decreasing	VU	0	0	0	0	0	1	0	0	0	0	0	0
136842	DIDELPHIMORPHIA	Marmosops	ocellatus		0	LC	stable	LCstable	0	0	0	0	0	0	0	0	0	0	0	0
136718	RODENTIA	Paramelomys	steini	Stein's Paramelomys	0	DD	unknown	DD	0	0	0	0	0	0	0	0	0	0	0	0
9127	RODENTIA	Gerbillus	henleyi	Pygmy Gerbil	0	LC	unknown	DD	0	0	0	0	0	0	0	0	0	0	0	0
19750	CHIROPTERA	Rousettus	madagascariensis	Madagascan Rousette, Madagascar Rousette	0	NT	decreasing	NTdecreasing	0	0	0	0	0	0	0	0	0	0	0	1
2676	RODENTIA	Beamys	hindei	Long-tailed Pouched Rat, Lesser Hamster-rat	0	LC	decreasing	LCdecreasing	0	0	0	0	0	0	0	0	0	0	0	0
14933	CHIROPTERA	Nycteris	macrotis	Large-eared Slit-faced Bat	0	LC	unknown	DD	0	0	0	0	0	0	0	0	0	0	0	0
14387	RODENTIA	Neacomys	pictus	Painted Bristly Mouse	0	DD	unknown	DD	0	0	0	0	0	0	0	0	0	0	0	0
19328	RODENTIA	Rattus	enganus	Enggano Island Rat, Enggano Rat	0	DD	decreasing	DD	0	0	0	0	0	0	0	0	0	0	0	0
5572	EULIPOTYPHLA	Crocidura	lucina	Lucina's Shrew, Moorland Shrew, Morrland Shrew	0	VU	stable	VU	0	0	0	0	0	0	0	0	0	0	1	0
6300	DASYUROMORPHIA	Dasyurus	maculatus	Spotted-tailed Quoll	0	NT	decreasing	NTdecreasing	0	0	0	0	0	0	0	0	0	0	0	0
41451	EULIPOTYPHLA	Blarina	brevicauda	Northern Short-tailed Shrew	0	LC	stable	LCstable	0	0	0	0	0	0	0	0	0	0	0	0
20218	RODENTIA	Sigmodon	peruanus	Peruvian Cotton Rat	0	LC	stable	LCstable	0	0	0	0	0	0	0	0	0	0	0	0
5622	EULIPOTYPHLA	Crocidura	bottegoides	Bale Shrew	0	EN	decreasing	EN	0	0	0	0	0	0	1	0	0	0	0	0
13967	RODENTIA	Mus	mahomet	Mahomet Mouse	0	LC	stable	LCstable	0	0	0	0	0	0	0	0	0	0	0	0
5590	EULIPOTYPHLA	Crocidura	orii	Ryukyu Shrew, Orii's Shrew, Amami Shrew	0	EN	decreasing	EN	0	0	0	0	0	1	0	0	0	0	0	0
12264	CHIROPTERA	Lonchophylla	dekeyseri	Dekeyser's Nectar Bat	0	NT	unknown	DD	0	0	0	0	0	0	0	0	0	0	0	0
5617	EULIPOTYPHLA	Crocidura	shantungensis	Asian Lesser White-toothed Shrew, Shantung Shrew	0	LC	stable	LCstable	0	0	0	0	0	0	0	0	0	0	0	0
5616	EULIPOTYPHLA	Crocidura	religiosa	Egyptian Pygmy Shrew	0	DD	unknown	DD	0	0	0	0	0	0	0	0	0	0	0	0
15485	CETARTIODACTYLA	Oreotragus	oreotragus	Klipspringer, Western Klipspringer	0	LC	stable	LCstable	0	0	0	0	0	0	0	0	0	0	0	0
39827	PRIMATES	Pygathrix	cinerea	Grey-shanked Douc Langur, Gray-shanked Douc Langur	0	CR	decreasing	CR	0	0	1	1	0	0	0	0	0	0	0	0
10274	CARNIVORA	Hyaena	hyaena	Striped Hyaena	0	NT	decreasing	NTdecreasing	0	0	0	0	0	0	0	0	0	0	0	0
12767	PHOLIDOTA	Phataginus	tricuspis	White-bellied Pangolin, African White-bellied Pangolin, Tree Pangolin, Three-cusped Pangolin	0	NT	decreasing	NTdecreasing	0	0	0	0	0	0	0	0	0	0	0	0
12703	RODENTIA	Malacomys	edwardsi	Edward's Swamp Rat	0	LC	unknown	DD	0	0	0	0	0	0	0	0	0	0	0	0
14929	CHIROPTERA	Nycteris	grandis	Large Slit-faced Bat	0	LC	decreasing	LCdecreasing	0	0	0	0	0	0	0	0	0	0	0	0
136578	EULIPOTYPHLA	Crocidura	foetida	Bornean Shrew	0	LC	unknown	DD	0	0	0	0	0	0	0	0	0	0	0	0
5606	EULIPOTYPHLA	Crocidura	mindorus	Mindoro Shrew	0	DD	unknown	DD	0	0	0	0	0	0	0	0	0	0	0	0
10283	RODENTIA	Hybomys	univittatus	Peters' Hybomys, Peters' Striped Mouse	0	LC	stable	LCstable	0	0	0	0	0	0	0	0	0	0	0	0
5604	EULIPOTYPHLA	Crocidura	jenkinsi	Jenkin's Shrew, Jenkin's Andaman Spiny Shrew	0	CR	decreasing	CR	0	0	0	0	0	1	0	0	0	0	0	0
22053	CETARTIODACTYLA	Tragelaphus	imberbis	Lesser Kudu	0	NT	decreasing	NTdecreasing	0	0	0	0	0	0	0	0	0	0	0	0
5567	EULIPOTYPHLA	Crocidura	grassei	Grasse's Shrew	0	LC	unknown	DD	0	0	0	0	0	0	0	0	0	0	0	0
41516	DIPROTODONTIA	Petrogale	inornata	Unadorned Rock Wallaby	0	LC	unknown	DD	0	0	0	0	0	0	0	0	0	0	0	0
39910	PRIMATES	Mico	chrysoleucus	Golden-white Tassel-ear Marmoset	0	DD	unknown	DD	0	0	0	0	0	0	0	0	0	0	0	0
41519	PRIMATES	Callithrix	penicillata	Black-pencilled Marmoset, Black-tufted-ear Marmoset	0	LC	increasing	LCincreasing	0	0	0	0	0	0	0	0	0	0	0	1
5599	EULIPOTYPHLA	Crocidura	dhofarensis	Dhofarian Shrew	0	DD	unknown	DD	0	0	0	0	0	0	0	0	0	0	0	0
1565	CHIROPTERA	Anoura	caudifer	Tailed Tailless Bat	0	LC	unknown	DD	0	0	0	0	0	0	0	0	0	0	0	1
20073	CHIROPTERA	Scotophilus	viridis	Greenish Yellow Bat	0	LC	unknown	DD	0	0	0	0	0	0	0	0	0	0	0	0
136365	EULIPOTYPHLA	Blarinella	griselda	Indochinese Short-tailed Shrew	0	LC	unknown	DD	0	0	0	0	0	0	0	0	0	0	0	0
18752	CHIROPTERA	Pteropus	pselaphon	Bonin Flying Fox, Bonin Fruit Bat	0	CR	decreasing	CR	0	0	0	0	0	1	0	0	1	0	0	0
41689	CARNIVORA	Hemigalus	derbyanus	Banded Civet, Banded Palm Civet	0	VU	decreasing	VU	0	0	1	1	0	0	0	0	0	0	0	0
23115	RODENTIA	Xenomys	nelsoni	Magdalena Rat, Magdelena Wood Rat	0	EN	decreasing	EN	0	0	0	0	0	1	0	0	0	0	0	0
1140	RODENTIA	Ammodillus	imbellis	Ammodile	0	DD	stable	DD	0	0	0	0	0	0	0	0	0	0	0	0
5591	EULIPOTYPHLA	Crocidura	polia	Fuscous Shrew, Polia's Shrew	0	DD	unknown	DD	0	0	0	0	0	0	0	0	0	0	0	0
19516	CHIROPTERA	Rhinolophus	euryale	Mediterranean Horseshoe Bat	0	NT	decreasing	NTdecreasing	0	0	0	0	0	0	0	0	0	0	0	0
5589	EULIPOTYPHLA	Crocidura	ludia	Dramatic Shrew, Ludia's Shrew	0	LC	unknown	DD	0	0	0	0	0	0	0	0	0	0	0	0
15648	CHIROPTERA	Otomops	martiensseni	Large-eared Free-tailed Bat	0	NT	decreasing	NTdecreasing	0	0	0	0	0	0	0	0	0	0	0	0
512	CETARTIODACTYLA	Addax	nasomaculatus	Addax	0	CR	decreasing	CR	0	0	1	1	0	0	0	1	1	0	0	0
16890	DASYUROMORPHIA	Phascogale	tapoatafa	Brush-tailed Phascogale	0	NT	decreasing	NTdecreasing	0	0	0	0	0	0	0	0	0	0	0	0
136466	RODENTIA	Cuscomys	ashaninka	Ashaninika Arboreal Chinchilla Rat	0	DD	unknown	DD	0	0	0	0	0	0	0	0	0	0	0	0
10165	CHIROPTERA	Hipposideros	turpis	Lesser Leaf-nosed Bat, Lesser Great Leaf-nosed Bat, Lesser Roundleaf Bat	0	NT	decreasing	NTdecreasing	0	0	0	0	0	0	0	0	0	0	0	0
8033	CHIROPTERA	Erophylla	sezekorni	Buffy Flower Bat	0	LC	unknown	DD	0	0	0	0	0	0	0	0	0	0	0	0
40504	DIDELPHIMORPHIA	Marmosa	mexicana	Mexican Mouse Opossum	0	LC	stable	LCstable	0	0	0	0	0	0	0	0	0	0	0	0
23178	CINGULATA	Zaedyus	pichiy	Pichi	0	NT	decreasing	NTdecreasing	0	0	0	0	0	0	0	0	0	0	0	0
42569	RODENTIA	Tamias	amoenus	Yellow-pine Chipmunk	0	LC	stable	LCstable	0	0	0	0	0	0	0	0	0	0	0	1
3847	CARNIVORA	Caracal	caracal	Caracal, Desert Lynx, African Caracal, Asian Caracal	0	LC	unknown	DD	0	0	0	0	0	0	0	0	0	0	0	0
6329	RODENTIA	Delomys	dorsalis	Striped Atlantic Forest Rat	0	LC	decreasing	LCdecreasing	0	0	0	0	0	0	0	0	0	0	0	0
13457	RODENTIA	Neodon	sikimensis	Sikkim Vole	0	LC	unknown	DD	0	0	0	0	0	0	0	0	0	0	0	0
5820	RODENTIA	Ctenomys	perrensi	Goya Tuco-tuco	0	LC	stable	LCstable	0	0	0	0	0	0	0	0	0	0	0	0
5571	EULIPOTYPHLA	Crocidura	longipes	Savanna Swamp Shrew	0	DD	unknown	DD	0	0	0	0	0	0	0	0	0	0	0	0
5587	EULIPOTYPHLA	Crocidura	wimmeri	Wimmer's Shrew	0	CR	unknown	CR	0	0	0	0	0	1	0	0	0	0	0	0
136220	CHIROPTERA	Rhogeessa	hussoni	Husson's Yellow Bat	0	DD	unknown	DD	0	0	0	0	0	0	0	0	0	0	0	0
5569	EULIPOTYPHLA	Crocidura	lanosa	Kivu Long-haired Shrew, Lemara Shrew	0	EN	decreasing	EN	0	0	0	0	0	1	0	0	0	0	0	0
3596	RODENTIA	Callosciurus	finlaysonii	Finlayson's Squirrel, Finlayson's Squirrel	0	LC	stable	LCstable	0	0	0	0	0	0	0	0	0	0	0	0
3620	RODENTIA	Calomyscus	hotsoni	Hotson's Brush-tailed Mouse, Hotson's Mouse-like Hamster, Hotson's Mouse-like Hamster	0	LC	unknown	DD	0	0	0	0	0	0	0	0	0	0	0	0
41312	MONOTREMATA	Tachyglossus	aculeatus	Short-beaked Echidna, Kangaroo Island Echidna	0	LC	stable	LCstable	0	0	0	0	0	0	0	0	0	0	0	0
6929	CARNIVORA	Pseudalopex	culpaeus	Culpeo, Andean Fox	0	LC	stable	LCstable	0	0	0	0	0	0	0	0	0	0	0	0
136296	DIDELPHIMORPHIA	Marmosops	bishopi		0	LC	unknown	DD	0	0	0	0	0	0	0	0	0	0	0	0
13703	DIDELPHIMORPHIA	Monodelphis	unistriata	Single-striped Opossum, One-striped Opossum, One-striped Short-tailed Opossum	0	CR	unknown	CR	0	0	0	0	0	0	0	0	0	1	0	0
136598	CHIROPTERA	Plecotus	ognevi		0	LC	unknown	DD	0	0	0	0	0	0	0	0	0	0	0	0
955	RODENTIA	Alticola	semicanus	Mongolian Silver Vole, Royle's Mountain Vole	0	LC	unknown	DD	0	0	0	0	0	0	0	0	0	0	0	0
45077	RODENTIA	Taterillus	tranieri	Tranieri's Tateril	0	LC	unknown	DD	0	0	0	0	0	0	0	0	0	0	0	0
20214	RODENTIA	Sigmodon	inopinatus	Unexpected Cotton Rat	0	VU	decreasing	VU	0	0	0	0	0	0	0	0	0	0	1	0
19540	CHIROPTERA	Rhinolophus	euryotis	New Guinea Horseshoe Bat, Broad-eared Horseshoe Bat	0	LC	unknown	DD	0	0	0	0	0	0	0	0	0	0	0	0
13172	RODENTIA	Meriones	vinogradovi	Vinogradov's Jird	0	LC	unknown	DD	0	0	0	0	0	0	0	0	0	0	0	0
42643	RODENTIA	Apomys	abrae	Luzon Cordillera Apomys, Luzon Cordillera Forest Mouse	0	DD	unknown	DD	0	0	0	0	0	0	0	0	0	0	0	0
10140	CHIROPTERA	Hipposideros	jonesi	Jones' Roundleaf Bat, Jones's Roundleaf Bat	0	NT	decreasing	NTdecreasing	0	0	0	0	0	0	0	0	0	0	0	0
41256	LAGOMORPHA	Ochotona	cansus	Gansu Pika, Gray Pika	0	LC	unknown	DD	0	0	0	0	0	0	0	0	0	0	0	0
5525	RODENTIA	Cricetulus	kamensis	Kam Dwarf Hamster	0	LC	unknown	DD	0	0	0	0	0	0	0	0	0	0	0	0
4338	RODENTIA	Chaetodipus	spinatus	Spiny Pocket Mouse	0	LC	unknown	DD	0	0	0	0	0	0	0	0	0	0	0	0
12349	RODENTIA	Lophuromys	cinereus	Gray Brush-furred Rat	0	DD	unknown	DD	0	0	0	0	0	0	0	0	0	0	0	0
5809	RODENTIA	Ctenomys	latro	Mottled Tuco-tuco	0	VU	decreasing	VU	0	0	0	0	0	1	0	0	0	0	0	0
14153	CHIROPTERA	Myotis	ciliolabrum	Western Small-footed Myotis	0	LC	stable	LCstable	0	0	0	0	0	0	0	0	0	0	0	0
41466	EULIPOTYPHLA	Mogera	robusta	Large Mole	0	LC	unknown	DD	0	0	0	0	0	0	0	0	0	0	0	0
44990	RODENTIA	Aethomys	ineptus	Tete Veld Aethomys	0	LC	unknown	DD	0	0	0	0	0	0	0	0	0	0	0	0
29459	RODENTIA	Soricomys	musseri	Sierra Madre Shrew Mouse, Palanan Shrew-mouse	0	LC	unknown	DD	0	0	0	0	0	0	0	0	0	0	0	0
18722	CHIROPTERA	Pteropus	dasymallus	Ryukyu Flying Fox, Ryukyu Flying-fox	0	NT	decreasing	NTdecreasing	0	0	0	0	0	0	0	0	0	0	0	0
5501	RODENTIA	Crateromys	paulus	Ilin Crateromys, Ilin Bushy-tailed Cloud Rat, Ilin Hairy-tailed Cloud Rat	0	DD	unknown	DD	0	0	0	0	0	0	0	0	0	0	0	0
14019	CARNIVORA	Mustela	lutreolina	Indonesian Mountain Weasel	0	DD	unknown	DD	0	0	0	0	0	0	0	0	0	0	0	0
16739	RODENTIA	Petinomys	setosus	Temminck's Flying Squirrel	0	VU	decreasing	VU	0	0	1	0	0	0	0	0	0	0	0	0
8306	CINGULATA	Euphractus	sexcinctus	Yellow Armadillo, Six-Banded Armadillo	0	LC	stable	LCstable	0	0	0	0	0	0	0	0	0	0	0	0
13373	RODENTIA	Micromys	minutus	Eurasian Harvest Mouse, Harvest Mouse	0	LC	stable	LCstable	0	0	0	0	0	0	0	0	0	0	0	1
21878	CHIROPTERA	Thyroptera	lavali	Laval's Disk-winged Bat	0	DD	unknown	DD	0	0	0	0	0	0	0	0	0	0	0	0
142	CHIROPTERA	Acerodon	mackloti	Sunda Fruit Bat, Sunda Flying-fox	0	VU	decreasing	VU	0	0	1	1	0	0	0	0	0	0	0	0
18560	RODENTIA	Pseudomys	australis	Plains Mouse	0	VU	decreasing	VU	0	0	0	0	0	0	1	0	0	0	0	0
41700	CARNIVORA	Genetta	servalina	Servaline Genet	0	LC	unknown	DD	0	0	0	0	0	0	0	0	0	0	0	0
5229	CETARTIODACTYLA	Connochaetes	taurinus	Common Wildebeest, Blue Wildebeest, Blue & White-bearded Wildebeest	0	LC	stable	LCstable	0	0	0	0	0	0	0	0	0	0	0	4
10591	RODENTIA	Hylomyscus	baeri	Baer's Hylomyscus, Baer's Wood Mouse	0	EN	decreasing	EN	0	0	0	0	0	0	1	0	0	0	0	0
39876	PRIMATES	Hoolock	hoolock	Western Hoolock Gibbon, Hoolock Gibbon, Western Hoolock	0	EN	decreasing	EN	1	0	1	1	0	0	0	0	0	0	0	0
20055	CHIROPTERA	Scotoecus	hirundo	Dark-winged Lesser House Bat	0	LC	unknown	DD	0	0	0	0	0	0	0	0	0	0	0	0
20065	CHIROPTERA	Scotophilus	celebensis	Sulawesi Yellow House Bat, Sulawesi Yellow Bat	0	DD	unknown	DD	0	0	0	0	0	0	0	0	0	0	0	0
19392	CETARTIODACTYLA	Redunca	redunca	Bohor Reedbuck, Bohor, Bohar Reedbuck	0	LC	decreasing	LCdecreasing	0	0	0	0	0	0	0	0	0	0	0	0
136755	DASYUROMORPHIA	Antechinus	subtropicus	Subtropical Antechinus	0	LC	decreasing	LCdecreasing	0	0	0	0	0	0	0	0	0	0	0	0
2059	CARNIVORA	Arctocephalus	philippii	Juan FernÃ¡ndez Fur Seal	0	NT	increasing	NTincreasing	0	0	0	0	0	0	0	0	0	0	0	0
1899	RODENTIA	Apodemus	peninsulae	Korean Field Mouse	0	LC	stable	LCstable	0	0	0	0	0	0	0	0	0	0	0	1
42566	RODENTIA	Sundasciurus	hoogstraali	Busuanga Squirrel	0	LC	unknown	DD	0	0	0	0	0	0	0	0	0	0	0	0
14824	RODENTIA	Niviventer	niviventer	Himalayan White-bellied Rat, White-bellied Rat	0	LC	unknown	DD	0	0	0	0	0	0	0	0	0	0	0	0
5628	EULIPOTYPHLA	Crocidura	flavescens	Greater Red Musk Shrew	0	LC	unknown	DD	0	0	0	0	0	0	0	0	0	0	0	0
21218	EULIPOTYPHLA	Sylvisorex	ollula	Forest Musk Shrew, Greater Forest Shrew	0	LC	unknown	DD	0	0	0	0	0	0	0	0	0	0	0	0
10548	PRIMATES	Hylobates	lar	Lar Gibbon, White-handed Gibbon, Common Gibbon	0	EN	decreasing	EN	0	0	1	1	0	0	0	0	0	0	0	0
19538	CHIROPTERA	Rhinolophus	denti	Dent's Horseshoe Bat	0	LC	unknown	DD	0	0	0	0	0	0	0	0	0	0	0	0
6290	CINGULATA	Dasypus	novemcinctus	Nine-banded Armadillo, Common Long-nosed Armadillo	0	LC	increasing	LCincreasing	0	0	0	0	0	0	0	0	0	0	0	2
41785	CETARTIODACTYLA	Cervus	elaphus	Red Deer, Bactrian Wapiti, Bokharan Deer, Bukhara Red Deer, Elk, Bactrian Deer, Wapiti, Bactrian Red Deer	0	LC	increasing	LCincreasing	0	0	0	0	0	0	0	0	0	0	0	4
6779	CHIROPTERA	Dobsonia	moluccensis	Moluccan Naked-backed Fruit Bat	0	LC	stable	LCstable	0	0	0	0	0	0	0	0	0	0	0	2
136569	PRIMATES	Macaca	munzala	Arunachal Macaque	0	EN	decreasing	EN	0	0	0	0	0	1	0	0	0	1	0	0
5076	CHIROPTERA	Coelops	robinsoni	Malayan Tailless Leaf-nosed Bat	0	VU	decreasing	VU	0	0	1	0	0	0	0	0	0	0	0	0
11050	RODENTIA	Komodomys	rintjanus	Nusa Tenggara Komodomys, Komodo Rat	0	VU	stable	VU	0	0	0	0	0	0	0	0	0	0	1	0
10974	CHIROPTERA	Kerivoula	hardwickii	Common Woolly Bat, Hardwicke's Forest Bat, Hardwicke's Woolly Bat, Hardwicke's Woolly Bat	0	LC	stable	LCstable	0	0	0	0	0	0	0	0	0	0	0	0
16205	RODENTIA	Paraxerus	cepapi	Smith's Bush Squirrel	0	LC	stable	LCstable	0	0	0	0	0	0	0	0	0	0	0	0
136630	RODENTIA	Dipodomys	simulans	Dulzura Kangaroo Rat	0	LC	unknown	DD	0	0	0	0	0	0	0	0	0	0	0	0
8761	RODENTIA	Funisciurus	leucogenys	Orange Headed Tree Squirrel, Red-cheeked Rope Squirrel	0	LC	unknown	DD	0	0	0	0	0	0	0	0	0	0	0	0
2891	CETARTIODACTYLA	Bos	gaurus	Gaur, Indian Bison	0	VU	decreasing	VU	0	0	1	1	0	0	0	0	0	0	0	1
14563	EULIPOTYPHLA	Mogera	uchidai	Senkaku Mole, Ryukyu Mole	0	DD	unknown	DD	0	0	0	0	0	0	0	0	0	0	0	0
17175	CHIROPTERA	Phyllonycteris	poeyi	Cuban Flower Bat	0	LC	unknown	DD	0	0	0	0	0	0	0	0	0	0	0	0
29401	RODENTIA	Hylaeamys	tatei		0	DD	unknown	DD	0	0	0	0	0	0	0	0	0	0	0	0
4315	CHIROPTERA	Tadarida	nigeriae	Nigerian Free-tailed Bat	0	LC	unknown	DD	0	0	0	0	0	0	0	0	0	0	0	0
42586	RODENTIA	Tamiasciurus	douglasii	Douglas's Squirrel	0	LC	stable	LCstable	0	0	0	0	0	0	0	0	0	0	0	0
8967	CETARTIODACTYLA	Gazella	cuvieri	Cuvier's Gazelle, Edmi	0	EN	unknown	EN	0	0	0	0	0	0	0	0	1	0	0	0
19348	RODENTIA	Rattus	montanus	Sri Lankan Mountain Rat, Nillu Rat, Nellu Rat	0	EN	unknown	EN	0	0	0	0	0	1	1	0	0	0	0	0
41468	EULIPOTYPHLA	Neurotrichus	gibbsii	Shrew-mole, American Shrew Mole, American Shrew-mole	0	LC	stable	LCstable	0	0	0	0	0	0	0	0	0	0	0	0
41684	CARNIVORA	Nasua	nasua	South American Coati	0	LC	decreasing	LCdecreasing	0	0	0	0	0	0	0	0	0	0	0	1
13381	CHIROPTERA	Trinycteris	nicefori	Niceforo's Big-eared Bat	0	LC	unknown	DD	0	0	0	0	0	0	0	0	0	0	0	0
2994	PRIMATES	Brachyteles	hypoxanthus	Northern Muriqui	0	CR	decreasing	CR	0	0	1	1	0	0	0	0	0	0	0	0
42452	RODENTIA	Ammospermophilus	leucurus	White-tailed Antelope Sqirrel, White-tailed Antelope Squirrel	0	LC	stable	LCstable	0	0	0	0	0	0	0	0	0	0	0	0
4808	RODENTIA	Chrotomys	mindorensis	Lowland Chrotomys, Lowland Striped Shrew-rat, Mindoro Striped Rat	0	NT	decreasing	NTdecreasing	0	0	0	0	0	0	0	0	0	0	0	0
11162	DIPROTODONTIA	Lagorchestes	hirsutus	Rufous Hare Wallaby, Western Hare Wallaby, Rufous Hare-wallaby, Mala, Western Hare-wallaby, Ormala, Wurrup	0	VU	decreasing	VU	0	0	0	0	0	0	0	0	0	0	1	0
20495	RODENTIA	Spermophilus	variegatus	Rock Squirrel	0	LC	stable	LCstable	0	0	0	0	0	0	0	0	0	0	0	1
44931	CHIROPTERA	Plecotus	christii		0	DD	unknown	DD	0	0	0	0	0	0	0	0	0	0	0	0
45089	RODENTIA	Praomys	lukolelae	Lukolela Swamp Rat	0	LC	unknown	DD	0	0	0	0	0	0	0	0	0	0	0	0
5613	EULIPOTYPHLA	Crocidura	palawanensis	Palawan Shrew	0	LC	unknown	DD	0	0	0	0	0	0	0	0	0	0	0	0
13384	CHIROPTERA	Glyphonycteris	sylvestris	Tricolored Bat, Tri-colored Big-eared Bat	0	LC	unknown	DD	0	0	0	0	0	0	0	0	0	0	0	0
12938	CHIROPTERA	Megaderma	lyra	Greater False Vampire, Greater False Vampire Bat, Indian False Vampire Bat	0	LC	unknown	DD	0	0	0	0	0	0	0	0	0	0	0	0
5582	EULIPOTYPHLA	Crocidura	stenocephala	Kahuzi Swamp Shrew, Narrow-headed Shrew	0	EN	decreasing	EN	0	0	0	0	0	1	0	0	0	0	0	0
15242	RODENTIA	Oligoryzomys	arenalis	Sandy Pygmy Rice Rat	0	LC	decreasing	LCdecreasing	0	0	0	0	0	0	0	0	0	0	0	0
136582	RODENTIA	Habromys	ixtlani	IxtlÃ¡n Deer Mouse	0	CR	decreasing	CR	0	0	0	0	0	1	0	0	0	0	0	0
10123	CHIROPTERA	Hipposideros	coxi	Cox's Leaf-nosed Bat, Cox's Roundleaf Bat	0	DD	unknown	DD	0	0	0	0	0	0	0	0	0	0	0	0
4768	AFROSORICIDA	Chlorotalpa	duthieae	Duthie's Golden Mole	0	VU	unknown	VU	0	0	0	0	0	1	0	0	0	0	0	0
41447	EULIPOTYPHLA	Crocidura	nigripes	Black-footed Shrew	0	LC	unknown	DD	0	0	0	0	0	0	0	0	0	0	0	0
12656	RODENTIA	Macruromys	major	Greater Small-toothed Rat, Eastern Small-toothed Rat	0	LC	stable	LCstable	0	0	0	0	0	0	0	0	0	0	0	0
136443	DIPROTODONTIA	Spilocuscus	wilsoni	Blue-eyed Spotted Cuscus, Biak Spotted Cuscus	0	CR	decreasing	CR	0	0	1	1	0	0	0	0	0	0	0	0
19531	CHIROPTERA	Rhinolophus	clivosus	Arabian Horseshoe Bat, Cretzschmar's Horseshoe Bat, Geoffroy's Horseshoe Bat	0	LC	unknown	DD	0	0	0	0	0	0	0	0	0	0	0	0
17317	CHIROPTERA	Pipistrellus	pipistrellus	Common Pipistrelle	0	LC	stable	LCstable	0	0	0	0	0	0	0	0	0	0	0	2
9918	CETARTIODACTYLA	Arabitragus	jayakari	Arabian Tahr	0	EN	decreasing	EN	0	0	0	0	0	0	0	0	1	0	0	0
9484	RODENTIA	Graphiurus	lorraineus	Lorrain Dormouse	0	LC	unknown	DD	0	0	0	0	0	0	0	0	0	0	0	0
22090	CHIROPTERA	Triaenops	persicus	Persian Trident Bat	0	LC	unknown	DD	0	0	0	0	0	0	0	0	0	0	0	0
44695	CHIROPTERA	Nycteris	parisii	Parisi's Slit-faced Bat, Parissi's Slit-faced Bat	0	DD	unknown	DD	0	0	0	0	0	0	0	0	0	0	0	0
5811	RODENTIA	Ctenomys	lewisi	Lewis's Tuco-tuco, Lewis' Tuco-tuco	0	LC	stable	LCstable	0	0	0	0	0	0	0	0	0	0	0	0
8971	CETARTIODACTYLA	Nanger	granti	Grant's Gazelle	0	LC	decreasing	LCdecreasing	0	0	0	0	0	0	0	0	0	0	0	2
21206	LAGOMORPHA	Sylvilagus	graysoni	Tres Marias Cottontail, Tres Marias Rabbit	0	EN	decreasing	EN	0	0	0	0	0	0	1	0	0	0	0	0
40637	DIPROTODONTIA	Ailurops	ursinus	Bear Cuscus, Sulawesi Bear Cuscus, Bear Phalanger	0	VU	decreasing	VU	0	1	1	1	0	0	0	0	0	0	0	0
20431	RODENTIA	Spalax	graecus	Balkan Blind Mole Rat, BALKAN BLIND MOLE RAT, Balkan Mole Rat, BALKAN MOLE RAT, Bukovin Mole Rat	0	NT	unknown	DD	0	0	0	0	0	0	0	0	0	0	0	0
13647	CHIROPTERA	Molossus	coibensis	Coiban Mastiff Bat	0	LC	unknown	DD	0	0	0	0	0	0	0	0	0	0	0	0
136233	CHIROPTERA	Miniopterus	paululus	Philippine Long-fingered Bat	0	DD	unknown	DD	0	0	0	0	0	0	0	0	0	0	0	0
41626	CARNIVORA	Melogale	moschata	Small-toothed Ferret-badger, Chinese Ferret-badger	0	LC	unknown	DD	0	0	0	0	0	0	0	0	0	0	0	1
136553	CHIROPTERA	Myotis	aurascens	STEPPE WHISKERED BAT, Steppe Whiskered Bat	0	LC	stable	LCstable	0	0	0	0	0	0	0	0	0	0	0	0
5832	RODENTIA	Ctenomys	validus	Strong Tuco-tuco	0	DD	unknown	DD	0	0	0	0	0	0	0	0	0	0	0	0
14361	CHIROPTERA	Chilonatalus	tumidifrons	Bahaman Funnel-eared Bat, Bahamian Lesser Funnel-eared Bat	0	NT	decreasing	NTdecreasing	0	0	0	0	0	0	0	0	0	0	0	0
136516	DIDELPHIMORPHIA	Monodelphis	palliolata	Hooded Red-sided Opossum	0	LC	unknown	DD	0	0	0	0	0	0	0	0	0	0	0	0
136660	RODENTIA	Pogonomelomys	brassi	Grey Pogonomelomys	0	LC	unknown	DD	0	0	0	0	0	0	0	0	0	0	0	0
13128	RODENTIA	Melomys	obiensis	Obi Island Melomys, Obi Mosaic-tailed Rat	0	LC	unknown	DD	0	0	0	0	0	0	0	0	0	0	0	0
5584	EULIPOTYPHLA	Crocidura	telfordi	Telford's Shrew	0	EN	decreasing	EN	0	0	0	0	0	1	0	0	0	0	0	0
4659	RODENTIA	Chionomys	nivalis	European Snow Vole, Snow Vole	0	LC	stable	LCstable	0	0	0	0	0	0	0	0	0	0	0	0
41484	EULIPOTYPHLA	Talpa	romana	Roman Mole	0	LC	stable	LCstable	0	0	0	0	0	0	0	0	0	0	0	1
12813	DIDELPHIMORPHIA	Tlacuatzin	canescens	Grayish Mouse Opossum	0	LC	stable	LCstable	0	0	0	0	0	0	0	0	0	0	0	0
21349	PILOSA	Tamandua	mexicana	Northern Tamandua	0	LC	unknown	DD	0	0	0	0	0	0	0	0	0	0	0	0
41409	EULIPOTYPHLA	Sorex	pacificus	Pacific Shrew	0	LC	stable	LCstable	0	0	0	0	0	0	0	0	0	0	0	0
6793	CETARTIODACTYLA	Dorcatragus	megalotis	Beira, Beira Antelope	0	VU	decreasing	VU	0	0	0	0	0	0	0	1	0	0	0	0
41435	EULIPOTYPHLA	Chodsigoa	parca	Lowe's Shrew	0	LC	unknown	DD	0	0	0	0	0	0	0	0	0	0	0	0
42668	RODENTIA	Coccymys	ruemmleri	RÃ¼mmler's Mouse, RÃ¼mmler's Coccymys, RÃ¼mmler's Brush Mouse	0	LC	unknown	DD	0	0	0	0	0	0	0	0	0	0	0	0
40560	DIPROTODONTIA	Macropus	agilis	Agile Wallaby	0	LC	decreasing	LCdecreasing	0	0	0	0	0	0	0	0	0	0	0	1
4146	CETARTIODACTYLA	Cephalophus	nigrifrons	Black-fronted Duiker	0	LC	decreasing	LCdecreasing	0	0	0	0	0	0	0	0	0	0	0	0
13973	RODENTIA	Mus	neavei	Neave's Mouse	0	DD	unknown	DD	0	0	0	0	0	0	0	0	0	0	0	0
19682	CHIROPTERA	Rhogeessa	minutilla	Tiny Yellow Bat	0	VU	decreasing	VU	0	0	1	0	0	0	0	0	0	0	0	0
22918	PRIMATES	Varecia	variegata	Black-and-white Ruffed Lemur, Ruffed Lemur	0	CR	decreasing	CR	0	0	1	1	0	0	0	0	0	0	0	0
4600	CHIROPTERA	Cheiromeles	parvidens	Lesser Naked Bat	0	LC	unknown	DD	0	0	0	0	0	0	0	0	0	0	0	0
4670	CHIROPTERA	Chironax	melanocephalus	Black-capped Fruit Bat	0	LC	unknown	DD	0	0	0	0	0	0	0	0	0	0	0	0
40509	DIDELPHIMORPHIA	Metachirus	nudicaudatus	Brown Four-eyed Opossum	0	LC	stable	LCstable	0	0	0	0	0	0	0	0	0	0	0	0
4598	PRIMATES	Cheirogaleus	major	Geoffroy's Dwarf Lemur, Greater Dwarf Lemur	0	LC	unknown	DD	0	0	0	0	0	0	0	0	0	0	0	0
13700	DIDELPHIMORPHIA	Monodelphis	scalops	Long-nosed Short-tailed Opossum	0	LC	decreasing	LCdecreasing	0	0	0	0	0	0	0	0	0	0	0	0
21785	RODENTIA	Thomasomys	notatus	Distinguished Oldfield Mouse	0	LC	decreasing	LCdecreasing	0	0	0	0	0	0	0	0	0	0	0	0
45097	RODENTIA	Myomyscus	verreauxii	Verreaux's Mouse, Verreaux's White-footed Rat	0	LC	stable	LCstable	0	0	0	0	0	0	0	0	0	0	0	0
45076	RODENTIA	Gerbilliscus	gambiana		0	LC	stable	LCstable	0	0	0	0	0	0	0	0	0	0	0	0
136501	DIDELPHIMORPHIA	Philander	mcilhennyi	Mcilhenny's Four-eyed Opossum	0	LC	unknown	DD	0	0	0	0	0	0	0	0	0	0	0	0
45094	RODENTIA	Praomys	daltoni	Dalton's Mouse, Dalton's Praomys	0	LC	stable	LCstable	0	0	0	0	0	0	0	0	0	0	0	0
10633	RODENTIA	Hyomys	goliath	Eastern White-eared Giant Rat	0	LC	unknown	DD	0	0	0	0	0	0	0	0	0	0	0	0
16680	RODENTIA	Peromyscus	merriami	Mesquite Mouse	0	LC	unknown	DD	0	0	0	0	0	0	0	0	0	0	0	0
136205	RODENTIA	Oxymycterus	amazonicus		0	LC	unknown	DD	0	0	0	0	0	0	0	0	0	0	0	0
41642	PRIMATES	Nomascus	nasutus	Cao-vit Crested Gibbon, Cao-vit Black Crested Gibbon, Eastern Black Crested Gibbon	0	CR	decreasing	CR	1	0	1	1	0	0	0	0	1	1	0	0
2768	RODENTIA	Berylmys	bowersi	Bower's White-toothed Rat, Bower's Rat	0	LC	decreasing	LCdecreasing	0	0	0	0	0	0	0	0	0	0	0	0
5602	EULIPOTYPHLA	Crocidura	grayi	Luzon Shrew	0	LC	unknown	DD	0	0	0	0	0	0	0	0	0	0	0	0
19705	MACROSCELIDEA	Rhynchocyon	chrysopygus	Golden-rumped Sengi or Elephant-shrew, Golden-rumped Elephant Shrew	0	EN	decreasing	EN	0	0	0	0	0	1	0	0	0	0	0	0
39913	PRIMATES	Mico	nigriceps	Black-headed Marmoset	0	DD	unknown	DD	0	0	0	0	0	0	0	0	0	0	0	0
136292	CHIROPTERA	Histiotus	magellanicus	Southern Big-eared Brown Bat	0	LC	unknown	DD	0	0	0	0	0	0	0	0	0	0	0	0
40525	DASYUROMORPHIA	Antechinus	minimus	Swamp Antechinus	0	LC	decreasing	LCdecreasing	0	0	0	0	0	0	0	0	0	0	0	0
17572	CHIROPTERA	Platyrrhinus	recifinus	Recife Broad-nosed Bat	0	LC	unknown	DD	0	0	0	0	0	0	0	0	0	0	0	0
45068	RODENTIA	Otomys	uzungwensis	Uzungwe Vlei Rat	0	EN	unknown	EN	0	0	0	0	0	1	0	0	0	0	0	0
45067	RODENTIA	Otomys	lacustris	Tanzanian Vlei Rat	0	VU	decreasing	VU	0	0	0	0	0	1	0	0	0	0	0	0
5588	EULIPOTYPHLA	Crocidura	zimmermanni	Cretan Shrew, CRETAN SHREW, Cretan White-toothed Shrew, CRETAN WHITE-TOOTHED SHREW, Zimmermann's Shrew	0	VU	decreasing	VU	0	0	0	0	0	1	1	0	0	0	0	0
16671	RODENTIA	Peromyscus	madrensis	Tres Marias Deer Mouse, Tres Marias Island Mouse	0	EN	decreasing	EN	0	0	0	0	0	1	1	0	0	0	0	0
45064	RODENTIA	Otomys	jacksoni	Mount Elgon Vlei Rat	0	EN	unknown	EN	0	0	0	0	0	1	0	0	0	0	0	0
764	RODENTIA	Akodon	torques	Cloud Forest Grass Mouse	0	LC	stable	LCstable	0	0	0	0	0	0	0	0	0	0	0	0
9155	RODENTIA	Gerbillus	watersi	Waters's Gerbil	0	LC	unknown	DD	0	0	0	0	0	0	0	0	0	0	0	0
21474	PERISSODACTYLA	Tapirus	terrestris	Lowland Tapir, South American Tapir, Brazilian Tapir	0	VU	decreasing	VU	0	0	1	1	1	0	0	0	0	0	0	0
21775	RODENTIA	Thomasomys	eleusis	Peruvian Oldfield Mouse	0	LC	unknown	DD	0	0	0	0	0	0	0	0	0	0	0	0
14114	EULIPOTYPHLA	Myosorex	sclateri	Sclater's Mouse Shrew, Sclater's Tiny Mouse Shrew	0	NT	decreasing	NTdecreasing	0	0	0	0	0	0	0	0	0	0	0	0
45056	RODENTIA	Lophuromys	dieterleni	Dieterlen's Brush-furred Mouse, Mount Oku Brush-furred Rat, Mt Oku Brush-furred Mouse	0	EN	decreasing	EN	0	0	0	0	0	1	0	0	0	0	0	0
45055	RODENTIA	Lophuromys	roseveari	Mount Cameroon Brush-furred Rat, Roseveari's Brush-furred Mouse	0	LC	unknown	DD	0	0	0	0	0	0	0	0	0	0	0	0
2963	LAGOMORPHA	Brachylagus	idahoensis	Pygmy Rabbit	0	LC	unknown	DD	0	0	0	0	0	0	0	0	0	0	0	0
21161	RODENTIA	Sundasciurus	rabori	Palawan Montane Squirrel	0	DD	unknown	DD	0	0	0	0	0	0	0	0	0	0	0	0
12826	RODENTIA	Marmota	himalayana	Himalayan Marmot, Karakoram Marmot	0	LC	unknown	DD	0	0	0	0	0	0	0	0	0	0	0	0
45051	EULIPOTYPHLA	Sylvisorex	camerunensis		0	VU	decreasing	VU	0	0	0	0	0	1	1	0	0	0	0	0
6800	DIPROTODONTIA	Dorcopsis	muelleri	Brown Dorcopsis	0	LC	stable	LCstable	0	0	0	0	0	0	0	0	0	0	0	0
44797	CHIROPTERA	Glauconycteris	machadoi	Machado's Butterfly Bat	0	DD	unknown	DD	0	0	0	0	0	0	0	0	0	0	0	0
8975	CETARTIODACTYLA	Gazella	spekei	Speke's Gazelle	0	EN	decreasing	EN	0	0	1	1	0	0	0	0	0	0	0	1
41482	EULIPOTYPHLA	Talpa	levantis	Levantine Mole, Levant Mole	0	LC	stable	LCstable	0	0	0	0	0	0	0	0	0	0	0	0
7787	CHIROPTERA	Eonycteris	spelaea	Dawn Bat, Common Dawn Bat, Common Nectar Bat, Lesser Dawn Bat	0	LC	unknown	DD	0	0	0	0	0	0	0	0	0	0	0	3
14155	CHIROPTERA	Myotis	dominicensis	Dominican Myotis	0	VU	unknown	VU	0	0	0	0	0	1	0	0	0	0	0	0
9452	RODENTIA	Grammomys	caniceps	Gray-headed Thicket Rat, Grey-headed Thicket Rat	0	DD	unknown	DD	0	0	0	0	0	0	0	0	0	0	0	0
17036	RODENTIA	Phodopus	roborovskii	Desert Hamster, Roborowski's Hamster	0	LC	stable	LCstable	0	0	0	0	0	0	0	0	0	0	0	0
44939	RODENTIA	Acomys	seurati	Seurat's Spiny Mouse, Seurat's Spiny Mouse	0	LC	stable	LCstable	0	0	0	0	0	0	0	0	0	0	0	0
5639	EULIPOTYPHLA	Crocidura	xantippe	Vermiculate Shrew, Xanthippe's Shrew	0	LC	stable	LCstable	0	0	0	0	0	0	0	0	0	0	0	0
41767	CETARTIODACTYLA	Phacochoerus	aethiopicus	Desert Warthog, Somali Warthog, Cape Warthog	0	LC	stable	LCstable	0	0	0	0	0	0	0	0	0	0	0	2
41501	SCANDENTIA	Tupaia	tana	Large Treeshrew, Large Tree Shrew	0	LC	decreasing	LCdecreasing	0	0	0	0	0	0	0	0	0	0	0	0
41389	EULIPOTYPHLA	Sorex	bendirii	Marsh Shrew, Pacific Water Shrew	0	LC	unknown	DD	0	0	0	0	0	0	0	0	0	0	0	0
9831	RODENTIA	Heliosciurus	mutabilis	Mutable Sun Squirrel	0	LC	unknown	DD	0	0	0	0	0	0	0	0	0	0	0	0
9488	RODENTIA	Graphiurus	ocularis	Spectacled Dormouse, Namtap	0	LC	unknown	DD	0	0	0	0	0	0	0	0	0	0	0	0
547	RODENTIA	Handleyomys	fuscatus	Dusky Montane Mouse	0	LC	decreasing	LCdecreasing	0	0	0	0	0	0	0	0	0	0	0	1
29650	EULIPOTYPHLA	Erinaceus	europaeus	Western European Hedgehog, Western Hedgehog, Northern Hedgehog	0	LC	stable	LCstable	0	0	0	0	0	0	0	0	0	0	0	1
22570	RODENTIA	Tylomys	bullaris	Chiapan Climbing Rat	0	CR	decreasing	CR	0	0	0	0	0	1	0	0	0	0	0	0
9116	RODENTIA	Gerbillus	dasyurus	Wagner's Gerbil	0	LC	stable	LCstable	0	0	0	0	0	0	0	0	0	0	0	1
12722	RODENTIA	Mallomys	gunung	Alpine Woolly Rat	0	EN	decreasing	EN	0	0	0	0	0	1	0	0	0	0	0	0
20389	EULIPOTYPHLA	Sorex	sinalis	Chinese Shrew, Dusky Shrew	0	DD	unknown	DD	0	0	0	0	0	0	0	0	0	0	0	0
5802	RODENTIA	Ctenomys	conoveri	Conover's Tuco-tuco	0	LC	stable	LCstable	0	0	0	0	0	0	0	0	0	0	0	0
5831	RODENTIA	Ctenomys	tucumanus	Tucuman Tuco-tuco	0	DD	unknown	DD	0	0	0	0	0	0	0	0	0	0	0	0
14183	CHIROPTERA	Myotis	muricola	Nepalese Whiskered Bat, Nepalese Whiskered Myotis, Whiskered Myotis	0	LC	stable	LCstable	0	0	0	0	0	0	0	0	0	0	0	0
14914835	RODENTIA	Isothrix	barbarabrownae	Barbara Brown's Brush-tailed Rat	0	DD	unknown	DD	0	0	0	0	0	0	0	0	0	0	0	0
136667	RODENTIA	Thomasomys	apeco		0	VU	unknown	VU	0	0	0	0	0	0	0	0	0	0	1	0
573	RODENTIA	Aethomys	namaquensis	Namaqua Rock Rat	0	LC	stable	LCstable	0	0	0	0	0	0	0	0	0	0	0	2
14187	CHIROPTERA	Myotis	oxyotus	Montane Myotis	0	LC	unknown	DD	0	0	0	0	0	0	0	0	0	0	0	0
19417	RODENTIA	Reithrodontomys	sumichrasti	Sumachrasti's Harvest Mouse, Sumichrast's Harvest Mouse	0	LC	stable	LCstable	0	0	0	0	0	0	0	0	0	0	0	0
22838	CHIROPTERA	Vampyressa	brocki	Brock's Yellow-eared Bat	0	LC	unknown	DD	0	0	0	0	0	0	0	0	0	0	0	0
136193	EULIPOTYPHLA	Hylomys	megalotis	Long-eared Gymnure	0	DD	unknown	DD	0	0	0	0	0	0	0	0	0	0	0	0
44861	RODENTIA	Fukomys	kafuensis		0	VU	decreasing	VU	0	0	0	0	0	1	0	0	0	0	0	0
41369	EULIPOTYPHLA	Crocidura	zarudnyi	Zarudny's Shrew	0	LC	unknown	DD	0	0	0	0	0	0	0	0	0	0	0	0
17220	RODENTIA	Phyllotis	amicus	Friendly Leaf-eared Mouse	0	LC	stable	LCstable	0	0	0	0	0	0	0	0	0	0	0	0
2541	RODENTIA	Bandicota	indica	Greater Bandicoot Rat	0	LC	increasing	LCincreasing	0	0	0	0	0	0	0	0	0	0	0	0
137	CHIROPTERA	Acerodon	celebensis	Sulawesi Fruit Bat, Sulawesi Acerodon, Sulawesi Flying-fox	0	LC	unknown	DD	0	0	0	0	0	0	0	0	0	0	0	0
42568	RODENTIA	Tamias	alpinus	Alpine Chipmunk	0	LC	stable	LCstable	0	0	0	0	0	0	0	0	0	0	0	0
19800	CHIROPTERA	Saccolaimus	mixtus	Papuan Sheath-tailed Bat, Troughton's Pouched Bat	0	DD	unknown	DD	0	0	0	0	0	0	0	0	0	0	0	0
14097	CHIROPTERA	Myonycteris	brachycephala	Sao TomÃ© Collared Fruit Bat	0	EN	decreasing	EN	0	0	0	0	0	1	0	0	0	0	0	0
5576	EULIPOTYPHLA	Crocidura	maquassiensis	Makwassie Musk Shrew, Maquassie Musk Shrew	0	LC	unknown	DD	0	0	0	0	0	0	0	0	0	0	0	0
1896	RODENTIA	Apodemus	hyrcanicus	Hyrcanian Field Mouse, Caucasian Field Mouse, Caucasus Field Mouse, Talysh Field Mouse	0	NT	decreasing	NTdecreasing	0	0	0	0	0	0	0	0	0	0	0	0
21364	RODENTIA	Tamias	canipes	Gray-footed Chipmunk	0	LC	stable	LCstable	0	0	0	0	0	0	0	0	0	0	0	0
16654	RODENTIA	Peromyscus	californicus	California Mouse	0	LC	stable	LCstable	0	0	0	0	0	0	0	0	0	0	0	1
19799	CHIROPTERA	Saccolaimus	flaviventris	Yellow-bellied Sheath-tailed Bat, Yellow-bellied Pouched Bat	0	LC	decreasing	LCdecreasing	0	0	0	0	0	0	0	0	0	0	0	1
742	RODENTIA	Akodon	lindberghi	Lindbergh's Grass Mouse	0	DD	unknown	DD	0	0	0	0	0	0	0	0	0	0	0	0
41703	CARNIVORA	Genetta	victoriae	Giant Genet	0	LC	unknown	DD	0	0	0	0	0	0	0	0	0	0	0	0
136265	PRIMATES	Chlorocebus	sabaeus	Green Monkey	0	LC	stable	LCstable	0	0	0	0	0	0	0	0	0	0	0	3
41698	CARNIVORA	Genetta	genetta	Common Genet, Ibiza Genet, Ibiza Common Genet	0	LC	stable	LCstable	0	0	0	0	0	0	0	0	0	0	0	1
12265	CHIROPTERA	Lonchophylla	handleyi	Handley's Nectar Bat	0	LC	unknown	DD	0	0	0	0	0	0	0	0	0	0	0	0
12900	RODENTIA	Maxomys	musschenbroekii	Musschenbroek's Sulawesi Maxomys, Musschenbroek's Spiny Rat	0	LC	stable	LCstable	0	0	0	0	0	0	0	0	0	0	0	0
17481	RODENTIA	Platacanthomys	lasiurus	Malabar Spiny Dormouse, Malabar Spiny Tree Mouse, Spiny Tree Mouse	0	VU	decreasing	VU	0	0	0	0	0	0	1	0	0	0	0	0
15603	RODENTIA	Euryoryzomys	legatus	Big-headed Rice Rat	0	LC	decreasing	LCdecreasing	0	0	0	0	0	0	0	0	0	0	0	0
17347	CHIROPTERA	Pipistrellus	lophurus	Burmese Pipistrelle, Burma Pipistrelle	0	DD	unknown	DD	0	0	0	0	0	0	0	0	0	0	0	0
8973	CETARTIODACTYLA	Eudorcas	rufifrons	Red-fronted Gazelle	0	VU	decreasing	VU	0	0	1	1	0	0	0	0	0	0	0	0
14138	CHIROPTERA	Myotis	adversus	Large-footed Myotis, Large-footed Mouse-eared Bat, Large-footed Bat, Grey Large-footed Bat	0	LC	unknown	DD	0	0	0	0	0	0	0	0	0	0	0	0
44785	CHIROPTERA	Rhinolophus	sakejiensis	Sakeji Horseshoe Bat	0	DD	unknown	DD	0	0	0	0	0	0	0	0	0	0	0	0
8010	CARNIVORA	Erignathus	barbatus	Bearded Seal	0	LC	stable	LCstable	0	0	0	0	0	0	0	0	0	0	0	0
13568	CHIROPTERA	Miniopterus	minor	Least Long-fingered Bat	0	DD	unknown	DD	0	0	0	0	0	0	0	0	0	0	0	0
41470	EULIPOTYPHLA	Parascaptor	leucura	White-tailed Mole, Indian Mole, Assamese Mole	0	LC	unknown	DD	0	0	0	0	0	0	0	0	0	0	0	0
6266	DASYUROMORPHIA	Dasycercus	cristicauda	Crest-tailed Mulgara, Mulgara	0	LC	stable	LCstable	0	0	0	0	0	0	0	0	0	0	0	0
14151	CHIROPTERA	Myotis	chiloensis	Chilean Myotis	0	LC	unknown	DD	0	0	0	0	0	0	0	0	0	0	0	0
136592	DIDELPHIMORPHIA	Didelphis	imperfecta	Guianan White-eared Opossum	0	LC	stable	LCstable	0	0	0	0	0	0	0	0	0	0	0	0
19573	CHIROPTERA	Rhinolophus	thomasi	Thomas's Horseshoe Bat	0	LC	unknown	DD	0	0	0	0	0	0	0	0	0	0	0	0
41211	RODENTIA	Praomys	obscurus		0	EN	decreasing	EN	0	0	0	0	0	1	0	0	0	0	0	0
41308	LAGOMORPHA	Lepus	tolai	Tolai Hare	0	LC	unknown	DD	0	0	0	0	0	0	0	0	0	0	0	1
44696	CHIROPTERA	Nycteris	vinsoni	Vinson's Slit-faced Bat	0	DD	unknown	DD	0	0	0	0	0	0	0	0	0	0	0	0
733	RODENTIA	Akodon	fumeus	Smoky Grass Mouse	0	LC	stable	LCstable	0	0	0	0	0	0	0	0	0	0	0	0
8248	CHIROPTERA	Eumops	underwoodi	Underwood's Bonneted Bat	0	LC	unknown	DD	0	0	0	0	0	0	0	0	0	0	0	0
44693	CHIROPTERA	Sauromys	petrophilus	Roberts's Flat-headed Bat	0	LC	stable	LCstable	0	0	0	0	0	0	0	0	0	0	0	0
41659	CARNIVORA	Mustela	sibirica	Siberian Weasel	0	LC	stable	LCstable	0	0	0	0	0	0	0	0	0	0	0	0
44689	CHIROPTERA	Hipposideros	thomensis		0	LC	stable	LCstable	0	0	0	0	0	0	0	0	0	0	0	0
5756	RODENTIA	Fukomys	mechowi	Mechow's Mole Rat	0	LC	stable	LCstable	0	0	0	0	0	0	0	0	0	0	0	0
42469	RODENTIA	Spermophilus	mollis	Piute Ground Squirrel, Great Basin Ground Squirrel	0	LC	unknown	DD	0	0	0	0	0	0	0	0	0	0	0	0
41401	EULIPOTYPHLA	Sorex	longirostris	Southeastern Shrew	0	LC	stable	LCstable	0	0	0	0	0	0	0	0	0	0	0	0
6771	CHIROPTERA	Dobsonia	peronii	Western Naked-backed Fruit Bat	0	LC	stable	LCstable	0	0	0	0	0	0	0	0	0	0	0	0
41292	LAGOMORPHA	Poelagus	marjorita	Bunyoro Rabbit	0	LC	stable	LCstable	0	0	0	0	0	0	0	0	0	0	0	0
745	RODENTIA	Abrothrix	markhami	Markham's Grass Mouse	0	LC	stable	LCstable	0	0	0	0	0	0	0	0	0	0	0	0
41650	CARNIVORA	Martes	melampus	Japanese Marten, Tsushima Island Marten	0	LC	stable	LCstable	0	0	0	0	0	0	0	0	0	0	0	0
136845	DIDELPHIMORPHIA	Cryptonanus	chacoensis	Chacoan Mouse Opossum	0	LC	stable	LCstable	0	0	0	0	0	0	0	0	0	0	0	0
7667	CHIROPTERA	Emballonura	furax	New Guinea Sheath-tailed Bat, Greater Sheath-tailed Bat	0	DD	unknown	DD	0	0	0	0	0	0	0	0	0	0	0	0
21175	CETARTIODACTYLA	Sus	cebifrons	Visayan Warty Pig	0	CR	decreasing	CR	0	0	1	1	1	0	0	0	0	0	0	0
8256	RODENTIA	Euneomys	chinchilloides	Patagonian Chincilla Mouse	0	DD	unknown	DD	0	0	0	0	0	0	0	0	0	0	0	0
15249	RODENTIA	Oligoryzomys	griseolus	Grayish Pygmy Rice Rat	0	LC	decreasing	LCdecreasing	0	0	0	0	0	0	0	0	0	0	0	0
41278	LAGOMORPHA	Lepus	comus	Yunnan Hare	0	LC	unknown	DD	0	0	0	0	0	0	0	0	0	0	0	0
43929	PRIMATES	Alouatta	seniculus	Colombian Red Howler Monkey, Colombian Red Howling Monkey	0	LC	decreasing	LCdecreasing	0	0	0	0	0	0	0	0	0	0	0	2
136659	CHIROPTERA	Leptonycteris	yerbabuenae	Lesser Long-nosed Bat	0	VU	decreasing	VU	0	0	1	0	0	0	0	0	0	0	0	0
136241	DIDELPHIMORPHIA	Monodelphis	umbristriata	Faint-striped Opossum, Red Three-striped Opossum	0	VU	decreasing	VU	0	0	0	0	0	0	0	0	0	0	1	0
43891	PRIMATES	Chiropotes	chiropotes	Bearded Saki	0	LC	stable	LCstable	0	0	0	0	0	0	0	0	0	0	0	0
17884	RODENTIA	Pogonomys	macrourus	Chestnut Tree Mouse	0	LC	unknown	DD	0	0	0	0	0	0	0	0	0	0	0	0
4368	CINGULATA	Chaetophractus	vellerosus	Screaming Hairy Armadillo	0	LC	stable	LCstable	0	0	0	0	0	0	0	0	0	0	0	1
13638	CHIROPTERA	Molossops	aequatorianus	Equatorial Dog-faced Bat	0	VU	unknown	VU	0	0	0	0	0	0	0	0	0	0	1	0
4185	PERISSODACTYLA	Ceratotherium	simum	White Rhinoceros, Northern White Rhinoceros, Square-lipped Rhinoceros	0	NT	increasing	NTincreasing	0	0	0	0	0	0	0	0	0	0	0	2
19408	RODENTIA	Reithrodontomys	gracilis	Slender Harvest Mouse	0	LC	stable	LCstable	0	0	0	0	0	0	0	0	0	0	0	0
5619	EULIPOTYPHLA	Crocidura	tenuis	Timor Shrew, Thin Shrew	0	DD	unknown	DD	0	0	0	0	0	0	0	0	0	0	0	0
15338	RODENTIA	Onychomys	leucogaster	Northern Grasshopper Mouse	0	LC	stable	LCstable	0	0	0	0	0	0	0	0	0	0	0	0
21143	EULIPOTYPHLA	Suncus	fellowesgordoni	Ceylon Pygmy Shrew, Sri Lanka Shrew	0	EN	decreasing	EN	0	0	0	0	0	1	1	0	0	0	0	0
42605	RODENTIA	Dipodomys	venustus	Narrow-faced Kangaroo Rat	0	LC	decreasing	LCdecreasing	0	0	0	0	0	0	0	0	0	0	0	0
13936	CHIROPTERA	Murina	aenea	Bronze Tube-nosed Bat	0	VU	decreasing	VU	0	0	1	0	0	0	0	0	0	0	0	0
14386	RODENTIA	Neacomys	guianae	Guiana Bristly Mouse	0	LC	stable	LCstable	0	0	0	0	0	0	0	0	0	0	0	1
136834	RODENTIA	Pithecheirops	otion	Bornean Pithecheirops	0	DD	unknown	DD	0	0	0	0	0	0	0	0	0	0	0	0
12551	PRIMATES	Macaca	fascicularis	Crab-eating Macaque, Long-tailed Macaque, Cynomolgus Monkey	0	LC	decreasing	LCdecreasing	0	0	0	0	0	0	0	0	0	0	0	9
9422	DIDELPHIMORPHIA	Hyladelphys	kalinowskii	Kalinowski's Mouse Opossum, Kalinowski's Mouse Opossumn, Peru Gracile Mouse Opossum	0	LC	unknown	DD	0	0	0	0	0	0	0	0	0	0	0	0
19592	CHIROPTERA	Rhinophylla	fischerae	Fischer's Little Fruit Bat	0	LC	stable	LCstable	0	0	0	0	0	0	0	0	0	0	0	0
4326	RODENTIA	Chaetodipus	arenarius	Little Desert Pocket Mouse	0	LC	unknown	DD	0	0	0	0	0	0	0	0	0	0	0	0
42191	CETARTIODACTYLA	Muntiacus	reevesi	Reeves' Muntjac, Reeve's Muntjac, Formosan Reeves' Muntjac, Chinese Muntjak, Reeves's Muntjac	0	LC	decreasing	LCdecreasing	0	0	0	0	0	0	0	0	0	0	0	0
4320	CHIROPTERA	Tadarida	solomonis	Solomons Free-tailed Bat	0	LC	unknown	DD	0	0	0	0	0	0	0	0	0	0	0	0
41646	CARNIVORA	Ictonyx	striatus	Zorilla, Striped Weasel, Striped Polecat	0	LC	stable	LCstable	0	0	0	0	0	0	0	0	0	0	0	0
4317	CHIROPTERA	Tadarida	pumila	Little Free-tailed Bat	0	LC	unknown	DD	0	0	0	0	0	0	0	0	0	0	0	1
22576	RODENTIA	Tylomys	watsoni	Watson's Climbing Rat	0	LC	stable	LCstable	0	0	0	0	0	0	0	0	0	0	0	0
854	RODENTIA	Allactaga	euphratica	Euphrates Jerboa	0	NT	decreasing	NTdecreasing	0	0	0	0	0	0	0	0	0	0	0	0
19801	CHIROPTERA	Saccolaimus	peli	Pel's Pouched Bat	0	LC	unknown	DD	0	0	0	0	0	0	0	0	0	0	0	0
17369	CHIROPTERA	Pipistrellus	wattsi	Watts's Pipistrelle, Watt's Pipistrelle	0	LC	unknown	DD	0	0	0	0	0	0	0	0	0	0	0	0
136524	CHIROPTERA	Eptesicus	chiriquinus	Chiriquinan Serotine	0	LC	unknown	DD	0	0	0	0	0	0	0	0	0	0	0	0
14549	CARNIVORA	Neophoca	cinerea	Australian Sea Lion, Australian Sealion	0	EN	decreasing	EN	0	1	0	1	0	0	0	0	0	0	0	0
8972	CETARTIODACTYLA	Gazella	leptoceros	Slender-horned Gazelle, Rhim	0	EN	decreasing	EN	0	0	0	0	0	0	0	0	1	0	0	0
136676	RODENTIA	Akodon	pervalens	Tarija Akodont	0	DD	unknown	DD	0	0	0	0	0	0	0	0	0	0	0	0
4313	CHIROPTERA	Tadarida	johorensis	Northern Free-tailed Bat	0	VU	decreasing	VU	0	0	1	0	0	0	0	0	0	0	0	0
136262	RODENTIA	Hylopetes	platyurus	Jentink's Flying Squirrel	0	DD	unknown	DD	0	0	0	0	0	0	0	0	0	0	0	0
4305	CHIROPTERA	Tadarida	aloysiisabaudiae	Duke Of Abruzzi's Free-tailed Bat	0	LC	decreasing	LCdecreasing	0	0	0	0	0	0	0	0	0	0	0	0
548	RODENTIA	Aepeomys	lugens	Olive Montane Mouse	0	LC	unknown	DD	0	0	0	0	0	0	0	0	0	0	0	0
4772	CHIROPTERA	Choeroniscus	godmani	Godman's Long-tailed Bat	0	LC	unknown	DD	0	0	0	0	0	0	0	0	0	0	0	0
136208	PRIMATES	Chlorocebus	tantalus	Tantalus Monkey	0	LC	stable	LCstable	0	0	0	0	0	0	0	0	0	0	0	2
41512	DIPROTODONTIA	Macropus	eugenii	Tammar Wallaby, Tamar Wallaby	0	LC	unknown	DD	0	0	0	0	0	0	0	0	0	0	0	0
17367	CHIROPTERA	Falsistrellus	tasmaniensis	Eastern False Pipistrelle	0	LC	decreasing	LCdecreasing	0	0	0	0	0	0	0	0	0	0	0	0
18340	CHIROPTERA	Promops	centralis	Big Crested Mastiff Bat	0	LC	unknown	DD	0	0	0	0	0	0	0	0	0	0	0	0
40529	DASYUROMORPHIA	Ningaui	ridei	Wongai Ningaui	0	LC	stable	LCstable	0	0	0	0	0	0	0	0	0	0	0	0
45047	EULIPOTYPHLA	Myosorex	kihaulei	Kihaule's Mouse Shrew	0	EN	decreasing	EN	0	0	0	0	0	0	1	0	0	0	0	0
19325	RODENTIA	Rattus	burrus	Miller's Nicobar Rat, Nicobar Archipelago Rat, Nonsense Rat	0	EN	decreasing	EN	0	0	0	0	0	1	0	0	0	0	0	0
8199	PRIMATES	Eulemur	coronatus	Crowned Lemur	0	VU	decreasing	VU	0	0	0	0	0	1	0	0	0	0	0	0
13442	RODENTIA	Microtus	maximowiczii	Maximowicz's Vole	0	LC	unknown	DD	0	0	0	0	0	0	0	0	0	0	0	0
42678	RODENTIA	Reithrodontomys	humulis	Eastern Harvest Mouse	0	LC	stable	LCstable	0	0	0	0	0	0	0	0	0	0	0	0
42675	RODENTIA	Oryzomys	palustris	Marsh Rice Rat	0	LC	stable	LCstable	0	0	0	0	0	0	0	0	0	0	0	3
19368	RODENTIA	Rattus	tiomanicus	Malaysian Field Rat, Malayan Field Rat	0	LC	increasing	LCincreasing	0	0	0	0	0	0	0	0	0	0	0	0
136730	RODENTIA	Rattus	arrogans	Western New Guinea Mountain Rat	0	LC	stable	LCstable	0	0	0	0	0	0	0	0	0	0	0	0
136709	PRIMATES	Lepilemur	tymerlachsonorum	Nosy Be Sportive Lemur, Hawks' Sportive Lemur	0	DD	unknown	DD	0	0	0	0	0	0	0	0	0	0	0	0
136202	DIDELPHIMORPHIA	Philander	mondolfii	Mondolfi's Four-eyed Opossum	0	LC	unknown	DD	0	0	0	0	0	0	0	0	0	0	0	0
19306	CETARTIODACTYLA	Raphicerus	melanotis	Cape Grysbok	0	LC	stable	LCstable	0	0	0	0	0	0	0	0	0	0	0	1
42664	MACROSCELIDEA	Elephantulus	rufescens	Rufous Sengi, Rufous Elephant-shrew	0	LC	stable	LCstable	0	0	0	0	0	0	0	0	0	0	0	0
136459	RODENTIA	Proedromys	liangshanensis	Liangshan Vole	0	DD	unknown	DD	0	0	0	0	0	0	0	0	0	0	0	0
42662	MACROSCELIDEA	Elephantulus	myurus	Eastern Rock Sengi, Eastern Rock Elephant Shrew	0	LC	stable	LCstable	0	0	0	0	0	0	0	0	0	0	0	0
41212	RODENTIA	Lemniscomys	zebra	Heuglin's Lemniscomys, Heuglin's Lemniscomys, Heuglin's Striped Grass Mouse	0	LC	stable	LCstable	0	0	0	0	0	0	0	0	0	0	0	0
42660	MACROSCELIDEA	Elephantulus	fuscus	Dusky Sengi, Dusky Elephant Shrew	0	DD	unknown	DD	0	0	0	0	0	0	0	0	0	0	0	0
42659	MACROSCELIDEA	Elephantulus	fuscipes	Dusky-footed Sengi, Dusky-footed Elephant Shrew	0	DD	unknown	DD	0	0	0	0	0	0	0	0	0	0	0	0
42658	MACROSCELIDEA	Elephantulus	brachyrhynchus	Short-snouted Sengi, Short-snouted Elephant Shrew	0	LC	unknown	DD	0	0	0	0	0	0	0	0	0	0	0	0
42657	RODENTIA	Abrocoma	cinerea	Ashy Chinchilla Rat	0	LC	stable	LCstable	0	0	0	0	0	0	0	0	0	0	0	0
136289	RODENTIA	Ctenomys	pilarensis	Pilar Tuco-tuco	0	EN	decreasing	EN	0	0	0	0	0	1	0	0	0	0	0	0
136359	RODENTIA	Melomys	paveli	Pavel's Seram Melomys	0	DD	unknown	DD	0	0	0	0	0	0	0	0	0	0	0	0
1808	PRIMATES	Aotus	lemurinus	Colombian Night Monkey, Lemurine Night Monkey	0	VU	decreasing	VU	0	0	1	0	0	0	0	0	0	0	0	0
16894	DASYUROMORPHIA	Phascolosorex	dorsalis	Narrow-striped Dasyure, Narrow-striped Marsupial Shrew	0	LC	stable	LCstable	0	0	0	0	0	0	0	0	0	0	0	0
8788	PRIMATES	Galago	moholi	Southern Lesser Galago, South African Lesser Galago, South African Galago, Mohol Galago	0	LC	stable	LCstable	0	0	0	0	0	0	0	0	0	0	0	0
42651	RODENTIA	Neotoma	stephensi	Stephen's Woodrat	0	LC	stable	LCstable	0	0	0	0	0	0	0	0	0	0	0	0
41555	PRIMATES	Callicebus	stephennashi	Stephen Nash's Titi Monkey, Stephen Nash's Titi Monkey	0	DD	unknown	DD	0	0	0	0	0	0	0	0	0	0	0	0
18113	RODENTIA	Praomys	hartwigi	Hartwig's Praomys, Hartwig's Soft-furred Mouse	0	EN	decreasing	EN	0	0	0	0	0	1	0	0	0	0	0	0
42649	RODENTIA	Neacomys	tenuipes	Narrow-footed Bristly Mouse	0	LC	stable	LCstable	0	0	0	0	0	0	0	0	0	0	0	0
42648	RODENTIA	Pseudomys	chapmani	Western Pebble Mouse, Western Pebble-mound Mouse, Pilbara Pebble Mouse	0	LC	stable	LCstable	0	0	0	0	0	0	0	0	0	0	0	0
136549	RODENTIA	Scapteromys	aquaticus		0	LC	stable	LCstable	0	0	0	0	0	0	0	0	0	0	0	0
14591	RODENTIA	Neotoma	micropus	Southern Plains Woodrat	0	LC	stable	LCstable	0	0	0	0	0	0	0	0	0	0	0	2
17218	CHIROPTERA	Phyllostomus	hastatus	Greater Spear-nosed Bat	0	LC	stable	LCstable	0	0	0	0	0	0	0	0	0	0	0	7
42642	RODENTIA	Apodemus	argenteus	Small Japanese Field Mouse	0	LC	stable	LCstable	0	0	0	0	0	0	0	0	0	0	0	0
136685	CHIROPTERA	Pteropus	rennelli	Rennell Flying Fox	0	VU	stable	VU	0	0	0	0	0	0	0	0	0	0	1	0
15546	RODENTIA	Orthogeomys	cuniculus	Oaxacan Pocket Gopher	0	DD	decreasing	DD	0	0	0	0	0	0	0	0	0	0	0	0
42639	RODENTIA	Synaptomys	cooperi	Kansas Bog Lemming, Southern Bog Lemming	0	LC	unknown	DD	0	0	0	0	0	0	0	0	0	0	0	0
18419	RODENTIA	Psammomys	vexillaris	Thin Sand Rat	0	DD	unknown	DD	0	0	0	0	0	0	0	0	0	0	0	0
42637	RODENTIA	Phenacomys	ungava	Eastern Heather Vole	0	LC	stable	LCstable	0	0	0	0	0	0	0	0	0	0	0	0
3328	RODENTIA	Bunomys	chrysocomus	Common Bunomys, Yellow-haired Hill Rat	0	LC	stable	LCstable	0	0	0	0	0	0	0	0	0	0	0	0
11346	CHIROPTERA	Lasiurus	blossevillii	Red Bat	0	LC	unknown	DD	0	0	0	0	0	0	0	0	0	0	0	1
42634	RODENTIA	Microtus	richardsoni	Water Vole	0	LC	stable	LCstable	0	0	0	0	0	0	0	0	0	0	0	0
42633	RODENTIA	Microtus	pinetorum	Woodland Vole	0	LC	stable	LCstable	0	0	0	0	0	0	0	0	0	0	0	0
8438	RODENTIA	Exilisciurus	whiteheadi	Tufted Pygmy Squirrel	0	LC	stable	LCstable	0	0	0	0	0	0	0	0	0	0	0	0
41367	EULIPOTYPHLA	Crocidura	yankariensis	Yankari Shrew	0	LC	stable	LCstable	0	0	0	0	0	0	0	0	0	0	0	0
42629	RODENTIA	Microtus	miurus	Singing Vole	0	LC	stable	LCstable	0	0	0	0	0	0	0	0	0	0	0	0
20001	RODENTIA	Sciurus	deppei	Deppe's Squirrel	0	LC	stable	LCstable	0	0	0	0	0	0	0	0	0	0	0	0
19485	RODENTIA	Rheomys	raptor	Goldman's Water Mouse	0	LC	stable	LCstable	0	0	0	0	0	0	0	0	0	0	0	0
42626	RODENTIA	Microtus	chrotorrhinus	Rock Vole, Southern Rock Vole	0	LC	decreasing	LCdecreasing	0	0	0	0	0	0	0	0	0	0	0	0
14165	CHIROPTERA	Myotis	hermani	Herman's Myotis	0	DD	unknown	DD	0	0	0	0	0	0	0	0	0	0	0	0
41368	EULIPOTYPHLA	Crocidura	zaphiri	Zaphir's Shrew	0	DD	unknown	DD	0	0	0	0	0	0	0	0	0	0	0	0
21150	RODENTIA	Sundamys	infraluteus	Mountain Sundamys, Mountain Giant Rat	0	LC	unknown	DD	0	0	0	0	0	0	0	0	0	0	0	0
21154	RODENTIA	Sundasciurus	fraterculus	Fraternal Squirrel	0	EN	decreasing	EN	0	0	0	0	0	1	0	0	0	0	0	0
42618	RODENTIA	Dicrostonyx	groenlandicus	Neartic Collared Lemming, Northern Collared Lemming	0	LC	unknown	DD	0	0	0	0	0	0	0	0	0	0	0	0
7931	CHIROPTERA	Eptesicus	hottentotus	Long-tailed House Bat	0	LC	unknown	DD	0	0	0	0	0	0	0	0	0	0	0	0
41648	CARNIVORA	Martes	americana	American Marten, American Pine Marten	0	LC	decreasing	LCdecreasing	0	0	0	0	0	0	0	0	0	0	0	0
21520	RODENTIA	Gerbilliscus	validus	Savanna Gerbil	0	LC	stable	LCstable	0	0	0	0	0	0	0	0	0	0	0	0
42613	RODENTIA	Zapus	hudsonius	Meadow Jumping Mouse	0	LC	stable	LCstable	0	0	0	0	0	0	0	0	0	0	0	0
8997	CARNIVORA	Genetta	johnstoni	Johnston's Genet	0	VU	decreasing	VU	0	0	1	1	0	0	0	0	0	0	0	0
18278	RODENTIA	Proechimys	chrysaeolus	Boyaca Spiny Rat	0	DD	unknown	DD	0	0	0	0	0	0	0	0	0	0	0	0
42573	RODENTIA	Tamias	ochrogenys	Yellow-cheeked Chipmunk	0	LC	stable	LCstable	0	0	0	0	0	0	0	0	0	0	0	0
21317	CHIROPTERA	Tadarida	lobata	Kenyan Big-eared Free-tailed Bat	0	LC	unknown	DD	0	0	0	0	0	0	0	0	0	0	0	0
11797	LAGOMORPHA	Lepus	castroviejoi	Broom Hare	0	VU	decreasing	VU	0	0	0	0	0	1	1	0	0	0	0	0
19537	CHIROPTERA	Rhinolophus	deckenii	Decken's Horseshoe Bat	0	NT	decreasing	NTdecreasing	0	0	0	0	0	0	0	0	0	0	0	0
136544	RODENTIA	Eliurus	antsingy	Tsingy Tuft-tailed Rat	0	DD	unknown	DD	0	0	0	0	0	0	0	0	0	0	0	0
4648	EULIPOTYPHLA	Chimarrogale	phaeura	Bornean Water Shrew, Borneo Water Shrew, Sunda Water Shrew	0	EN	decreasing	EN	0	0	0	0	0	1	0	0	0	0	0	0
136377	RODENTIA	Calomyscus	elburzensis	Goodwin's Brush-tailed Mouse, Goodwin's Calomyscus	0	LC	unknown	DD	0	0	0	0	0	0	0	0	0	0	0	0
10313	RODENTIA	Hydromys	neobritannicus	New Britain Water Rat	0	DD	unknown	DD	0	0	0	0	0	0	0	0	0	0	0	0
29659	EULIPOTYPHLA	Neomys	teres	Transcaucasian Water Shrew	0	LC	unknown	DD	0	0	0	0	0	0	0	0	0	0	0	0
136414	RODENTIA	Trinomys	yonenagae		0	EN	decreasing	EN	0	0	0	0	0	1	0	0	0	0	0	0
139	CHIROPTERA	Acerodon	jubatus	Golden-capped Fruit Bat, Golden-crowned Flying Fox	0	EN	decreasing	EN	0	0	1	1	0	0	0	0	0	0	0	0
42604	RODENTIA	Dipodomys	panamintinus	Panamint Kangaroo Rat	0	LC	stable	LCstable	0	0	0	0	0	0	0	0	0	0	0	0
20033	CHIROPTERA	Scleronycteris	ega	Ega Long-tongued Bat	0	LC	decreasing	LCdecreasing	0	0	0	0	0	0	0	0	0	0	0	0
14139	CHIROPTERA	Myotis	aelleni	Southern Myotis	0	DD	unknown	DD	0	0	0	0	0	0	0	0	0	0	0	0
42593	RODENTIA	Orthogeomys	underwoodi	Underwood's Pocket Gopher	0	LC	increasing	LCincreasing	0	0	0	0	0	0	0	0	0	0	0	0
42592	RODENTIA	Orthogeomys	matagalpae	Nicaraguan Pocket Gopher	0	LC	increasing	LCincreasing	0	0	0	0	0	0	0	0	0	0	0	0
42595	RODENTIA	Thomomys	clusius	Wyoming Pocket Gopher	0	LC	unknown	DD	0	0	0	0	0	0	0	0	0	0	0	0
19399	RODENTIA	Reithrodon	auritus	Bunny Rat	0	LC	stable	LCstable	0	0	0	0	0	0	0	0	0	0	0	0
19419	RODENTIA	Reithrodontomys	zacatecae	Zacatecas Harvest Mouse	0	LC	unknown	DD	0	0	0	0	0	0	0	0	0	0	0	0
42588	RODENTIA	Geomys	bursarius	Plains Pocket Gopher	0	LC	stable	LCstable	0	0	0	0	0	0	0	0	0	0	0	0
41528	CHIROPTERA	Emballonura	serii	Seri's Sheath-tailed Bat, Seri's Sheathtail-bat	0	LC	unknown	DD	0	0	0	0	0	0	0	0	0	0	0	0
45058	RODENTIA	Lophuromys	brevicaudus	Short-tailed Brush-furred Rat	0	NT	decreasing	NTdecreasing	0	0	0	0	0	0	0	0	0	0	0	0
10160	CHIROPTERA	Hipposideros	semoni	Semon's Leaf-nosed Bat, Semon's Roundleaf Bat	0	DD	unknown	DD	0	0	0	0	0	0	0	0	0	0	0	0
1681	CETARTIODACTYLA	Antilope	cervicapra	Blackbuck	0	NT	stable	NTstable	0	0	0	0	0	0	0	0	0	0	0	1
136831	CETARTIODACTYLA	Muntiacus	montanus	Sumatran Mountain Muntjac	0	DD	unknown	DD	0	0	0	0	0	0	0	0	0	0	0	0
41431	EULIPOTYPHLA	Chodsigoa	lamula	Lamulate Shrew	0	LC	unknown	DD	0	0	0	0	0	0	0	0	0	0	0	0
15269	CARNIVORA	Ommatophoca	rossii	Ross Seal	0	LC	unknown	DD	0	0	0	0	0	0	0	0	0	0	0	0
6984	RODENTIA	Phyllomys	nigrispinus	Black-spined Atlantic Tree Rat	0	LC	unknown	DD	0	0	0	0	0	0	0	0	0	0	0	0
29404	RODENTIA	Hylaeamys	laticeps	Large-headed Rice Rat	0	NT	decreasing	NTdecreasing	0	0	0	0	0	0	0	0	0	0	0	2
42578	RODENTIA	Tamias	rufus	Hopi Chipmunk	0	LC	stable	LCstable	0	0	0	0	0	0	0	0	0	0	0	0
136528	CHIROPTERA	Pteropus	keyensis	Kei Flying Fox	0	DD	unknown	DD	0	0	0	0	0	0	0	0	0	0	0	0
9455	RODENTIA	Grammomys	dryas	Forest Thicket Rat	0	NT	decreasing	NTdecreasing	0	0	0	0	0	0	0	0	0	0	0	0
11503	PRIMATES	Leontopithecus	caissara	Black-faced Lion Tamarin	0	CR	decreasing	CR	0	0	0	0	0	0	0	1	0	0	0	0
14086	DASYUROMORPHIA	Myoictis	melas	MÃ¼ller's Three-striped Dasyure, Three-striped Dasyure	0	LC	unknown	DD	0	0	0	0	0	0	0	0	0	0	0	0
17602	CHIROPTERA	Plecotus	teneriffae	Canary Big-eared Bat, Canary Long-eared Bat, Tenerife Long-eared Bat	0	EN	decreasing	EN	0	0	0	0	0	1	0	0	0	0	0	0
42572	RODENTIA	Tamias	minimus	Least Chipmunk, New Mexico Least Chipmunk, PeÃ±asco Least Chipmunk, Selkirk Least Chipmunk	0	LC	stable	LCstable	0	0	0	0	0	0	0	0	0	0	0	1
42571	RODENTIA	Tamias	dorsalis	Cliff Chipmunk	0	LC	stable	LCstable	0	0	0	0	0	0	0	0	0	0	0	0
9120	RODENTIA	Gerbillus	famulus	Black-tufted Gerbil	0	LC	unknown	DD	0	0	0	0	0	0	0	0	0	0	0	0
136354	RODENTIA	Microtus	majori		0	LC	stable	LCstable	0	0	0	0	0	0	0	0	0	0	0	0
40021	PRIMATES	Cebus	olivaceus	Weeper Capuchin, Ka'Apor Capuchin	0	LC	unknown	DD	0	0	0	0	0	0	0	0	0	0	0	0
136510	RODENTIA	Macrotarsomys	petteri	Petter's Big-footed Mouse	0	DD	unknown	DD	0	0	0	0	0	0	0	0	0	0	0	0
14707	RODENTIA	Nesoryzomys	fernandinae	Fernandina Galapagos Mouse, Fernandina Rice Rat	0	VU	unknown	VU	0	0	0	0	0	0	0	0	0	0	1	0
18125	PRIMATES	Presbytis	comata	Javan Surili, Javan Grizzled Langur, Java Leaf Monkey, Grizzled Leaf Monkey	0	EN	decreasing	EN	0	0	0	0	0	0	0	0	1	0	0	0
23137	RODENTIA	Xenuromys	barbatus	Rock-dwelling Giant Rat, Mimic Tree-rat, Rock-dwelling Rat	0	LC	unknown	DD	0	0	0	0	0	0	0	0	0	0	0	0
136779	EULIPOTYPHLA	Sorex	maritimensis	Maritime Shrew	0	LC	decreasing	LCdecreasing	0	0	0	0	0	0	0	0	0	0	0	0
18717	CHIROPTERA	Pteropus	argentatus	Ambon Flying Fox, Silvery Fruit Bat, Silvery Flying-fox	0	DD	unknown	DD	0	0	0	0	0	0	0	0	0	0	0	0
12559	PRIMATES	Macaca	silenus	Lion-tailed Macaque, Wanderoo, Liontail Macaque	0	EN	decreasing	EN	0	0	0	0	0	0	0	0	1	0	0	1
42561	RODENTIA	Spermophilus	richardsonii	Richardson's Ground Squirrel	0	LC	stable	LCstable	0	0	0	0	0	0	0	0	0	0	0	1
41272	LAGOMORPHA	Lepus	alleni	Antelope Jackrabbit	0	LC	stable	LCstable	0	0	0	0	0	0	0	0	0	0	0	0
15791	RODENTIA	Oxymycterus	roberti	Robert's Hocicudo	0	LC	unknown	DD	0	0	0	0	0	0	0	0	0	0	0	0
18550	RODENTIA	Pseudomys	fumeus	Smoky Mouse	0	EN	decreasing	EN	0	0	0	0	0	0	0	0	1	0	0	0
8245	CHIROPTERA	Eumops	hansae	Sanborn's Bonneted Bat	0	LC	unknown	DD	0	0	0	0	0	0	0	0	0	0	0	0
136236	RODENTIA	Neusticomys	ferreirai		0	DD	unknown	DD	0	0	0	0	0	0	0	0	0	0	0	0
9245	DIDELPHIMORPHIA	Glironia	venusta	Bushy-tailed Opossum	0	LC	unknown	DD	0	0	0	0	0	0	0	0	0	0	0	0
18292	RODENTIA	Trinomys	myosuros	Mouse-tailed Spiny Rat	0	LC	unknown	DD	0	0	0	0	0	0	0	0	0	0	0	0
42464	RODENTIA	Spermophilus	beldingi	Belding's Ground Squirell, Belding's Ground Squirrel	0	LC	stable	LCstable	0	0	0	0	0	0	0	0	0	0	0	0
42670	RODENTIA	Mylomys	dybowskii	African Groove-toothed Rat, Mill Rat	0	LC	unknown	DD	0	0	0	0	0	0	0	0	0	0	0	0
5752	RODENTIA	Fukomys	bocagei	Bocage's Mole Rat	0	LC	unknown	DD	0	0	0	0	0	0	0	0	0	0	0	0
23192	RODENTIA	Zapus	trinotatus	Pacific Jumping Mouse, Point Reyes Jumping Mouse	0	LC	unknown	DD	0	0	0	0	0	0	0	0	0	0	0	0
29657	EULIPOTYPHLA	Neomys	anomalus	Southern Water Shrew, Mediterranean Water Shrew, Miller's Water Shrew	0	LC	decreasing	LCdecreasing	0	0	0	0	0	0	0	0	0	0	0	0
42459	RODENTIA	Marmota	olympus	Olympic Marmot	0	LC	decreasing	LCdecreasing	0	0	0	0	0	0	0	0	0	0	0	0
18653	CHIROPTERA	Ptenochirus	jagori	Greater Musky Fruit Bat	0	LC	stable	LCstable	0	0	0	0	0	0	0	0	0	0	0	0
44789	CHIROPTERA	Glauconycteris	alboguttata	Allen's Striped Bat	0	LC	unknown	DD	0	0	0	0	0	0	0	0	0	0	0	0
17344	CHIROPTERA	Pipistrellus	javanicus	Javan Pipistrelle	0	LC	stable	LCstable	0	0	0	0	0	0	0	0	0	0	0	0
7799	RODENTIA	Caryomys	eva	Eva's Red-backed Vole, Gansu Vole, Eva's Vole, Ganzu Vole, Taozhou Vole	0	LC	unknown	DD	0	0	0	0	0	0	0	0	0	0	0	0
42454	RODENTIA	Cynomys	leucurus	White-tailed Prairie Dog	0	LC	decreasing	LCdecreasing	0	0	0	0	0	0	0	0	0	0	0	0
15651	RODENTIA	Otomys	anchietae	Angolan Vlei Rat	0	LC	unknown	DD	0	0	0	0	0	0	0	0	0	0	0	0
136309	MACROSCELIDEA	Rhynchocyon	udzungwensis	Grey-faced Sengi or elephant-shrew, Grey-faced Elephant-shrew	0	VU	unknown	VU	0	0	0	0	0	0	0	0	0	0	1	0
136716	CHIROPTERA	Tadarida	insignis	East Asian Free-tailed Bat, Oriental Free-tailed Bat	0	DD	unknown	DD	0	0	0	0	0	0	0	0	0	0	0	0
13942	CHIROPTERA	Murina	huttoni	Hutton's Tube-nosed Bat, White-bellied Tube-nosed Bat	0	LC	unknown	DD	0	0	0	0	0	0	0	0	0	0	0	0
20388	EULIPOTYPHLA	Sorex	leucogaster	Paramushir Shrew	0	DD	unknown	DD	0	0	0	0	0	0	0	0	0	0	0	0
42398	CETARTIODACTYLA	Capra	sibirica	Siberian Ibex, Himalayan Ibex, Asiatic Ibex	0	LC	unknown	DD	0	0	0	0	0	0	0	0	0	0	0	0
18301	RODENTIA	Proechimys	trinitatus	Trinidad Spiny Rat	0	DD	unknown	DD	0	0	0	0	0	0	0	0	0	0	0	0
14026	CARNIVORA	Mustela	felipei	Colombian Weasel	0	VU	decreasing	VU	0	0	0	0	0	1	0	0	0	0	0	0
42395	CETARTIODACTYLA	Capreolus	capreolus	European Roe Deer, Western Roe Deer, Roe Deer	0	LC	increasing	LCincreasing	0	0	0	0	0	0	0	0	0	0	0	6
19568	CHIROPTERA	Rhinolophus	simulator	Bushveld Horseshoe Bat	0	LC	decreasing	LCdecreasing	0	0	0	0	0	0	0	0	0	0	0	0
7624	RODENTIA	Eliurus	penicillatus	White-tipped Tuft-tailed Rat, White-tipped Tufted-tailed Rat	0	EN	unknown	EN	0	0	0	0	0	1	0	0	0	0	0	0
13572	PRIMATES	Miopithecus	talapoin	Southern Talapoin Monkey, Talapoin	0	LC	unknown	DD	0	0	0	0	0	0	0	0	0	0	0	3
136281	RODENTIA	Ctenomys	johannis		0	DD	unknown	DD	0	0	0	0	0	0	0	0	0	0	0	0
29672	CARNIVORA	Martes	foina	Stone Marten, Beech Marten	0	LC	stable	LCstable	0	0	0	0	0	0	0	0	0	0	0	3
4142	CETARTIODACTYLA	Philantomba	maxwellii	Maxwell's Duiker	0	LC	decreasing	LCdecreasing	0	0	0	0	0	0	0	0	0	0	0	0
136222	RODENTIA	Kerodon	acrobata		0	DD	unknown	DD	0	0	0	0	0	0	0	0	0	0	0	0
10972	CHIROPTERA	Kerivoula	eriophora	Ethiopian Woolly Bat	0	DD	unknown	DD	0	0	0	0	0	0	0	0	0	0	0	0
14709	RODENTIA	Nesoryzomys	swarthi	Santiago Galapagos Mouse	0	VU	unknown	VU	0	0	0	0	0	0	0	0	0	0	1	0
9246	RODENTIA	Glirulus	japonicus	Japanese Dormouse	0	LC	unknown	DD	0	0	0	0	0	0	0	0	0	0	0	0
4222	PRIMATES	Cercopithecus	mona	Mona Monkey, Mona Guenon	0	LC	unknown	DD	0	0	0	0	0	0	0	0	0	0	0	5
4221	PRIMATES	Cercopithecus	mitis	Blue Monkey, Samango, Golden Monkey, Diademed Monkey, Sykes' Monkey	0	LC	decreasing	LCdecreasing	0	0	0	0	0	0	0	0	0	0	0	2
14159	CHIROPTERA	Myotis	findleyi	Findley's Myotis	0	EN	decreasing	EN	0	0	0	0	0	1	0	0	0	0	0	0
6432	DIPROTODONTIA	Dendrolagus	lumholtzi	Lumholtz's Tree Kangaroo, Lumholtz' Tree-kangaroo, Boongary, Lumholtzi's Tree Kangaroo	0	LC	stable	LCstable	0	0	0	0	0	0	0	0	0	0	0	0
62012	AFROSORICIDA	Microgale	drouhardi	Drouhard's Shrew Tenrec, Striped Shrew Tenrec	0	LC	decreasing	LCdecreasing	0	0	0	0	0	0	0	0	0	0	0	0
13882	CHIROPTERA	Mormopterus	jugularis	Peters' Wrinkle-lipped Bat, Peters's Wrinkle-lipped Bat	0	LC	unknown	DD	0	0	0	0	0	0	0	0	0	0	0	0
3917	RODENTIA	Carpomys	melanurus	Large Luzon Carpomys, Short-footed Luzon Tree Rat	0	DD	unknown	DD	0	0	0	0	0	0	0	0	0	0	0	0
13486	RODENTIA	Microtus	thomasi	Thomas's Pine Vole	0	LC	stable	LCstable	0	0	0	0	0	0	0	0	0	0	0	0
4218	PRIMATES	Cercopithecus	erythrotis	Red-eared Monkey, Russet-eared Guenon, Red-eared Guenon	0	VU	decreasing	VU	0	0	1	1	0	0	0	0	0	0	0	1
4217	PRIMATES	Cercopithecus	erythrogaster	White-throated Monkey, White-throated Guenon, Red-bellied Monkey, Red-bellied Guenon	0	VU	decreasing	VU	0	0	1	1	0	0	0	0	0	0	0	0
3128	CETARTIODACTYLA	Bubalus	quarlesi	Mountain Anoa	0	EN	decreasing	EN	0	0	0	0	0	0	0	1	1	0	0	0
4274	CETARTIODACTYLA	Rusa	marianna	Philippine Deer, Philippine Brown Deer	0	VU	decreasing	VU	0	0	1	1	0	0	0	0	0	0	0	0
5638	EULIPOTYPHLA	Crocidura	ultima	Ultimate Shrew	0	DD	unknown	DD	0	0	0	0	0	0	0	0	0	0	0	0
136790	CHIROPTERA	Peropteryx	trinitatis	Trinidad Dog-like Bat	0	DD	unknown	DD	0	0	0	0	0	0	0	0	0	0	0	0
4212	PRIMATES	Cercopithecus	ascanius	Red-tailed Monkey, Redtail Monkey, Black-cheeked White-nosed Monkey, Red-tailed Guenon, Schmidt's Guenon	0	LC	unknown	DD	0	0	0	0	0	0	0	0	0	0	0	4
40568	DIPROTODONTIA	Onychogalea	unguifera	Northern Nailtail Wallaby, Northern Nail-tailed Wallaby	0	LC	unknown	DD	0	0	0	0	0	0	0	0	0	0	0	0
136743	PAUCITUBERCULATA	Caenolestes	condorensis		0	VU	unknown	VU	0	0	0	0	0	0	0	0	0	0	1	0
18534	RODENTIA	Pseudohydromys	occidentalis	Western Shrew Mouse	0	DD	unknown	DD	0	0	0	0	0	0	0	0	0	0	0	0
4201	PRIMATES	Cercocebus	torquatus	White-collared Mangabey, Collared Mangabey, Sooty Mangabey, Red-capped Mangabey	0	VU	decreasing	VU	0	0	1	1	0	0	0	0	0	0	0	0
8205	PRIMATES	Eulemur	cinereiceps	White-collared Lemur, White-collared Brown Lemur, Grey-headed Lemur	0	EN	decreasing	EN	0	0	0	0	0	1	0	0	0	0	0	0
15917	RODENTIA	Palawanomys	furvus	Palawan Mountain Rat, Palawan Soft-furred Mountain Rat	0	DD	unknown	DD	0	0	0	0	0	0	0	0	0	0	0	0
136484	RODENTIA	Aepeomys	reigi	Reig's Aepeomys	0	VU	decreasing	VU	0	0	0	0	0	1	0	0	0	0	0	0
4192	DIPROTODONTIA	Cercartetus	caudatus	Long-tailed Pygmy Possum, Long-tailed Pygmy-possum	0	LC	stable	LCstable	0	0	0	0	0	0	0	0	0	0	0	0
6859	RODENTIA	Dryomys	laniger	Woolly Dormouse	0	DD	unknown	DD	0	0	0	0	0	0	0	0	0	0	0	0
19341	RODENTIA	Rattus	losea	Losea Rat, Lesser Rice-field Rat	0	LC	increasing	LCincreasing	0	0	0	0	0	0	0	0	0	0	0	1
41790	CETARTIODACTYLA	Rusa	unicolor	Sambar, Sambar Deer	0	VU	decreasing	VU	0	0	1	1	0	0	0	0	0	0	0	1
40596	AFROSORICIDA	Carpitalpa	arendsi	Arend's Golden Mole	0	VU	unknown	VU	0	0	0	0	0	1	0	0	0	0	0	0
922	PRIMATES	Alouatta	juara	JuruÃ¡ Red Howler Monkey, JuruÃ¡ Red Howling Monkey	0	LC	decreasing	LCdecreasing	0	0	0	0	0	0	0	0	0	0	0	0
8206	PRIMATES	Eulemur	collaris	Collared Brown Lemur, Red-collared Lemur	0	VU	decreasing	VU	0	0	1	1	0	0	0	0	0	0	0	0
6987	RODENTIA	Echimys	saturnus	Dark Spiny Tree-rat, Dark Tree Rat	0	DD	unknown	DD	0	0	0	0	0	0	0	0	0	0	0	0
20011	RODENTIA	Sciurus	griseus	Western Gray Squirrel	0	LC	unknown	DD	0	0	0	0	0	0	0	0	0	0	0	2
8974	CETARTIODACTYLA	Eudorcas	rufina	Red Gazelle	0	DD	unknown	DD	0	0	0	0	0	0	0	0	0	0	0	0
136828	CHIROPTERA	Nyctalus	plancyi	Chinese Noctule, Mountain Noctule	0	LC	unknown	DD	0	0	0	0	0	0	0	0	0	0	0	0
13966	RODENTIA	Mus	macedonicus	Macedonian Mouse, Balkan Short-tailed Mouse	0	LC	stable	LCstable	0	0	0	0	0	0	0	0	0	0	0	0
14169	CHIROPTERA	Myotis	insularum	Insular Myotis	0	DD	unknown	DD	0	0	0	0	0	0	0	0	0	0	0	0
9132	RODENTIA	Gerbillus	latastei	Lataste's Gerbil	0	LC	unknown	DD	0	0	0	0	0	0	0	0	0	0	0	0
41476	EULIPOTYPHLA	Scaptochirus	moschatus	Short-faced Mole	0	LC	unknown	DD	0	0	0	0	0	0	0	0	0	0	0	0
41778	CETARTIODACTYLA	Tayassu	pecari	White-lipped Peccary	0	VU	decreasing	VU	0	1	1	1	1	0	0	0	0	0	0	0
18567	RODENTIA	Pseudomys	higginsi	Long-tailed Mouse	0	LC	stable	LCstable	0	0	0	0	0	0	0	0	0	0	0	0
41786	RODENTIA	Isothrix	sinnamariensis	Brush-tailed Rat, Sinnamary Brush-tailed Rat	0	LC	unknown	DD	0	0	0	0	0	0	0	0	0	0	0	0
40531	DASYUROMORPHIA	Ningaui	yvonneae	Southern Ningaui, Kitchener's Ningaui	0	LC	stable	LCstable	0	0	0	0	0	0	0	0	0	0	0	0
19804	CHIROPTERA	Saccopteryx	bilineata	Greater Sac-winged Bat	0	LC	unknown	DD	0	0	0	0	0	0	0	0	0	0	0	0
6705	RODENTIA	Dipus	sagitta	Hairy-footed Jerboa, Northern Three-toed Jerboa, NORTHERN THREE-TOED JERBOA	0	LC	stable	LCstable	0	0	0	0	0	0	0	0	0	0	0	0
2110	CHIROPTERA	Ariteus	flavescens	Jamaican Fig-eating Bat	0	LC	unknown	DD	0	0	0	0	0	0	0	0	0	0	0	0
9660	CARNIVORA	Halichoerus	grypus	Grey Seal, Gray Seal	0	LC	increasing	LCincreasing	0	0	0	0	0	0	0	0	0	0	0	1
19714	CHIROPTERA	Rhynchonycteris	naso	Proboscis Bat	0	LC	unknown	DD	0	0	0	0	0	0	0	0	0	0	0	1
16122	RODENTIA	Paraleptomys	wilhelmina	Short-haired Hydromyine, Short-haired Water Rat	0	DD	unknown	DD	0	0	0	0	0	0	0	0	0	0	0	0
41766	HYRACOIDEA	Procavia	capensis	Rock Hyrax, Rock Dassie	0	LC	unknown	DD	0	0	0	0	0	0	0	0	0	0	0	0
3816	CETARTIODACTYLA	Capricornis	thar	Himalayan Serow	0	NT	decreasing	NTdecreasing	0	0	0	0	0	0	0	0	0	0	0	0
40037	CHIROPTERA	Rhinolophus	convexus	Convex Horseshoe Bat	0	DD	unknown	DD	0	0	0	0	0	0	0	0	0	0	0	0
557	RODENTIA	Aeromys	thomasi	Thomas's Flying Squirrel, Thomas's Flying Squirrel	0	DD	unknown	DD	0	0	0	0	0	0	0	0	0	0	0	0
136606	RODENTIA	Chaetodipus	eremicus	Chihuahuan Desert Pocket Mouse	0	LC	unknown	DD	0	0	0	0	0	0	0	0	0	0	0	0
14660	RODENTIA	Nesokia	bunnii	Bunn's Short-tailed Bandicoot Rat	0	EN	decreasing	EN	0	0	1	0	0	0	0	0	0	0	0	0
41534	CHIROPTERA	Arielulus	circumdatus	Bronze Sprite, Black Gilded Pipistrelle, Black-gilded Pipistrelle	0	LC	unknown	DD	0	0	0	0	0	0	0	0	0	0	0	0
136749	DIDELPHIMORPHIA	Cryptonanus	unduaviensis		0	DD	unknown	DD	0	0	0	0	0	0	0	0	0	0	0	0
14208	CHIROPTERA	Myotis	velifer	Cave Myotis	0	LC	stable	LCstable	0	0	0	0	0	0	0	0	0	0	0	1
10161	CHIROPTERA	Hipposideros	sorenseni	Sorensen's Leaf-nosed Bat	0	VU	unknown	VU	0	0	0	0	0	0	0	0	0	0	1	0
41709	CARNIVORA	Viverra	zibetha	Large Indian Civet	0	NT	decreasing	NTdecreasing	0	0	0	0	0	0	0	0	0	0	0	0
5797	RODENTIA	Ctenomys	azarae	Azara's Tuco-tuco	0	VU	decreasing	VU	0	0	0	0	0	1	0	0	0	0	0	0
13642	CHIROPTERA	Cynomops	planirostris	Southern Dog-faced Bat	0	LC	unknown	DD	0	0	0	0	0	0	0	0	0	0	0	1
136267	EULIPOTYPHLA	Cryptotis	medellinia	MedellÃ­n Small-eared Shrew	0	LC	stable	LCstable	0	0	0	0	0	0	0	0	0	0	0	0
18553	RODENTIA	Pseudomys	occidentalis	Western Mouse	0	LC	unknown	DD	0	0	0	0	0	0	0	0	0	0	0	0
40623	EULIPOTYPHLA	Crocidura	pachyura	North African White-toothed Shrew, Pantellerian Shrew	0	LC	unknown	DD	0	0	0	0	0	0	0	0	0	0	0	0
44795	CHIROPTERA	Glauconycteris	humeralis	Allen's Spotted Bat	0	DD	unknown	DD	0	0	0	0	0	0	0	0	0	0	0	0
41622	CARNIVORA	Paracynictis	selousi	Selous' Mongoose	0	LC	unknown	DD	0	0	0	0	0	0	0	0	0	0	0	0
2554	CHIROPTERA	Barbastella	leucomelas	Asian Barbastelle, Eastern Barbastelle	0	LC	unknown	DD	0	0	0	0	0	0	0	0	0	0	0	0
136841	CHIROPTERA	Pteropus	intermedius	Andersen's Flying Fox	0	DD	unknown	DD	0	0	0	0	0	0	0	0	0	0	0	0
41576	PRIMATES	Cheirogaleus	sibreei	Sibree's Dwarf Lemur	0	DD	unknown	DD	0	0	0	0	0	0	0	0	0	0	0	0
15642	CARNIVORA	Otocyon	megalotis	Bat-eared Fox	0	LC	unknown	DD	0	0	0	0	0	0	0	0	0	0	0	1
41697	CARNIVORA	Melogale	orientalis	Javan Ferret Badger, Javan Ferret-badger	0	DD	unknown	DD	0	0	0	0	0	0	0	0	0	0	0	0
41696	CARNIVORA	Genetta	angolensis	Miombo Genet, Angolan Genet	0	LC	unknown	DD	0	0	0	0	0	0	0	0	0	0	0	0
15609	RODENTIA	Eremoryzomys	polius	Gray Rice Rat	0	DD	unknown	DD	0	0	0	0	0	0	0	0	0	0	0	0
165925	RODENTIA	Voalavo	antsahabensis	Eastern Voalavo	0	EN	unknown	EN	0	0	0	0	0	1	0	0	0	0	0	0
7657	RODENTIA	Ellobius	tancrei	Zaisan Mole Vole	0	LC	unknown	DD	0	0	0	0	0	0	0	0	0	0	0	0
19340	RODENTIA	Rattus	leucopus	Cape York Rat	0	LC	stable	LCstable	0	0	0	0	0	0	0	0	0	0	0	0
21219	EULIPOTYPHLA	Sylvisorex	vulcanorum	Volcano Shrew	0	NT	decreasing	NTdecreasing	0	0	0	0	0	0	0	0	0	0	0	0
41457	EULIPOTYPHLA	Crocidura	obscurior	Obscure White-toothed Shrew, West African Pygmy Shrew	0	LC	unknown	DD	0	0	0	0	0	0	0	0	0	0	0	0
1869	RODENTIA	Aplodontia	rufa	Mountain Beaver, Point Arena Mountain Beaver, Sewellel	0	LC	stable	LCstable	0	0	0	0	0	0	0	0	0	0	0	0
727	RODENTIA	Akodon	bogotensis	Bogota Grass Mouse	0	LC	stable	LCstable	0	0	0	0	0	0	0	0	0	0	0	0
136242	CARNIVORA	Meles	anakuma	Japanese Badger	0	LC	decreasing	LCdecreasing	0	0	0	0	0	0	0	0	0	0	0	0
4308	CHIROPTERA	Tadarida	bivittata	Spotted Free-tailed Bat	0	LC	stable	LCstable	0	0	0	0	0	0	0	0	0	0	0	0
41538	PRIMATES	Saimiri	ustus	Golden-backed Squirrel Monkey, Bare-eared Squirrel Monkey, Golden-backed Squirel Monkey	0	NT	decreasing	NTdecreasing	0	0	0	0	0	0	0	0	0	0	0	0
21514	RODENTIA	Tatera	indica	Indian Gerbil	0	LC	unknown	DD	0	0	0	0	0	0	0	0	0	0	0	3
10110	CHIROPTERA	Hipposideros	armiger	Great Himalayan Leaf-nosed Bat, Great Leaf-nosed Bat, Great Roundleaf Bat	0	LC	unknown	DD	0	0	0	0	0	0	0	0	0	0	0	2
41680	CARNIVORA	Bassariscus	astutus	Ringtail	0	LC	unknown	DD	0	0	0	0	0	0	0	0	0	0	0	1
10734	CHIROPTERA	Hypsignathus	monstrosus	Hammer-headed Fruit Bat	0	LC	unknown	DD	0	0	0	0	0	0	0	0	0	0	0	2
12724	RODENTIA	Mallomys	rothschildi	Rothschild's Woolly Rat	0	LC	stable	LCstable	0	0	0	0	0	0	0	0	0	0	0	0
29620	CETARTIODACTYLA	Mazama	gouazoubira	Gray Brocket, Brown Brocket	0	LC	decreasing	LCdecreasing	0	0	0	0	0	0	0	0	0	0	0	1
4811	CHIROPTERA	Chrotopterus	auritus	Big-eared Wooly Bat, Woolly False Vampire Bat	0	LC	stable	LCstable	0	0	0	0	0	0	0	0	0	0	0	1
18296	RODENTIA	Proechimys	quadruplicatus	Napo Spiny Rat	0	LC	stable	LCstable	0	0	0	0	0	0	0	0	0	0	0	0
19520	CHIROPTERA	Rhinolophus	acuminatus	Accuminate Horseshoe Bat, Acuminate Horseshoe Bat	0	LC	unknown	DD	0	0	0	0	0	0	0	0	0	0	0	0
6081	DERMOPTERA	Cynocephalus	volans	Philippine Flying Lemur, Flying Lemur	0	LC	stable	LCstable	0	0	0	0	0	0	0	0	0	0	0	0
18715	CHIROPTERA	Pteropus	alecto	Black Flying Fox, Central Flying-fox	0	LC	stable	LCstable	0	0	0	0	0	0	0	0	0	0	0	6
9456	RODENTIA	Grammomys	gigas	Giant Thicket Rat	0	EN	decreasing	EN	0	0	0	0	0	1	0	0	0	0	0	0
41664	CARNIVORA	Arctocephalus	forsteri	New Zealand Fur Seal, Black Fur Seal, Australasian Fur Seal, Antipodean Fur Seal, South Australian Fur Seal	0	LC	increasing	LCincreasing	0	0	0	0	0	0	0	0	0	0	0	0
44926	CHIROPTERA	Pipistrellus	tenuipinnis	White-winged Serotine	0	LC	unknown	DD	0	0	0	0	0	0	0	0	0	0	0	0
16675	RODENTIA	Peromyscus	mekisturus	Puebla Deer Mouse	0	CR	unknown	CR	0	0	0	0	0	1	0	0	0	0	0	0
10761	RODENTIA	Ichthyomys	hydrobates	Crab-eating Rat	0	NT	decreasing	NTdecreasing	0	0	0	0	0	0	0	0	0	0	0	0
5634	EULIPOTYPHLA	Crocidura	macmillani	Macmillan's Shrew	0	VU	unknown	VU	0	0	0	0	0	1	1	0	0	0	0	0
21463	CHIROPTERA	Taphozous	perforatus	Egyptian Tomb Bat	0	LC	stable	LCstable	0	0	0	0	0	0	0	0	0	0	0	0
18736	CHIROPTERA	Pteropus	mahaganus	Sanborn's Flying Fox, Lesser Flying-fox, Lesser Flying Fox	0	VU	decreasing	VU	0	0	0	0	0	1	0	0	0	0	0	0
6989	RODENTIA	Phyllomys	thomasi	Giant Atlantic Tree Rat	0	EN	decreasing	EN	0	0	0	0	0	1	1	0	0	0	0	0
136341	EULIPOTYPHLA	Crocidura	watasei	Lesser Ryukyu Shrew, Watase's Shrew	0	LC	stable	LCstable	0	0	0	0	0	0	0	0	0	0	0	0
41326	EULIPOTYPHLA	Crocidura	lamottei	Lamotte's Shrew	0	LC	unknown	DD	0	0	0	0	0	0	0	0	0	0	0	0
12797	RODENTIA	Margaretamys	parvus	Lesser Margaretamys, Little Margareta Rat	0	DD	unknown	DD	0	0	0	0	0	0	0	0	0	0	0	0
11498	RODENTIA	Lenomys	meyeri	Meyer's Lenomys, Trefoil-toothed Giant Rat	0	LC	decreasing	LCdecreasing	0	0	0	0	0	0	0	0	0	0	0	0
15244	RODENTIA	Oligoryzomys	delticola	Delta Pygmy Rice Rat	0	LC	stable	LCstable	0	0	0	0	0	0	0	0	0	0	0	0
41651	CARNIVORA	Martes	pennanti	Fisher	0	LC	unknown	DD	0	0	0	0	0	0	0	0	0	0	0	1
7623	RODENTIA	Eliurus	myoxinus	Western Tuft-tailed Rat, Dormouse Tufted-tailed Rat	0	LC	unknown	DD	0	0	0	0	0	0	0	0	0	0	0	0
136769	CHIROPTERA	Pipistrellus	murrayi	Christmas Island Pipistrelle	0	CR	decreasing	CR	1	1	1	0	1	1	1	1	1	1	0	0
3787	CETARTIODACTYLA	Capra	falconeri	Markhor	0	EN	decreasing	EN	0	0	0	0	0	0	0	1	1	0	0	0
41486	EULIPOTYPHLA	Uropsilus	andersoni	Anderson's Shrew Mole	0	DD	unknown	DD	0	0	0	0	0	0	0	0	0	0	0	0
12263	CHIROPTERA	Lonchophylla	bokermanni	Bokermann's Nectar Bat	0	DD	unknown	DD	0	0	0	0	0	0	0	0	0	0	0	0
6220	RODENTIA	Dactylomys	boliviensis	Bolivian Bamboo Rat	0	LC	stable	LCstable	0	0	0	0	0	0	0	0	0	0	0	0
3617	RODENTIA	Calomys	tener	Delicate Vesper Mouse	0	LC	increasing	LCincreasing	0	0	0	0	0	0	0	0	0	0	0	1
41481	EULIPOTYPHLA	Talpa	europaea	European Mole, Common Mole	0	LC	stable	LCstable	0	0	0	0	0	0	0	0	0	0	0	0
15951	CARNIVORA	Panthera	leo	Lion, African Lion	0	VU	decreasing	VU	1	1	1	1	0	0	0	0	0	0	0	5
14104	RODENTIA	Myopus	schisticolor	Wood Lemming	0	LC	unknown	DD	0	0	0	0	0	0	0	0	0	0	0	0
44786	CHIROPTERA	Rhinolophus	ziama	Ziama Horseshoe Bat	0	EN	decreasing	EN	0	0	0	0	0	1	0	0	0	0	0	0
3332	RODENTIA	Bunomys	penitus	Montane Bunomys, Inland Hill Rat	0	NT	decreasing	NTdecreasing	0	0	0	0	0	0	0	0	0	0	0	0
15253	RODENTIA	Oligoryzomys	nigripes	Black-footed Pygmy Rice Rat, Delta Pygmy Rice Rat	0	LC	stable	LCstable	0	0	0	0	0	0	0	0	0	0	0	4
201936	DIDELPHIMORPHIA	Thylamys	pusillus	Small Fat-tailed Opossum	0	LC	decreasing	LCdecreasing	0	0	0	0	0	0	0	0	0	0	0	0
136374	CHIROPTERA	Dobsonia	anderseni	Andersen's Bare-backed Fruit Bat	0	LC	stable	LCstable	0	0	0	0	0	0	0	0	0	0	0	2
13296	DIDELPHIMORPHIA	Marmosa	alstoni	Alston's Woolly Mouse Opossum	0	LC	stable	LCstable	0	0	0	0	0	0	0	0	0	0	0	0
13376	CHIROPTERA	Lampronycteris	brachyotis	Orange-throated Bat, Yellow-throated Big-eared Bat	0	LC	stable	LCstable	0	0	0	0	0	0	0	0	0	0	0	0
136219	CHIROPTERA	Myotis	bucharensis	Bokhara Whiskered Bat	0	DD	unknown	DD	0	0	0	0	0	0	0	0	0	0	0	0
12865	RODENTIA	Mastomys	coucha	Southern African Mastomys, Southern Multimammate Mouse	0	LC	stable	LCstable	0	0	0	0	0	0	0	0	0	0	0	1
13974	RODENTIA	Mus	orangiae	Free State Pygmy Mouse, Orange Mouse	0	LC	unknown	DD	0	0	0	0	0	0	0	0	0	0	0	0
19685	CHIROPTERA	Rhogeessa	tumida	Black-winged Little Yellow Bat	0	LC	stable	LCstable	0	0	0	0	0	0	0	0	0	0	0	0
13930	DASYUROMORPHIA	Murexia	longicaudata	Short-furred Dasyure	0	LC	unknown	DD	0	0	0	0	0	0	0	0	0	0	0	0
41625	CARNIVORA	Arctonyx	collaris	Hog Badger	0	NT	decreasing	NTdecreasing	0	0	0	0	0	0	0	0	0	0	0	1
12552	PRIMATES	Macaca	fuscata	Japanese Macaque	0	LC	stable	LCstable	0	0	0	0	0	0	0	0	0	0	0	5
40552	PERAMELEMORPHIA	Isoodon	macrourus	Northern Brown Bandicoot	0	LC	stable	LCstable	0	0	0	0	0	0	0	0	0	0	0	0
41423	EULIPOTYPHLA	Sorex	ugyunak	Barren Ground Shrew	0	LC	stable	LCstable	0	0	0	0	0	0	0	0	0	0	0	0
13962	RODENTIA	Mus	goundae	Gounda Mouse	0	DD	unknown	DD	0	0	0	0	0	0	0	0	0	0	0	0
4112	CHIROPTERA	Centronycteris	maximiliani	Shaggy Bat	0	LC	unknown	DD	0	0	0	0	0	0	0	0	0	0	0	0
23052	CARNIVORA	Vulpes	pallida	Pale Fox, Pallid Fox, African Sand Fox	0	LC	unknown	DD	0	0	0	0	0	0	0	0	0	0	0	0
7806	RODENTIA	Eozapus	setchuanus	Chinese Jumping Mouse	0	LC	unknown	DD	0	0	0	0	0	0	0	0	0	0	0	0
41383	EULIPOTYPHLA	Paracrocidura	schoutedeni	Lesser Large-headed Shrew, Schouteden's Shrew	0	LC	unknown	DD	0	0	0	0	0	0	0	0	0	0	0	0
41617	CARNIVORA	Herpestes	smithii	Ruddy Mongoose	0	LC	decreasing	LCdecreasing	0	0	0	0	0	0	0	0	0	0	0	0
41616	CARNIVORA	Herpestes	semitorquatus	Collared Mongoose	0	DD	decreasing	DD	0	0	0	0	0	0	0	0	0	0	0	0
41615	CARNIVORA	Herpestes	naso	Long-nosed Mongoose	0	LC	decreasing	LCdecreasing	0	0	0	0	0	0	0	0	0	0	0	0
40626	EULIPOTYPHLA	Crocidura	denti	Dent's Shrew	0	LC	unknown	DD	0	0	0	0	0	0	0	0	0	0	0	0
11036	CETARTIODACTYLA	Kobus	kob	Kob	0	LC	decreasing	LCdecreasing	0	0	0	0	0	0	0	0	0	0	0	0
13947	CHIROPTERA	Murina	suilla	Brown Tube-nosed Bat, Lesser Tube-nosed Bat	0	LC	unknown	DD	0	0	0	0	0	0	0	0	0	0	0	0
41611	CARNIVORA	Herpestes	edwardsii	Indian Grey Mongoose	0	LC	unknown	DD	0	0	0	0	0	0	0	0	0	0	0	0
41610	CARNIVORA	Herpestes	brachyurus	Short-tailed Mongoose	0	LC	unknown	DD	0	0	0	0	0	0	0	0	0	0	0	0
14027	CARNIVORA	Mustela	strigidorsa	Stripe-backed Weasel, Back-striped Weasel	0	LC	unknown	DD	0	0	0	0	0	0	0	0	0	0	0	0
7910	CHIROPTERA	Eptesicus	nilssonii	Northern Bat	0	LC	stable	LCstable	0	0	0	0	0	0	0	0	0	0	0	0
136654	RODENTIA	Taeromys	microbullatus	Small-eared Taeromys	0	DD	unknown	DD	0	0	0	0	0	0	0	0	0	0	0	0
41210	RODENTIA	Praomys	degraaffi	De Graaff's Praomys	0	VU	decreasing	VU	0	0	0	0	0	1	0	0	0	0	0	0
11493	RODENTIA	Lemniscomys	rosalia	Single-striped Grass Mouse, Single-striped Lemniscomys	0	LC	stable	LCstable	0	0	0	0	0	0	0	0	0	0	0	0
4214	PRIMATES	Cercopithecus	cephus	Moustached Monkey, Moustached Guenon	0	LC	unknown	DD	0	0	0	0	0	0	0	0	0	0	0	3
21800	RODENTIA	Thomomys	umbrinus	Animas Mountains Pocket Gopher, Southern Pocket Gopher	0	LC	unknown	DD	0	0	0	0	0	0	0	0	0	0	0	0
5592	EULIPOTYPHLA	Crocidura	raineyi	Rainey Shrew, Rainey's Shrew	0	DD	unknown	DD	0	0	0	0	0	0	0	0	0	0	0	0
6206	CHIROPTERA	Cyttarops	alecto	Short-eared Bat	0	LC	unknown	DD	0	0	0	0	0	0	0	0	0	0	0	0
16507	RODENTIA	Pelomys	isseli	Issel's Groove-toothed Swamp Rat	0	DD	unknown	DD	0	0	0	0	0	0	0	0	0	0	0	0
23060	CARNIVORA	Vulpes	chama	Cape Fox, Silver Jackal, Silver Fox	0	LC	stable	LCstable	0	0	0	0	0	0	0	0	0	0	0	0
41594	CARNIVORA	Crossarchus	ansorgei	Ansorge's Cusimanse, Angolan Cusimanse	0	DD	unknown	DD	0	0	0	0	0	0	0	0	0	0	0	0
12762	PHOLIDOTA	Smutsia	gigantea	Giant Ground Pangolin, Giant Pangolin	0	NT	decreasing	NTdecreasing	0	0	0	0	0	0	0	0	0	0	0	0
575	RODENTIA	Aethomys	stannarius	Tinfields Rock Rat	0	DD	unknown	DD	0	0	0	0	0	0	0	0	0	0	0	0
16043	EULIPOTYPHLA	Paracrocidura	maxima	Greater Large-headed Shrew, Greater Shrew	0	NT	decreasing	NTdecreasing	0	0	0	0	0	0	0	0	0	0	0	0
16696	RODENTIA	Peromyscus	yucatanicus	Yucatan Deer Mouse	0	LC	stable	LCstable	0	0	0	0	0	0	0	0	0	0	0	0
136211	PRIMATES	Aotus	jorgehernandezi	HernÃ¡ndez-camacho's Night Monkey	0	DD	unknown	DD	0	0	0	0	0	0	0	0	0	0	0	0
23321	RODENTIA	Zygodontomys	brevicauda	Short-tailed Cane Mouse	0	LC	stable	LCstable	0	0	0	0	0	0	0	0	0	0	0	7
41588	CARNIVORA	Vulpes	zerda	Fennec Fox	0	LC	unknown	DD	0	0	0	0	0	0	0	0	0	0	0	0
14602	CETARTIODACTYLA	Neotragus	pygmaeus	Royal Antelope	0	LC	decreasing	LCdecreasing	0	0	0	0	0	0	0	0	0	0	0	0
41276	LAGOMORPHA	Lepus	californicus	Black-tailed Jackrabbit	0	LC	stable	LCstable	0	0	0	0	0	0	0	0	0	0	0	1
16846	DIPROTODONTIA	Phalanger	lullulae	Woodlark Cuscus	0	EN	stable	EN	0	0	0	0	0	1	0	0	0	0	0	0
12273	CHIROPTERA	Lonchorhina	orinocensis	Orinoco Sword-nosed Bat	0	VU	decreasing	VU	0	0	1	0	0	0	0	0	0	0	0	0
40628	EULIPOTYPHLA	Crocidura	dolichura	Long-tailed Musk Shrew	0	LC	unknown	DD	0	0	0	0	0	0	0	0	0	0	0	0
17828	EULIPOTYPHLA	Podogymnura	truei	Mindanao Gymnure, Mindanao Moonrat, Mindanao Wood Shrew	0	LC	stable	LCstable	0	0	0	0	0	0	0	0	0	0	0	0
21359	RODENTIA	Tamias	obscurus	California Chipmunk, Chaparral Chipmunk	0	LC	stable	LCstable	0	0	0	0	0	0	0	0	0	0	0	0
22956	CETARTIODACTYLA	Vicugna	vicugna	Vicuna, VicuÃ±a, Vicugna	0	LC	increasing	LCincreasing	0	0	0	0	0	0	0	0	0	0	0	0
8553	EULIPOTYPHLA	Feroculus	feroculus	Kelaart's Long-clawed Shrew	0	EN	decreasing	EN	0	0	0	0	0	1	1	0	0	0	0	0
41574	PRIMATES	Cheirogaleus	adipicaudatus	Southern Fat-tailed Dwarf Lemur, Spiny Desert Dwarf Lemur, Spiny Forest Dwarf Lemur	0	DD	unknown	DD	0	0	0	0	0	0	0	0	0	0	0	0
7914	CHIROPTERA	Eptesicus	bobrinskoi	Bobrinski's Serotine	0	LC	unknown	DD	0	0	0	0	0	0	0	0	0	0	0	0
19376	RODENTIA	Ratufa	affinis	Pale Giant Squirrel, Cream-coloured Giant Squirrel	0	NT	decreasing	NTdecreasing	0	0	0	0	0	0	0	0	0	0	0	0
20290	DASYUROMORPHIA	Sminthopsis	douglasi	Julia Creek Dunnart	0	NT	decreasing	NTdecreasing	0	0	0	0	0	0	0	0	0	0	0	0
14520	RODENTIA	Neofiber	alleni	Round-tailed Muskrat	0	LC	decreasing	LCdecreasing	0	0	0	0	0	0	0	0	0	0	0	0
16731	DIPROTODONTIA	Petaurus	breviceps	Sugar Glider	0	LC	stable	LCstable	0	0	0	0	0	0	0	0	0	0	0	0
15652	RODENTIA	Otomys	angoniensis	Angoni Vlei Rat	0	LC	stable	LCstable	0	0	0	0	0	0	0	0	0	0	0	0
14157	CHIROPTERA	Myotis	evotis	Long-eared Myotis	0	LC	stable	LCstable	0	0	0	0	0	0	0	0	0	0	0	1
20496	RODENTIA	Spermophilus	xanthoprymnus	Asia Minor Ground Squirrel	0	NT	decreasing	NTdecreasing	0	0	0	0	0	0	0	0	0	0	0	0
13970	RODENTIA	Mus	minutoides	Pygmy Mouse	0	LC	stable	LCstable	0	0	0	0	0	0	0	0	0	0	0	0
22783	CHIROPTERA	Uroderma	magnirostrum	Brown Tent-making Bat	0	LC	stable	LCstable	0	0	0	0	0	0	0	0	0	0	0	0
136271	PRIMATES	Chlorocebus	pygerythrus	Vervet	0	LC	stable	LCstable	0	0	0	0	0	0	0	0	0	0	0	3
21209	LAGOMORPHA	Sylvilagus	dicei	Dice's Cottontail	0	DD	unknown	DD	0	0	0	0	0	0	0	0	0	0	0	0
41561	PRIMATES	Callicebus	bernhardi	Prince Bernhard's Titi Monkey, Prince Bernhard's Titi Monkey	0	LC	unknown	DD	0	0	0	0	0	0	0	0	0	0	0	0
199834	DIDELPHIMORPHIA	Thylamys	pulchellus		0	LC	unknown	DD	0	0	0	0	0	0	0	0	0	0	0	0
41558	PRIMATES	Callicebus	brunneus	Brown Titi Monkey	0	LC	unknown	DD	0	0	0	0	0	0	0	0	0	0	0	0
21452	CHIROPTERA	Taphozous	australis	Coastal Sheath-tailed Bat, Coastal Tomb Bat, Southern Sheath-tailed Bat	0	NT	decreasing	NTdecreasing	0	0	0	0	0	0	0	0	0	0	0	0
41556	PRIMATES	Callicebus	moloch	Red-bellied Titi Monkey, Dusky Titi, Red-bellied Titi, Titi Monkey	0	LC	unknown	DD	0	0	0	0	0	0	0	0	0	0	0	0
39759	PRIMATES	Nycticebus	coucang	Greater Slow Loris, Sunda Slow Loris, Slow Loris	0	VU	decreasing	VU	0	0	1	1	0	0	0	0	0	0	0	0
19751	CHIROPTERA	Rousettus	spinalatus	Bare-backed Rousette	0	VU	decreasing	VU	0	0	1	0	0	0	0	0	0	0	0	0
10790	CHIROPTERA	Idionycteris	phyllotis	Allen's Big-eared Bat	0	LC	stable	LCstable	0	0	0	0	0	0	0	0	0	0	0	0
13958	RODENTIA	Mus	cookii	Cook's Mouse, Ryley's Spiny Mouse	0	LC	stable	LCstable	0	0	0	0	0	0	0	0	0	0	0	0
41317	EULIPOTYPHLA	Crocidura	cinderella	Cinderella Shrew	0	LC	unknown	DD	0	0	0	0	0	0	0	0	0	0	0	0
136587	CHIROPTERA	Pteralopex	flanneryi	Greater Monkey-faced Bat	0	CR	decreasing	CR	0	0	1	1	0	0	0	0	0	0	0	0
18230	CETARTIODACTYLA	Procapra	przewalskii	Przewalski's Gazelle, Gazelle De Przewalski, Gacela De Przewalski	0	EN	decreasing	EN	0	0	0	0	0	0	0	0	1	0	0	0
41548	PRIMATES	Callicebus	donacophilus	Bolivian Gray Titi, Titi Monkey, Bolivian Titi, Bolivian Titi Monkey, Bolivian Grey Titi, White-eared Titi, White Eared Titi	0	LC	decreasing	LCdecreasing	0	0	0	0	0	0	0	0	0	0	0	0
41547	PRIMATES	Ateles	chamek	Black-faced Black Spider Monkey, Chamek Spider Monkey, Peruvian Black Spider Monkey	0	EN	decreasing	EN	0	0	1	1	0	0	0	0	0	0	0	0
136571	CHIROPTERA	Dobsonia	crenulata	Halmahera Naked-backed Fruit Bat	0	LC	stable	LCstable	0	0	0	0	0	0	0	0	0	0	0	0
12937	RODENTIA	Megadendromus	nikolausi	Nikolaus's Mouse	0	DD	unknown	DD	0	0	0	0	0	0	0	0	0	0	0	0
14207	CHIROPTERA	Myotis	tricolor	Cape Hairy Bat	0	LC	unknown	DD	0	0	0	0	0	0	0	0	0	0	0	0
13524	RODENTIA	Millardia	kondana	Kondana Rat, Kondana Soft-furred Rat, Large Metad	0	CR	decreasing	CR	0	0	0	0	0	1	1	0	0	0	0	0
13948	CHIROPTERA	Murina	tenebrosa	Gloomy Tube-nosed Bat, Tsushima Tube-nosed Bat	0	CR	unknown	CR	0	0	0	0	0	0	0	0	0	1	0	0
41540	PRIMATES	Aotus	nancymaae	Nancy Ma's Night Monkey, Peruvian Red-necked Owl Monkey, Ma's Night Monkey	0	LC	unknown	DD	0	0	0	0	0	0	0	0	0	0	0	0
21524	RODENTIA	Taterillus	gracilis	Gracile Tateril, Slender Gerbil	0	LC	stable	LCstable	0	0	0	0	0	0	0	0	0	0	0	0
41539	PRIMATES	Aotus	azarae	Azara's Night Monkey, Azara's Night Monkey	0	LC	decreasing	LCdecreasing	0	0	0	0	0	0	0	0	0	0	0	0
9480	RODENTIA	Graphiurus	christyi	Christy's Dormouse	0	LC	unknown	DD	0	0	0	0	0	0	0	0	0	0	0	0
751	RODENTIA	Abrothrix	olivaceus	Olive Grass Mouse	0	LC	stable	LCstable	0	0	0	0	0	0	0	0	0	0	0	1
19547	CHIROPTERA	Rhinolophus	lepidus	Blyth's Horseshoe Bat	0	LC	unknown	DD	0	0	0	0	0	0	0	0	0	0	0	1
44166	CARNIVORA	Aonyx	cinerea	Asian Small-clawed Otter, Small-clawed Otter, Oriental Small-clawed Otter	0	VU	decreasing	VU	1	0	1	1	0	0	0	0	0	0	0	0
43892	PRIMATES	Chiropotes	utahickae	Uta Hick's Bearded Saki, Uta Hick's Bearded Saki	0	EN	decreasing	EN	0	0	1	1	0	0	0	0	0	0	0	0
5810	RODENTIA	Ctenomys	leucodon	White-toothed Tuco-tuco	0	LC	stable	LCstable	0	0	0	0	0	0	0	0	0	0	0	0
9466	RODENTIA	Graomys	edithae	Edith's Leaf-eared Mouse	0	DD	unknown	DD	0	0	0	0	0	0	0	0	0	0	0	0
5524	RODENTIA	Cricetulus	barabensis	Striped Dwarf Hamster	0	LC	unknown	DD	0	0	0	0	0	0	0	0	0	0	0	0
29684	CETARTIODACTYLA	Ovibos	moschatus	Muskox, Musk Ox	0	LC	stable	LCstable	0	0	0	0	0	0	0	0	0	0	0	1
44687	CHIROPTERA	Hipposideros	gigas	Giant Leaf-nosed Bat	0	LC	unknown	DD	0	0	0	0	0	0	0	0	0	0	0	1
11341	RODENTIA	Lasiopodomys	fuscus	Smokey Vole, Plateau Vole	0	LC	unknown	DD	0	0	0	0	0	0	0	0	0	0	0	0
41527	CHIROPTERA	Cormura	brevirostris	Chestnut Sac-winged Bat, Wagner's Sac-winged Bat	0	LC	unknown	DD	0	0	0	0	0	0	0	0	0	0	0	0
16208	RODENTIA	Paraxerus	lucifer	Black And Red Bush Squirrel	0	DD	unknown	DD	0	0	0	0	0	0	0	0	0	0	0	0
4655	RODENTIA	Chinchillula	sahamae	Altiplano Chincilla Mouse	0	LC	stable	LCstable	0	0	0	0	0	0	0	0	0	0	0	0
41524	PRIMATES	Saguinus	labiatus	Red-chested Mustached Tamarin, Red-bellied Tamarin	0	LC	stable	LCstable	0	0	0	0	0	0	0	0	0	0	0	1
14823	RODENTIA	Niviventer	lepturus	Montane Javan Niviventer, Narrow-tailed White-bellied Rat	0	LC	stable	LCstable	0	0	0	0	0	0	0	0	0	0	0	0
10202	CHIROPTERA	Histiotus	montanus	Small Big-eared Brown Bat	0	LC	unknown	DD	0	0	0	0	0	0	0	0	0	0	0	1
16851	DIPROTODONTIA	Phalanger	matanim	Telefomin Cuscus	0	CR	unknown	CR	0	0	0	0	0	0	0	0	0	1	0	0
19378	RODENTIA	Ratufa	indica	Indian Giant Squirrel, Malabar Giant Squirrel	0	LC	decreasing	LCdecreasing	0	0	0	0	0	0	0	0	0	0	0	0
136815	PRIMATES	Callicebus	aureipalatii	Madidi Titi Monkey	0	LC	stable	LCstable	0	0	0	0	0	0	0	0	0	0	0	0
19864	RODENTIA	Salpingotus	heptneri	Heptner's Pygmy Jerboa	0	DD	unknown	DD	0	0	0	0	0	0	0	0	0	0	0	0
9136	RODENTIA	Gerbillus	nanus	Dwarf Gerbil, Baluchistan Gerbil	0	LC	stable	LCstable	0	0	0	0	0	0	0	0	0	0	0	0
7579	RODENTIA	Eligmodontia	puerulus	Andean Gerbil Mouse	0	LC	stable	LCstable	0	0	0	0	0	0	0	0	0	0	0	0
41416	EULIPOTYPHLA	Sorex	saussurei	Saussure's Shrew	0	LC	stable	LCstable	0	0	0	0	0	0	0	0	0	0	0	0
23053	CARNIVORA	Vulpes	rueppellii	RÃ¼ppel's Fox, RÃ¼ppell's Sand Fox, RÃ¼ppell's Fox, RÃ¼ppell's Sand Fox, RÃ¼eppell's Fox, Rueppell's Fox, Sand Fox	0	LC	unknown	DD	0	0	0	0	0	0	0	0	0	0	0	0
3571	PRIMATES	Callithrix	flaviceps	Buffy-headed Marmoset	0	EN	decreasing	EN	0	0	0	0	0	0	0	0	1	0	0	0
9145	RODENTIA	Gerbillus	pyramidum	Greater Egyptian Gerbil	0	LC	stable	LCstable	0	0	0	0	0	0	0	0	0	0	0	0
41511	DIPROTODONTIA	Potorous	tridactylus	Long-nosed Potoroo	0	LC	decreasing	LCdecreasing	0	0	0	0	0	0	0	0	0	0	0	0
21489	PRIMATES	Tarsius	dentatus	Dian's Tarsier, Diana Tarsier	0	VU	decreasing	VU	0	0	1	0	0	0	0	0	0	0	0	0
19680	CHIROPTERA	Rhogeessa	genowaysi	Genoways's Yellow Bat	0	EN	decreasing	EN	0	0	0	0	0	1	0	0	0	0	0	0
136389	EULIPOTYPHLA	Cryptotis	nelsoni	Nelson's Small Eared Shrew	0	CR	unknown	CR	0	0	0	0	0	1	0	0	0	0	0	0
14927	CHIROPTERA	Nycteris	aurita	Andersen's Slit-faced Bat	0	LC	unknown	DD	0	0	0	0	0	0	0	0	0	0	0	0
11186	CETARTIODACTYLA	Lama	guanicoe	Guanaco	0	LC	stable	LCstable	0	0	0	0	0	0	0	0	0	0	0	0
14601	RODENTIA	Neotomys	ebriosus	Andean Swamp Rat	0	LC	stable	LCstable	0	0	0	0	0	0	0	0	0	0	0	0
7671	CHIROPTERA	Emballonura	atrata	Peter's Sheath-tailed Bat, Peters's Sheath-tailed Bat	0	LC	unknown	DD	0	0	0	0	0	0	0	0	0	0	0	0
729	RODENTIA	Akodon	budini	Budin's Grass Mouse	0	LC	stable	LCstable	0	0	0	0	0	0	0	0	0	0	0	0
136290	CETARTIODACTYLA	Mazama	temama	Central American Red Brocket	0	DD	decreasing	DD	0	0	0	0	0	0	0	0	0	0	0	0
16569	PERAMELEMORPHIA	Perameles	bougainville	Western Barred Bandicoot, Barred Bandicoot, Marl, Long-nosed Bandicoot	0	EN	stable	EN	0	0	0	0	0	1	0	0	0	0	0	0
40800	LAGOMORPHA	Ochotona	hoffmanni	Hoffmann's Pika	0	EN	unknown	EN	0	0	0	0	0	1	0	0	0	0	0	0
41488	EULIPOTYPHLA	Dymecodon	pilirostris	True's Shrew Mole	0	LC	stable	LCstable	0	0	0	0	0	0	0	0	0	0	0	0
16218	CARNIVORA	Pardofelis	marmorata	Marbled Cat	0	VU	decreasing	VU	0	0	0	0	0	0	0	1	1	0	0	0
136508	DIDELPHIMORPHIA	Marmosa	quichua	Quechuan Mouse Opossum	0	LC	decreasing	LCdecreasing	0	0	0	0	0	0	0	0	0	0	0	0
14931	CHIROPTERA	Nycteris	intermedia	Intermediate Slit-faced Bat	0	LC	decreasing	LCdecreasing	0	0	0	0	0	0	0	0	0	0	0	0
18385	RODENTIA	Protoxerus	aubinnii	Slender-tailed Squirrel	0	DD	unknown	DD	0	0	0	0	0	0	0	0	0	0	0	0
41495	SCANDENTIA	Tupaia	gracilis	Slender Treeshrew, Slender Tree Shrew	0	LC	decreasing	LCdecreasing	0	0	0	0	0	0	0	0	0	0	0	0
41614	CARNIVORA	Herpestes	javanicus	Small Asian Mongoose, Javan Mongoose, Small Indian Mongoose	0	LC	unknown	DD	0	0	0	0	0	0	0	0	0	0	0	2
13123	RODENTIA	Melomys	leucogaster	White-bellied Melomys, White-bellied Mosaic-tailed Rat	0	LC	stable	LCstable	0	0	0	0	0	0	0	0	0	0	0	0
13211	RODENTIA	Mesembriomys	gouldii	Black-footed Tree Rat	0	NT	decreasing	NTdecreasing	0	0	0	0	0	0	0	0	0	0	0	0
18149	CARNIVORA	Prionailurus	rubiginosus	Rusty-spotted Cat	0	VU	decreasing	VU	0	0	0	0	0	0	0	0	1	0	0	0
41388	EULIPOTYPHLA	Sorex	bedfordiae	Lesser Stripe-backed Shrew, Lesser Striped Shrew	0	LC	unknown	DD	0	0	0	0	0	0	0	0	0	0	0	0
17599	CHIROPTERA	Corynorhinus	mexicanus	Mexican Big-eared Bat	0	NT	decreasing	NTdecreasing	0	0	0	0	0	0	0	0	0	0	0	0
40503	DIDELPHIMORPHIA	Lutreolina	crassicaudata	Little Water Opossum, Thick-tailed Opossum, Lutrine Opossum	0	LC	unknown	DD	0	0	0	0	0	0	0	0	0	0	0	0
40539	DASYUROMORPHIA	Pseudantechinus	woolleyae	Woolley's Pseudantechinus, Woolley's Antechinus	0	LC	unknown	DD	0	0	0	0	0	0	0	0	0	0	0	0
14134	CHIROPTERA	Myotis	mystacinus	Whiskered Myotis, WHISKERED MYOTIS, Whiskered Bat	0	LC	unknown	DD	0	0	0	0	0	0	0	0	0	0	0	2
9679	RODENTIA	Hapalomys	delacouri	Lesser Marmoset Rat, Delacour's Marmoset Rat	0	VU	decreasing	VU	0	0	1	0	0	0	0	0	0	0	0	0
17323	CHIROPTERA	Pipistrellus	aero	Mount Gargues Pipistrelle, Mt. Gargues Pipistrelle	0	DD	unknown	DD	0	0	0	0	0	0	0	0	0	0	0	0
22803	RODENTIA	Uromys	imperator	Emperor Rat	0	CR	unknown	CR	0	0	0	0	0	0	0	0	0	1	0	0
16686	RODENTIA	Peromyscus	polius	Chihuahuan Deer Mouse, Chihuahuan Mouse	0	NT	decreasing	NTdecreasing	0	0	0	0	0	0	0	0	0	0	0	0
15254	RODENTIA	Oligoryzomys	vegetus	Sprightly Pygmy Rice Rat	0	LC	stable	LCstable	0	0	0	0	0	0	0	0	0	0	0	0
15975	RODENTIA	Papagomys	armandvillei	Armandville's Papagomys, Flores Giant Rat, Flores Giant Tree Rat	0	NT	decreasing	NTdecreasing	0	0	0	0	0	0	0	0	0	0	0	0
8755	RODENTIA	Funisciurus	carruthersi	Carruther's Mountain Squirrel	0	LC	unknown	DD	0	0	0	0	0	0	0	0	0	0	0	0
4148	CETARTIODACTYLA	Cephalophus	ogilbyi	Ogilby's Duiker	0	LC	decreasing	LCdecreasing	0	0	0	0	0	0	0	0	0	0	0	0
13428	RODENTIA	Microtus	daghestanicus	Daghestan Pine Vole, Caucasus Pine Vole	0	LC	unknown	DD	0	0	0	0	0	0	0	0	0	0	0	0
4150	CETARTIODACTYLA	Cephalophus	silvicultor	Yellow-backed Duiker	0	LC	decreasing	LCdecreasing	0	0	0	0	0	0	0	0	0	0	0	0
21873	DIPROTODONTIA	Thylogale	calabyi	Calaby's Pademelon, Alpine Wallaby	0	EN	decreasing	EN	0	0	0	0	0	1	1	0	0	0	0	0
136603	CARNIVORA	Neofelis	diardi	Sunda Clouded Leopard, Sunda Islands Clouded Leopard, Enkuli Clouded Leopard, Sundaland Clouded Leopard	0	VU	decreasing	VU	0	0	0	0	0	0	0	1	0	0	0	0
10746	RODENTIA	Hystrix	cristata	Crested Porcupine, North African Crested Porcupine	0	LC	unknown	DD	0	0	0	0	0	0	0	0	0	0	0	0
9131	RODENTIA	Gerbillus	juliani	Julian's Gerbil	0	LC	stable	LCstable	0	0	0	0	0	0	0	0	0	0	0	0
42598	RODENTIA	Thomomys	townsendii	Townsend's Pocket Gopher	0	LC	stable	LCstable	0	0	0	0	0	0	0	0	0	0	0	0
16732	DIPROTODONTIA	Petaurus	biacensis	Biak Glider	0	LC	unknown	DD	0	0	0	0	0	0	0	0	0	0	0	0
16484	CETARTIODACTYLA	Pelea	capreolus	Grey Rhebok, Rhebok, Common Rhebok, Vaal Rhebok	0	LC	stable	LCstable	0	0	0	0	0	0	0	0	0	0	0	0
41609	CARNIVORA	Helogale	parvula	Common Dwarf Mongoose, Dwarf Mongoose	0	LC	stable	LCstable	0	0	0	0	0	0	0	0	0	0	0	0
13382	CHIROPTERA	Neonycteris	pusilla	Least Big-eared Bat	0	VU	decreasing	VU	0	0	0	0	0	1	0	0	0	0	1	0
41467	EULIPOTYPHLA	Mogera	wogura	Japanese Mole, Large Japanese Mole	0	LC	stable	LCstable	0	0	0	0	0	0	0	0	0	0	0	0
21867	DIDELPHIMORPHIA	Thylamys	macrurus	Paraguayan Fat-tailed Mouse Opossum, Long-tailed Fat-tailed Opossum	0	NT	decreasing	NTdecreasing	0	0	0	0	0	0	0	0	0	0	0	0
41465	EULIPOTYPHLA	Mogera	imaizumii	Small Japanese Mole	0	LC	stable	LCstable	0	0	0	0	0	0	0	0	0	0	0	0
19832	CETARTIODACTYLA	Saiga	tatarica	Mongolian Saiga, Saiga Antelope, Saiga	0	CR	decreasing	CR	1	0	1	1	0	0	0	0	0	0	0	1
9129	RODENTIA	Gerbillus	hoogstraali	Hoogstraal's Gerbil	0	VU	unknown	VU	0	0	0	0	0	1	0	0	0	0	0	0
41461	EULIPOTYPHLA	Euroscaptor	longirostris	Long-nosed Mole	0	LC	unknown	DD	0	0	0	0	0	0	0	0	0	0	0	0
13110	CARNIVORA	Melogale	everetti	Bornean Ferret Badger, Everett's Ferret-badger, Kinabalu Ferret-badger	0	DD	unknown	DD	0	0	0	0	0	0	0	0	0	0	0	0
17324	CHIROPTERA	Falsistrellus	affinis	Chocolate Pipistrelle, Grizzled Pipistrelle	0	LC	unknown	DD	0	0	0	0	0	0	0	0	0	0	0	0
16023	RODENTIA	Pappogeomys	alcorni	Alcorn's Pocket Gopher	0	CR	decreasing	CR	0	1	1	0	0	0	0	0	0	0	0	0
3549	PRIMATES	Callicebus	dubius	Doubtful Titi Monkey, Dubius Titi, Hershkovitz's Titi	0	LC	unknown	DD	0	0	0	0	0	0	0	0	0	0	0	0
41359	EULIPOTYPHLA	Crocidura	somalica	Somali Shrew	0	LC	unknown	DD	0	0	0	0	0	0	0	0	0	0	0	0
136380	RODENTIA	Geomys	attwateri	Attwater's Pocket Gopher	0	LC	stable	LCstable	0	0	0	0	0	0	0	0	0	0	0	0
41679	CARNIVORA	Potos	flavus	Kinkajou	0	LC	decreasing	LCdecreasing	0	0	0	0	0	0	0	0	0	0	0	1
136349	RODENTIA	Thomasomys	vulcani		0	DD	unknown	DD	0	0	0	0	0	0	0	0	0	0	0	1
136363	CHIROPTERA	Natalus	mexicanus	Mexican Greater Funnel-eared Bat	0	LC	unknown	DD	0	0	0	0	0	0	0	0	0	0	0	0
40768	RODENTIA	Pearsonomys	annectens		0	VU	decreasing	VU	0	0	0	0	0	1	0	0	0	0	0	0
41666	CARNIVORA	Zalophus	californianus	Californian Sea Lion	0	LC	increasing	LCincreasing	0	0	0	0	0	0	0	0	0	0	0	2
41414	EULIPOTYPHLA	Sorex	roboratus	Flat-skulled Shrew	0	LC	unknown	DD	0	0	0	0	0	0	0	0	0	0	0	0
4627	RODENTIA	Chibchanomys	trichotis	Chibchan Water Mouse	0	DD	unknown	DD	0	0	0	0	0	0	0	0	0	0	0	0
62008	AFROSORICIDA	Amblysomus	robustus	Robust Golden Mole	0	VU	unknown	VU	0	0	0	0	0	1	0	0	0	0	0	0
40606	EULIPOTYPHLA	Paraechinus	aethiopicus	Desert Hedgehog	0	LC	stable	LCstable	0	0	0	0	0	0	0	0	0	0	0	0
41445	EULIPOTYPHLA	Sylvisorex	lunaris	Moon Forest Shrew, Crescent Shrew	0	VU	decreasing	VU	0	0	0	0	0	1	0	0	0	0	0	0
41537	PRIMATES	Saimiri	sciureus	Common Squirrel Monkey, South American Squirrel Monkey	0	LC	decreasing	LCdecreasing	0	0	0	0	0	0	0	0	0	0	0	3
41676	CARNIVORA	Pusa	sibirica	Baikal Seal	0	LC	stable	LCstable	0	0	0	0	0	0	0	0	0	0	0	0
20485	RODENTIA	Spermophilus	madrensis	Sierra Madre Ground Squirrel	0	NT	unknown	DD	0	0	0	0	0	0	0	0	0	0	0	0
12555	PRIMATES	Macaca	nemestrina	Southern Pig-tailed Macaque, Sundaland Pigtail Macaque, Pig-tailed Macaque, Pigtail Macaque, Sunda Pig-tailed Macaque	0	VU	decreasing	VU	0	0	1	1	0	0	0	0	0	0	0	6
41440	EULIPOTYPHLA	Suncus	murinus	House Shrew, Asian House Shrew	0	LC	stable	LCstable	0	0	0	0	0	0	0	0	0	0	0	2
3598	RODENTIA	Callosciurus	melanogaster	Mentawai Squirrel	0	VU	decreasing	VU	0	0	0	0	0	1	1	0	0	0	0	0
42596	RODENTIA	Thomomys	monticola	Mountain Pocket Gopher	0	LC	stable	LCstable	0	0	0	0	0	0	0	0	0	0	0	0
41438	EULIPOTYPHLA	Suncus	lixus	Greater Dwarf Shrew	0	LC	unknown	DD	0	0	0	0	0	0	0	0	0	0	0	0
136326	RODENTIA	Allactaga	williamsi		0	LC	decreasing	LCdecreasing	0	0	0	0	0	0	0	0	0	0	0	1
6330	RODENTIA	Delomys	sublineatus	Pallid Atlantic Forest Rat	0	LC	unknown	DD	0	0	0	0	0	0	0	0	0	0	0	0
41553	PRIMATES	Callicebus	discolor	Red Titi Monkey, Titi Monkey	0	LC	unknown	DD	0	0	0	0	0	0	0	0	0	0	0	0
2055	CARNIVORA	Arctocephalus	australis	South American Fur Seal, Southern Fur Seal	0	LC	increasing	LCincreasing	0	0	0	0	0	0	0	0	0	0	0	2
19518	CHIROPTERA	Rhinolophus	hipposideros	Lesser Horseshoe Bat	0	LC	decreasing	LCdecreasing	0	0	0	0	0	0	0	0	0	0	0	1
10137	CHIROPTERA	Hipposideros	halophyllus	Thailand Leaf-nosed Bat, Thailand Roundleaf Bat	0	EN	decreasing	EN	0	0	0	0	0	0	1	1	0	0	0	0
42582	RODENTIA	Tamias	speciosus	Lodgepole Chipmunk	0	LC	stable	LCstable	0	0	0	0	0	0	0	0	0	0	0	0
13639	CHIROPTERA	Cynomops	greenhalli	Greenhall's Dog-faced Bat	0	LC	unknown	DD	0	0	0	0	0	0	0	0	0	0	0	0
4143	CETARTIODACTYLA	Philantomba	monticola	Blue Duiker	0	LC	stable	LCstable	0	0	0	0	0	0	0	0	0	0	0	0
20021	RODENTIA	Sciurus	sanborni	Sanborn's Squirrel	0	DD	unknown	DD	0	0	0	0	0	0	0	0	0	0	0	0
41428	EULIPOTYPHLA	Episoriculus	caudatus	Hodgson's Brown-toothed Shrew	0	LC	unknown	DD	0	0	0	0	0	0	0	0	0	0	0	0
14934	CHIROPTERA	Nycteris	major	Dja Slit-faced Bat, Ja Slit-faced Bat	0	DD	unknown	DD	0	0	0	0	0	0	0	0	0	0	0	0
14185	CHIROPTERA	Myotis	nigricans	Black Myotis	0	LC	stable	LCstable	0	0	0	0	0	0	0	0	0	0	0	2
18739	CHIROPTERA	Pteropus	melanopogon	Black-bearded Flying Fox	0	EN	decreasing	EN	0	0	1	1	0	0	0	0	0	0	0	0
5620	EULIPOTYPHLA	Crocidura	allex	East African Highland Shrew, Highlands Shrew	0	VU	decreasing	VU	0	0	0	0	0	1	0	0	0	0	0	0
18355	PRIMATES	Propithecus	coquereli	Coquerel's Sifaka, Crowned Sifaka	0	EN	decreasing	EN	0	0	1	1	0	0	0	0	0	0	0	0
19754	CHIROPTERA	Rousettus	amplexicaudatus	Geoffroy's Rousette, Common Rousette	0	LC	unknown	DD	0	0	0	0	0	0	0	0	0	0	0	2
11348	CHIROPTERA	Lasiurus	castaneus	Tacarcuna Bat, Tacarcunan Bat	0	DD	unknown	DD	0	0	0	0	0	0	0	0	0	0	0	0
8992	CETARTIODACTYLA	Eudorcas	albonotata	Mongalla Gazelle	0	LC	unknown	DD	0	0	0	0	0	0	0	0	0	0	0	0
10220	RODENTIA	Holochilus	sciureus	Marsh Rat	0	LC	stable	LCstable	0	0	0	0	0	0	0	0	0	0	0	1
41418	EULIPOTYPHLA	Sorex	sonomae	Fog Shrew	0	LC	stable	LCstable	0	0	0	0	0	0	0	0	0	0	0	0
14589	RODENTIA	Neotoma	lepida	Desert Woodrat	0	LC	stable	LCstable	0	0	0	0	0	0	0	0	0	0	0	1
136418	RODENTIA	Leopoldamys	milleti	Millet's Leopoldamys	0	LC	stable	LCstable	0	0	0	0	0	0	0	0	0	0	0	0
41267	LAGOMORPHA	Ochotona	princeps	American Pika, Little Chief Hare, Cony, Rock Rabbit, Whistling Hare	0	LC	decreasing	LCdecreasing	0	0	0	0	0	0	0	0	0	0	0	0
20951	CHIROPTERA	Sturnira	bogotensis	Bogota Yellow-shouldered Bat	0	LC	unknown	DD	0	0	0	0	0	0	0	0	0	0	0	0
136423	CHIROPTERA	Cynopterus	minutus	Minute Fruit Bat	0	LC	decreasing	LCdecreasing	0	0	0	0	0	0	0	0	0	0	0	0
17316	CHIROPTERA	Pipistrellus	nathusii	Nathusius' Pipistrelle	0	LC	unknown	DD	0	0	0	0	0	0	0	0	0	0	0	1
18754	CHIROPTERA	Pteropus	rayneri	Solomons Flying Fox, Solomons Flying-fox	0	NT	decreasing	NTdecreasing	0	0	0	0	0	0	0	0	0	0	0	0
11161	DIPROTODONTIA	Lagorchestes	conspicillatus	Spectacled Hare Wallaby, Spectacled Hare-wallaby	0	LC	decreasing	LCdecreasing	0	0	0	0	0	0	0	0	0	0	0	0
4141	CETARTIODACTYLA	Cephalophus	leucogaster	White-bellied Duiker	0	LC	decreasing	LCdecreasing	0	0	0	0	0	0	0	0	0	0	0	0
4651	RODENTIA	Chinchilla	chinchilla	Short-tailed Chinchilla	0	CR	decreasing	CR	0	0	1	1	0	0	0	0	0	0	0	0
19521	CHIROPTERA	Rhinolophus	adami	Adam's Horseshoe Bat	0	DD	unknown	DD	0	0	0	0	0	0	0	0	0	0	0	0
41406	EULIPOTYPHLA	Sorex	nanus	Dwarf Shrew	0	LC	unknown	DD	0	0	0	0	0	0	0	0	0	0	0	0
41405	EULIPOTYPHLA	Sorex	monticolus	Dusky Shrew, Montane Shrew	0	LC	stable	LCstable	0	0	0	0	0	0	0	0	0	0	0	0
22042	PRIMATES	Trachypithecus	vetulus	Purple-faced Langur, Purple-faced Leaf Monkey	0	EN	decreasing	EN	0	0	1	1	0	0	0	0	0	0	0	0
41403	EULIPOTYPHLA	Sorex	merriami	Merriam's Shrew	0	LC	unknown	DD	0	0	0	0	0	0	0	0	0	0	0	0
29661	EULIPOTYPHLA	Sorex	araneus	Common Shrew, Eurasian Shrew	0	LC	stable	LCstable	0	0	0	0	0	0	0	0	0	0	0	1
42609	RODENTIA	Perognathus	inornatus	Salinas Pocket Mouse, San Joaquin Pocket Mouse	0	LC	unknown	DD	0	0	0	0	0	0	0	0	0	0	0	0
738	RODENTIA	Deltamys	kempi	Kemp's Grass Mouse	0	LC	unknown	DD	0	0	0	0	0	0	0	0	0	0	0	0
5632	EULIPOTYPHLA	Crocidura	greenwoodi	Greenwood's Shrew	0	LC	unknown	DD	0	0	0	0	0	0	0	0	0	0	0	0
41573	PRIMATES	Microcebus	berthae	Madame Berthe's Mouse Lemur, Berthe's Mouse Lemur, Berthe's Mouse Lemur	0	EN	decreasing	EN	0	0	0	0	0	1	0	0	0	0	0	0
1087	AFROSORICIDA	Neamblysomus	gunningi	Gunning's Golden Mole	0	EN	unknown	EN	0	0	0	0	0	1	0	0	0	0	0	0
136407	RODENTIA	Trinomys	eliasi		0	EN	decreasing	EN	0	0	0	0	0	1	0	0	0	0	0	0
41209	LAGOMORPHA	Nesolagus	timminsi	Annamite Striped Rabbit	0	DD	decreasing	DD	0	0	0	0	0	0	0	0	0	0	0	0
44852	CHIROPTERA	Pipistrellus	ariel	Desert Pipistrelle	0	DD	unknown	DD	0	0	0	0	0	0	0	0	0	0	0	0
40549	DASYUROMORPHIA	Sminthopsis	virginiae	Red-cheeked Dunnart	0	LC	stable	LCstable	0	0	0	0	0	0	0	0	0	0	0	0
13939	CHIROPTERA	Murina	florium	Flute-nosed Bat, Flores Tube-nosed Bat	0	LC	unknown	DD	0	0	0	0	0	0	0	0	0	0	0	0
136500	PRIMATES	Presbytis	natunae	Natuna Island Surili, Natuna Leaf Monkey	0	VU	decreasing	VU	0	0	0	0	0	0	0	0	1	0	0	0
19356	RODENTIA	Rattus	palmarum	Zelebor's Nicobar Rat, Palm Rat	0	VU	unknown	VU	0	0	0	0	0	0	0	0	0	0	1	0
18148	CARNIVORA	Prionailurus	planiceps	Flat-headed Cat	0	EN	decreasing	EN	0	0	0	0	0	0	0	1	1	0	0	0
44934	CHIROPTERA	Scotophilus	nucella	Robbin's House Bat, Robbins's Yellow Bat	0	DD	unknown	DD	0	0	0	0	0	0	0	0	0	0	0	0
39948	PRIMATES	Saguinus	imperator	Emperor Tamarin, Black-chinned Emperor Tamarin	0	LC	decreasing	LCdecreasing	0	0	0	0	0	0	0	0	0	0	0	0
13926	CETARTIODACTYLA	Muntiacus	gongshanensis	Gongshan Muntjac	0	DD	decreasing	DD	0	0	0	0	0	0	0	0	0	0	0	0
20053	RODENTIA	Scotinomys	xerampelinus	Chiriqui Brown Mouse, Long-tailed Singing Mouse	0	LC	stable	LCstable	0	0	0	0	0	0	0	0	0	0	0	0
16750	DIPROTODONTIA	Petrogale	xanthopus	Yellow-footed Rock Wallaby, Ring-tailed Rock Wallaby	0	NT	unknown	DD	0	0	0	0	0	0	0	0	0	0	0	0
13901	CETARTIODACTYLA	Moschus	leucogaster	Himalayan Muskdeer, Himalayan Musk-deer, Himalayan Musk Deer	0	EN	decreasing	EN	0	0	0	1	0	0	0	0	0	0	0	0
11170	RODENTIA	Lagostomus	maximus	Plains Viscacha	0	LC	unknown	DD	0	0	0	0	0	0	0	0	0	0	0	0
136270	EULIPOTYPHLA	Crocidura	arispa	Jackass Shrew	0	LC	unknown	DD	0	0	0	0	0	0	0	0	0	0	0	0
41381	EULIPOTYPHLA	Myosorex	cafer	Dark-footed Forest Shrew, Dark-footed Mouse Shrew	0	LC	unknown	DD	0	0	0	0	0	0	0	0	0	0	0	0
14699281	PRIMATES	Callicebus	caquetensis	CaquetÃ¡ TitÃ­ Monkey	0	CR	decreasing	CR	0	0	1	1	1	0	0	0	0	0	0	0
13987	RODENTIA	Mus	terricolor	Earth-colored Mouse	0	LC	stable	LCstable	0	0	0	0	0	0	0	0	0	0	0	0
41434	EULIPOTYPHLA	Soriculus	nigrescens	Himalayan Shrew, Sikkim Large-clawed Shrew	0	LC	unknown	DD	0	0	0	0	0	0	0	0	0	0	0	0
41789	CETARTIODACTYLA	Rusa	timorensis	Javan Rusa, Rusa, Javan Deer, Rusa Deer, Timor Deer	0	VU	decreasing	VU	0	0	0	0	0	0	0	1	0	0	0	0
41510	DASYUROMORPHIA	Sminthopsis	griseoventer	Grey-bellied Dunnart, Boullanger Island Dunnart, Gray-bellied Dunnart	0	LC	unknown	DD	0	0	0	0	0	0	0	0	0	0	0	0
3648	DIDELPHIMORPHIA	Caluromys	lanatus	Brown-eared Wooly Opossum, Western Woolly Opossum, Woolly Opossum	0	LC	decreasing	LCdecreasing	0	0	0	0	0	0	0	0	0	0	0	0
6927	CARNIVORA	Pseudalopex	griseus	South American Grey Fox, Argentine Gray Fox, Grey Zorro	0	LC	stable	LCstable	0	0	0	0	0	0	0	0	0	0	0	0
136765	CHIROPTERA	Nyctalus	furvus	Japanese Noctule	0	VU	decreasing	VU	0	0	0	0	0	1	0	0	0	0	0	0
12945	CHIROPTERA	Megaerops	kusnotoi	Javan Tailless Fruit Bat	0	VU	decreasing	VU	0	0	1	0	0	0	0	0	0	0	0	0
14163	CHIROPTERA	Myotis	goudoti	Malagasy Mouse-eared Bat	0	LC	unknown	DD	0	0	0	0	0	0	0	0	0	0	0	0
136235	PRIMATES	Cheirogaleus	crossleyi	Furry-eared Dwarf Lemur, Crossley's Dwarf Lemur	0	DD	unknown	DD	0	0	0	0	0	0	0	0	0	0	0	0
10755	CHIROPTERA	Ia	io	Great Evening Bat	0	LC	unknown	DD	0	0	0	0	0	0	0	0	0	0	0	0
3333	RODENTIA	Bunomys	prolatus	Tambusisi Bunomys, Long-headed Hill Rat	0	EN	decreasing	EN	0	0	0	0	0	1	0	0	0	0	0	0
40547	DASYUROMORPHIA	Sminthopsis	murina	Common Dunnart, Slender-tailed Dunnart	0	LC	decreasing	LCdecreasing	0	0	0	0	0	0	0	0	0	0	0	0
41366	EULIPOTYPHLA	Crocidura	whitakeri	Whitaker's Shrew	0	LC	unknown	DD	0	0	0	0	0	0	0	0	0	0	0	0
1898	RODENTIA	Apodemus	mystacinus	Broad-toothed Field Mouse, Eastern Broad-toothed Field Mouse	0	LC	stable	LCstable	0	0	0	0	0	0	0	0	0	0	0	1
41364	EULIPOTYPHLA	Crocidura	viaria	Savanna Path Shrew	0	LC	stable	LCstable	0	0	0	0	0	0	0	0	0	0	0	0
21183	CHIROPTERA	Syconycteris	hobbit	Moss-forest Blossom Bat	0	VU	decreasing	VU	0	0	0	0	0	1	0	0	0	0	0	0
41281	LAGOMORPHA	Lepus	mandshuricus	Manchurian Hare	0	LC	unknown	DD	0	0	0	0	0	0	0	0	0	0	0	0
41361	EULIPOTYPHLA	Crocidura	tarfayensis	Tarfaya Shrew, Saharan Shrew	0	DD	decreasing	DD	0	0	0	0	0	0	0	0	0	0	0	0
574	RODENTIA	Aethomys	nyikae	Nyika Rock Rat	0	LC	unknown	DD	0	0	0	0	0	0	0	0	0	0	0	0
13649	CHIROPTERA	Molossus	pretiosus	Miller's Mastiff Bat	0	LC	unknown	DD	0	0	0	0	0	0	0	0	0	0	0	0
41358	EULIPOTYPHLA	Crocidura	smithii	Desert Musk Shrew	0	LC	unknown	DD	0	0	0	0	0	0	0	0	0	0	0	0
41357	EULIPOTYPHLA	Crocidura	silacea	Lesser Gray-brown Musk Shrew	0	LC	stable	LCstable	0	0	0	0	0	0	0	0	0	0	0	0
2619	RODENTIA	Bathyergus	janetta	Namaqua Dune Mole Rat	0	LC	unknown	DD	0	0	0	0	0	0	0	0	0	0	0	0
14164	CHIROPTERA	Myotis	hasseltii	Lesser Large-footed Myotis, Lesser Large-tooth Bat, Hasselt's Large-footed Myotis, Lesser Large-footed Bat, The Brown Bat, Van Hasselt's Bat	0	LC	unknown	DD	0	0	0	0	0	0	0	0	0	0	0	0
18708	CHIROPTERA	Pteronotus	parnellii	Common Mustached Bat, Parnell's Mustached Bat	0	LC	stable	LCstable	0	0	0	0	0	0	0	0	0	0	0	5
17568	CHIROPTERA	Platyrrhinus	chocoensis	Choco Broad-nosed Bat	0	EN	decreasing	EN	0	0	1	0	0	0	0	0	0	0	0	0
18570	RODENTIA	Pseudomys	nanus	Western Chestnut Mouse	0	LC	decreasing	LCdecreasing	0	0	0	0	0	0	0	0	0	0	0	0
136328	RODENTIA	Nephelomys	meridensis		0	LC	stable	LCstable	0	0	0	0	0	0	0	0	0	0	0	0
41329	EULIPOTYPHLA	Crocidura	levicula	Sulawesi Tiny Shrew, Celebes Shrew	0	LC	unknown	DD	0	0	0	0	0	0	0	0	0	0	0	0
20427	RODENTIA	Spalacopus	cyanus	Coruro	0	LC	unknown	DD	0	0	0	0	0	0	0	0	0	0	0	0
41348	EULIPOTYPHLA	Crocidura	olivieri	Olivier's Shrew, African Giant Shrew	0	LC	unknown	DD	0	0	0	0	0	0	0	0	0	0	0	0
556	RODENTIA	Aeromys	tephromelas	Black Flying Squirrel, Large Black Flying Squirrel	0	DD	unknown	DD	0	0	0	0	0	0	0	0	0	0	0	0
2892	CETARTIODACTYLA	Bos	mutus	Wild Yak, Yak	0	VU	decreasing	VU	1	0	1	0	0	0	0	0	0	0	0	1
10913	RODENTIA	Jaculus	orientalis	Greater Egyptian Jerboa	0	LC	stable	LCstable	0	0	0	0	0	0	0	0	0	0	0	0
41344	EULIPOTYPHLA	Crocidura	nigeriae	Nigerian Shrew	0	LC	unknown	DD	0	0	0	0	0	0	0	0	0	0	0	0
6794	DIPROTODONTIA	Dorcopsis	atrata	Black Dorcopsis, Black Dorcopsis Wallaby, Black Forest-wallaby	0	CR	decreasing	CR	0	0	0	0	0	1	0	0	0	0	0	0
41341	EULIPOTYPHLA	Crocidura	nana	Dwarf White-toothed Shrew, Somali Dwarf Shrew	0	LC	unknown	DD	0	0	0	0	0	0	0	0	0	0	0	0
41769	CETARTIODACTYLA	Hylochoerus	meinertzhageni	Forest Hog, Western Forest Hog, Giant Forest Hog	0	LC	decreasing	LCdecreasing	0	0	0	0	0	0	0	0	0	0	0	0
18505	DIPROTODONTIA	Pseudochirops	cupreus	Coppery Ringtail, Coppery Ringtail Possum	0	LC	stable	LCstable	0	0	0	0	0	0	0	0	0	0	0	0
41444	EULIPOTYPHLA	Sylvisorex	johnstoni	Johnston's Forest Shrew, Johnston's Shrew	0	LC	unknown	DD	0	0	0	0	0	0	0	0	0	0	0	0
19495	PERISSODACTYLA	Rhinoceros	sondaicus	Javan Rhinoceros	0	CR	unknown	CR	0	0	0	0	0	0	0	0	1	1	0	0
41336	EULIPOTYPHLA	Crocidura	maxi	Javanese Shrew, Max's Shrew	0	LC	unknown	DD	0	0	0	0	0	0	0	0	0	0	0	0
136257	EULIPOTYPHLA	Anourosorex	yamashinai	Taiwanese Mole Shrew	0	LC	unknown	DD	0	0	0	0	0	0	0	0	0	0	0	0
9134	RODENTIA	Gerbillus	mackillingini	Mackillingin's Gerbil	0	LC	stable	LCstable	0	0	0	0	0	0	0	0	0	0	0	0
41332	EULIPOTYPHLA	Crocidura	lusitania	Mauritanian Shrew	0	LC	unknown	DD	0	0	0	0	0	0	0	0	0	0	0	0
5615	EULIPOTYPHLA	Crocidura	pergrisea	Pale Grey Shrew	0	DD	unknown	DD	0	0	0	0	0	0	0	0	0	0	0	0
41330	EULIPOTYPHLA	Crocidura	littoralis	Butiaba Naked-tailed Shrew, Naked-tail Shrew	0	LC	unknown	DD	0	0	0	0	0	0	0	0	0	0	0	0
15250	RODENTIA	Oligoryzomys	longicaudatus	Long-tailed Pygmy Rice Rat	0	LC	stable	LCstable	0	0	0	0	0	0	0	0	0	0	0	2
17361	CHIROPTERA	Pipistrellus	rueppellii	RÃ¼ppel's Pipistrelle	0	LC	unknown	DD	0	0	0	0	0	0	0	0	0	0	0	0
41283	LAGOMORPHA	Lepus	oiostolus	Woolly Hare	0	LC	unknown	DD	0	0	0	0	0	0	0	0	0	0	0	0
41327	EULIPOTYPHLA	Crocidura	lasiura	Ussuri Shrew	0	LC	unknown	DD	0	0	0	0	0	0	0	0	0	0	0	0
42619	RODENTIA	Dicrostonyx	hudsonius	Ungava Collared Lemming, Labrador Collared Lemming	0	LC	stable	LCstable	0	0	0	0	0	0	0	0	0	0	0	0
41325	EULIPOTYPHLA	Crocidura	jacksoni	Jackson's Shrew	0	LC	stable	LCstable	0	0	0	0	0	0	0	0	0	0	0	0
13431	RODENTIA	Microtus	gregalis	Narrow-headed Vole	0	LC	stable	LCstable	0	0	0	0	0	0	0	0	0	0	0	1
136360	CETARTIODACTYLA	Tragulus	versicolor	Silver-backed Chevrotain, Vietnamese Mousedeer	0	DD	decreasing	DD	0	0	0	0	0	0	0	0	0	0	0	0
12375	PRIMATES	Loris	tardigradus	Red Slender Loris, Slender Loris	0	EN	decreasing	EN	0	0	0	0	0	0	0	0	1	0	0	0
14744	RODENTIA	Neusticomys	venezuelae	Venezuelan Fish-eating Rat	0	VU	decreasing	VU	0	0	0	0	0	0	0	0	0	0	1	0
136632	RODENTIA	Rattus	pococki	Pocock's Highland Rat	0	LC	unknown	DD	0	0	0	0	0	0	0	0	0	0	0	0
14135	CHIROPTERA	Myotis	nattereri	Natterer's Bat	0	LC	stable	LCstable	0	0	0	0	0	0	0	0	0	0	0	2
136399	RODENTIA	Brachytarsomys	villosa	Hairy-tailed Tree Rat	0	EN	unknown	EN	0	0	0	0	0	1	0	0	0	0	0	0
1584	DASYUROMORPHIA	Antechinus	leo	Cinnamon Antechinus	0	LC	stable	LCstable	0	0	0	0	0	0	0	0	0	0	0	0
18107	DIPROTODONTIA	Potorous	gilbertii	Gilbert's Potoroo	0	CR	stable	CR	0	0	0	0	0	0	0	0	0	1	0	0
41314	AFROSORICIDA	Microgale	pusilla	Least Shrew Tenrec, Lesser Shrew Tenrec	0	LC	stable	LCstable	0	0	0	0	0	0	0	0	0	0	0	0
41490	SCANDENTIA	Dendrogale	murina	Northern Smooth-tailed Treeshrew, Northern Smooth-tailed Tree Shrew	0	LC	decreasing	LCdecreasing	0	0	0	0	0	0	0	0	0	0	0	0
11385	RODENTIA	Leggadina	forresti	Central Short-tailed Mouse, Forrest's Mouse	0	LC	unknown	DD	0	0	0	0	0	0	0	0	0	0	0	0
42638	RODENTIA	Synaptomys	borealis	Northern Bog Lemming, Okanagan Bog Lemming	0	LC	unknown	DD	0	0	0	0	0	0	0	0	0	0	0	0
136251	RODENTIA	Eliurus	danieli	Daniel's Tuft-tailed Rat	0	DD	unknown	DD	0	0	0	0	0	0	0	0	0	0	0	0
17321	CHIROPTERA	Pipistrellus	adamsi	Forest Pipistrelle, Cape York Pipistrelle, Adams's Pipistrelle	0	LC	stable	LCstable	0	0	0	0	0	0	0	0	0	0	0	0
41307	LAGOMORPHA	Lepus	tibetanus	Desert Hare	0	LC	unknown	DD	0	0	0	0	0	0	0	0	0	0	0	0
5819	RODENTIA	Ctenomys	pearsoni	Pearson's Tuco-tuco	0	NT	decreasing	NTdecreasing	0	0	0	0	0	0	0	0	0	0	0	0
41304	LAGOMORPHA	Ochotona	nigritia	Black Pika	0	DD	unknown	DD	0	0	0	0	0	0	0	0	0	0	0	0
136488	EULIPOTYPHLA	Cryptotis	mayensis	Yucatan Small-eared Shrew	0	LC	decreasing	LCdecreasing	0	0	0	0	0	0	0	0	0	0	0	0
39896	PRIMATES	Nomascus	siki	Southern White-cheeked Gibbon	0	EN	decreasing	EN	0	0	1	1	0	0	0	0	0	0	0	0
20428	RODENTIA	Spalax	arenarius	Sandy Mole Rat, SANDY MOLE RAT	0	EN	decreasing	EN	0	0	0	0	0	1	1	0	0	0	0	0
19610	RODENTIA	Rhipidomys	leucodactylus	White-footed Climbing Mouse	0	LC	unknown	DD	0	0	0	0	0	0	0	0	0	0	0	0
21163	RODENTIA	Sundasciurus	steerii	Southern Palawan Tree Squirrel	0	LC	stable	LCstable	0	0	0	0	0	0	0	0	0	0	0	0
10979	CHIROPTERA	Kerivoula	muscina	Fly River Woolly Bat, Fly River Trumpet-eared Bat	0	LC	unknown	DD	0	0	0	0	0	0	0	0	0	0	0	0
10126	CHIROPTERA	Hipposideros	cyclops	Cyclops Roundleaf Bat	0	LC	decreasing	LCdecreasing	0	0	0	0	0	0	0	0	0	0	0	0
41460	EULIPOTYPHLA	Euroscaptor	klossi	Kloss's Mole, Kloss's Mole	0	LC	unknown	DD	0	0	0	0	0	0	0	0	0	0	0	0
41295	LAGOMORPHA	Pronolagus	rupestris	Smith's Red Rock Hare, Smith's Red Rockhare	0	LC	unknown	DD	0	0	0	0	0	0	0	0	0	0	0	0
18120	RODENTIA	Praomys	rostratus	Forest Soft-furred Mouse, West African Praomys	0	LC	unknown	DD	0	0	0	0	0	0	0	0	0	0	0	0
14085	RODENTIA	Myocastor	coypus	Coypu, Nutria	0	LC	decreasing	LCdecreasing	0	0	0	0	0	0	0	0	0	0	0	3
6925	CARNIVORA	Pseudalopex	sechurae	Sechura Fox, Peruvian Desert Fox, Sechura Desert Fox	0	NT	unknown	DD	0	0	0	0	0	0	0	0	0	0	0	0
2141	CHIROPTERA	Artibeus	watsoni	Thomas's Fruit-eating Bat	0	LC	stable	LCstable	0	0	0	0	0	0	0	0	0	0	0	0
41289	LAGOMORPHA	Lepus	habessinicus	Abyssinian Hare	0	LC	unknown	DD	0	0	0	0	0	0	0	0	0	0	0	0
15598	RODENTIA	Handleyomys	intectus	Colombian Rice Rat	0	LC	decreasing	LCdecreasing	0	0	0	0	0	0	0	0	0	0	0	0
16636	RODENTIA	Perognathus	longimembris	Little Pocket Mouse, Los Angeles Little Pocket Mouse, Los Angeles Pocket Mouse	0	LC	stable	LCstable	0	0	0	0	0	0	0	0	0	0	0	0
136425	RODENTIA	Oligoryzomys	rupestris		0	DD	unknown	DD	0	0	0	0	0	0	0	0	0	0	0	0
20637	DIPROTODONTIA	Spilocuscus	kraemeri	Admiralty Cuscus, Manus Island Spotted Cuscus	0	NT	decreasing	NTdecreasing	0	0	0	0	0	0	0	0	0	0	0	0
12913	CETARTIODACTYLA	Mazama	chunyi	Peruvian Dwarf Brocket, Chunyi, Dwarf Brocket	0	VU	decreasing	VU	0	0	1	0	0	0	1	0	0	0	0	0
9832	RODENTIA	Heliosciurus	punctatus	Small Sun Squirrel	0	DD	unknown	DD	0	0	0	0	0	0	0	0	0	0	0	0
9135	RODENTIA	Gerbillus	mesopotamiae	Mesopotamian Gerbil	0	LC	decreasing	LCdecreasing	0	0	0	0	0	0	0	0	0	0	0	0
136671	CHIROPTERA	Vampyressa	thyone	Northern Little Yellow-eared Bat	0	LC	unknown	DD	0	0	0	0	0	0	0	0	0	0	0	0
41378	EULIPOTYPHLA	Cryptotis	squamipes	Scaly-footed Small-eared Shrew, Western Colombian Small-eared Shrew	0	LC	unknown	DD	0	0	0	0	0	0	0	0	0	0	0	0
136511	RODENTIA	Cerradomys	marinhus		0	DD	unknown	DD	0	0	0	0	0	0	0	0	0	0	0	0
5636	EULIPOTYPHLA	Crocidura	picea	Cameroonian Shrew, Pitch Shrew	0	EN	decreasing	EN	0	0	0	0	0	0	1	0	0	0	0	0
18561	RODENTIA	Pseudomys	delicatulus	Delicate Mouse, Little Native Mouse	0	LC	unknown	DD	0	0	0	0	0	0	0	0	0	0	0	0
13884	CHIROPTERA	Mormopterus	minutus	Little Goblin Bat	0	VU	decreasing	VU	0	0	0	0	0	1	0	0	0	0	0	0
42190	CETARTIODACTYLA	Muntiacus	muntjak	Southern Red Muntjac, Red Muntjac, Indian Muntjac, Bornean Red Muntjac, Barking Deer, Sundaland Red Muntjac	0	LC	decreasing	LCdecreasing	0	0	0	0	0	0	0	0	0	0	0	0
136737	RODENTIA	Calomys	fecundus		0	LC	stable	LCstable	0	0	0	0	0	0	0	0	0	0	0	0
41273	LAGOMORPHA	Lepus	americanus	Snowshoe Hare, Snowshoe Rabbit, Varying Hare	0	LC	stable	LCstable	0	0	0	0	0	0	0	0	0	0	0	1
29473	CHIROPTERA	Pteralopex	taki	New Georgia Monkey-faced Bat, New Georgian Monkey-faced Bat	0	EN	decreasing	EN	0	0	0	0	0	1	0	0	0	0	0	0
16735	RODENTIA	Petinomys	genibarbis	Whiskered Flying Squirrel	0	VU	decreasing	VU	0	0	1	0	0	0	0	0	0	0	0	0
41270	LAGOMORPHA	Ochotona	rutila	Turkestan Red Pika	0	LC	stable	LCstable	0	0	0	0	0	0	0	0	0	0	0	0
41269	LAGOMORPHA	Ochotona	rufescens	Afghan Pika	0	LC	stable	LCstable	0	0	0	0	0	0	0	0	0	0	0	0
41268	LAGOMORPHA	Ochotona	roylei	Royle's Pika	0	LC	stable	LCstable	0	0	0	0	0	0	0	0	0	0	0	0
41531	CHIROPTERA	Eptesicus	gobiensis	Gobi Big Brown Bat	0	LC	unknown	DD	0	0	0	0	0	0	0	0	0	0	0	0
14141	CHIROPTERA	Myotis	altarium	Szechwan Myotis, South-western Mouse-eared Bat	0	LC	unknown	DD	0	0	0	0	0	0	0	0	0	0	0	0
41265	LAGOMORPHA	Ochotona	macrotis	Large-eared Pika	0	LC	unknown	DD	0	0	0	0	0	0	0	0	0	0	0	0
136754	CHIROPTERA	Lasiurus	insularis	Cuban Yellow Bat	0	VU	unknown	VU	0	0	0	0	0	0	1	0	0	0	0	0
12902	RODENTIA	Maxomys	pagensis	Mentawai Archipelago Maxomys, Pagai Spiny Rat	0	EN	decreasing	EN	0	0	0	0	0	1	0	0	0	0	0	0
136476	RODENTIA	Hydromys	ziegleri	Ziegler's Water Rat	0	DD	unknown	DD	0	0	0	0	0	0	0	0	0	0	0	0
19686	RODENTIA	Rhombomys	opimus	Great Gerbil	0	LC	stable	LCstable	0	0	0	0	0	0	0	0	0	0	0	3
41260	LAGOMORPHA	Ochotona	erythrotis	Chinese Red Pika	0	LC	unknown	DD	0	0	0	0	0	0	0	0	0	0	0	0
10143	CHIROPTERA	Hipposideros	larvatus	Horsfield's Leaf-nosed Bat, Intermediate Roundleaf Bat, Intermediate Leaf-nosed Bat, Intermediat Roundleaf Bat	0	LC	unknown	DD	0	0	0	0	0	0	0	0	0	0	0	0
41699	CARNIVORA	Genetta	maculata	Central African Large-spotted Genet, Panther Genet, Rusty-spotted Genet	0	LC	unknown	DD	0	0	0	0	0	0	0	0	0	0	0	0
41257	LAGOMORPHA	Ochotona	collaris	Collared Pika	0	LC	unknown	DD	0	0	0	0	0	0	0	0	0	0	0	0
21103	RODENTIA	Stylodipus	telum	Thick-tailed Three-toed Jerboa, THICK-TAILED THREE-TOED JERBOA	0	LC	decreasing	LCdecreasing	0	0	0	0	0	0	0	0	0	0	0	0
42673	RODENTIA	Neotoma	cinerea	Bushy-tailed Woodrat, Packrat, Bushy-talied Woodrat, Woodrat	0	LC	stable	LCstable	0	0	0	0	0	0	0	0	0	0	0	1
29656	EULIPOTYPHLA	Crocidura	suaveolens	Lesser Shrew, Lesser White-toothed Shrew	0	LC	stable	LCstable	0	0	0	0	0	0	0	0	0	0	0	0
13525	RODENTIA	Millardia	meltada	Soft-furred Metad, Soft-furred Field Rat, Soft-furred Rat	0	LC	stable	LCstable	0	0	0	0	0	0	0	0	0	0	0	0
15733	CETARTIODACTYLA	Ovis	ammon	Argali, Wild Sheep	0	NT	decreasing	NTdecreasing	0	0	0	0	0	0	0	0	0	0	0	1
9123	RODENTIA	Gerbillus	gerbillus	Lesser Egyptian Gerbil	0	LC	stable	LCstable	0	0	0	0	0	0	0	0	0	0	0	1
136244	DIDELPHIMORPHIA	Marmosa	phaeus	Little Woolly Mouse Opossum	0	VU	decreasing	VU	0	0	0	0	0	1	0	0	0	0	0	0
136340	CETARTIODACTYLA	Sus	oliveri	Oliver's Warty Pig	0	EN	decreasing	EN	0	0	0	0	0	1	1	0	0	0	0	0
41023	CETARTIODACTYLA	Mazama	bororo	Small Red Brocket	0	VU	decreasing	VU	0	0	0	0	0	0	0	0	1	0	0	0
18267	CARNIVORA	Procyon	pygmaeus	Pygmy Raccoon, Cozumel Raccoon Bears, Cozumel Raccoon, Cozumel Island Raccoon	0	CR	decreasing	CR	0	0	0	0	0	0	0	0	1	0	0	0
21164	RODENTIA	Sundasciurus	tenuis	Slender Squirrel	0	LC	decreasing	LCdecreasing	0	0	0	0	0	0	0	0	0	0	0	0
136541	CHIROPTERA	Aethalops	aequalis	Borneo Fruit Bat	0	LC	unknown	DD	0	0	0	0	0	0	0	0	0	0	0	0
40789	PRIMATES	Trachypithecus	hatinhensis	Hatinh Langur, Stripe-headed Black Langur	0	EN	decreasing	EN	0	0	1	1	0	0	0	0	0	0	0	0
10136	CHIROPTERA	Hipposideros	galeritus	Cantor's Leaf-nosed Bat, Cantor's Roundleaf Bat	0	LC	unknown	DD	0	0	0	0	0	0	0	0	0	0	0	0
18114	RODENTIA	Praomys	delectorum	East African Praomys, Delectable Soft-furred Mouse	0	LC	stable	LCstable	0	0	0	0	0	0	0	0	0	0	0	0
136302	RODENTIA	Abrocoma	uspallata	Uspallata Chinchilla Rat	0	DD	unknown	DD	0	0	0	0	0	0	0	0	0	0	0	0
12353	RODENTIA	Lophuromys	flavopunctatus	Yellow-spotted Brush-furred Rat	0	LC	unknown	DD	0	0	0	0	0	0	0	0	0	0	0	0
41770	CETARTIODACTYLA	Potamochoerus	larvatus	Bushpig	0	LC	stable	LCstable	0	0	0	0	0	0	0	0	0	0	0	0
9561	CARNIVORA	Gulo	gulo	Wolverine	0	LC	decreasing	LCdecreasing	0	0	0	0	0	0	0	0	0	0	0	0
13433	RODENTIA	Microtus	hyperboreus	North Siberian Vole	0	LC	unknown	DD	0	0	0	0	0	0	0	0	0	0	0	0
41319	EULIPOTYPHLA	Crocidura	gmelini		0	LC	unknown	DD	0	0	0	0	0	0	0	0	0	0	0	0
5828	RODENTIA	Ctenomys	talarum	Talas Tuco-tuco	0	LC	unknown	DD	0	0	0	0	0	0	0	0	0	0	0	0
9737	CHIROPTERA	Harpiocephalus	mordax	Greater Hairy-winged Bat	0	DD	unknown	DD	0	0	0	0	0	0	0	0	0	0	0	0
136757	EULIPOTYPHLA	Cryptotis	tropicalis	Tropical Small-eared Shrew	0	DD	unknown	DD	0	0	0	0	0	0	0	0	0	0	0	0
12595	CHIROPTERA	Macroglossus	sobrinus	Hill Long-tongued Fruit Bat, Greater Nectar Bat, Greater Long-tongued Fruit Bat, Greater Long-nosed Fruit Bat	0	LC	stable	LCstable	0	0	0	0	0	0	0	0	0	0	0	0
6822	RODENTIA	Dremomys	pernyi	Perny's Long-nosed Squirrel, Servaline Genet	0	LC	stable	LCstable	0	0	0	0	0	0	0	0	0	0	0	0
19558	CHIROPTERA	Rhinolophus	paradoxolophus	Bourret's Horseshoe Bat	0	LC	unknown	DD	0	0	0	0	0	0	0	0	0	0	0	0
8703	RODENTIA	Funambulus	sublineatus	Dusky-striped Squirrel, Dusky Palm Squirrel	0	VU	decreasing	VU	0	0	0	0	0	0	1	0	0	0	0	0
40647	PRIMATES	Papio	anubis	Olive Baboon, Anubis Baboon	0	LC	increasing	LCincreasing	0	0	0	0	0	0	0	0	0	0	0	4
40644	PRIMATES	Saguinus	bicolor	Brazilian Bare-faced Tamarin, Pied Bare-faced Tamarin, Pied Bare-face Tamarin, Pied Tamarin	0	EN	decreasing	EN	0	0	1	0	0	0	0	0	0	0	0	0
18533	RODENTIA	Pseudohydromys	murinus	Eastern Shrew Mouse	0	LC	unknown	DD	0	0	0	0	0	0	0	0	0	0	0	0
14112	EULIPOTYPHLA	Myosorex	okuensis	Oku Mouse Shrew	0	EN	decreasing	EN	0	0	0	0	0	1	0	0	0	0	0	0
22035	PRIMATES	Trachypithecus	cristatus	Silvery Lutung, Silvered Langur, Silvered Monkey, Silvered Leaf Monkey	0	NT	decreasing	NTdecreasing	0	0	0	0	0	0	0	0	0	0	0	1
41621	CARNIVORA	Mungos	mungo	Banded Mongoose	0	LC	stable	LCstable	0	0	0	0	0	0	0	0	0	0	0	1
42461	RODENTIA	Sciurus	aberti	Abert's Squirrel	0	LC	stable	LCstable	0	0	0	0	0	0	0	0	0	0	0	0
10280	RODENTIA	Hybomys	lunaris	Moon Striped Mouse, Ruwenzori Hybomys	0	VU	stable	VU	0	0	0	0	0	0	0	0	0	0	1	0
40638	DIPROTODONTIA	Pseudochirulus	canescens	Lowland Ringtail	0	LC	decreasing	LCdecreasing	0	0	0	0	0	0	0	0	0	0	0	0
4681	RODENTIA	Chiropodomys	karlkoopmani	Koopman's Pencil-tailed Tree Mouse, Koopman's Pencil-tailed Tree Mouse	0	EN	decreasing	EN	0	0	0	0	0	1	0	0	0	0	0	0
136804	PRIMATES	Mico	rondoni	Rondon's Marmoset, RondÃ´nia Marmoset	0	VU	decreasing	VU	0	0	1	0	0	0	0	0	0	0	0	0
13564	CHIROPTERA	Miniopterus	fuscus	Southeast Asian Long-fingered Bat	0	EN	decreasing	EN	0	0	0	0	0	1	0	0	0	0	0	0
14103	CHIROPTERA	Myopterus	whitleyi	Bini Free-tailed Bat	0	LC	decreasing	LCdecreasing	0	0	0	0	0	0	0	0	0	0	0	0
13696	DIDELPHIMORPHIA	Monodelphis	kunsi	Pygmy Short-tailed Opossum	0	LC	stable	LCstable	0	0	0	0	0	0	0	0	0	0	0	0
40631	EULIPOTYPHLA	Crocidura	fuliginosa	Southeast Asian Shrew	0	LC	unknown	DD	0	0	0	0	0	0	0	0	0	0	0	0
21518	RODENTIA	Gerbilliscus	phillipsi	Phillip's Gerbil	0	LC	unknown	DD	0	0	0	0	0	0	0	0	0	0	0	0
18131	PRIMATES	Presbytis	rubicunda	Maroon Leaf Monkey, Red Leaf Monkey, Maroon Sureli, Maroon Langur	0	LC	decreasing	LCdecreasing	0	0	0	0	0	0	0	0	0	0	0	0
136565	RODENTIA	Microtus	qazvinensis		0	DD	unknown	DD	0	0	0	0	0	0	0	0	0	0	0	0
40627	EULIPOTYPHLA	Crocidura	dsinezumi	Dsinezumi Shrew, Japanese White-toothed Shrew	0	LC	stable	LCstable	0	0	0	0	0	0	0	0	0	0	0	0
6091	RODENTIA	Cynomys	ludovicianus	Arizona Black-tailed Prairie Dog, Black-tailed Prairie Dog	0	LC	decreasing	LCdecreasing	0	0	0	0	0	0	0	0	0	0	0	0
875	RODENTIA	Allocricetulus	eversmanni	Eversmann's Hamster	0	LC	unknown	DD	0	0	0	0	0	0	0	0	0	0	0	0
40636	DASYUROMORPHIA	Pseudantechinus	bilarni	Sandstone Pseudantechinus, Sandstone Dibbler, Sandstone Antechinus, Northern Dibbler	0	NT	decreasing	NTdecreasing	0	0	0	0	0	0	0	0	0	0	0	0
4367	CINGULATA	Chaetophractus	nationi	Andean Hairy Armadillo, Bolivian Hairy Armadillo	0	VU	decreasing	VU	1	0	1	1	0	0	0	0	0	0	0	0
136362	RODENTIA	Apomys	camiguinensis	Camiguin Forest Mouse	0	VU	unknown	VU	0	0	0	0	0	0	0	0	0	0	1	0
40621	EULIPOTYPHLA	Crocidura	bottegi	Bottego's Shrew	0	DD	unknown	DD	0	0	0	0	0	0	0	0	0	0	0	0
136206	PRIMATES	Microcebus	mamiratra	Claire's Mouse Lemur	0	DD	unknown	DD	0	0	0	0	0	0	0	0	0	0	0	0
5514	RODENTIA	Cremnomys	elvira	Large Rock-rat, Elvira Rat	0	CR	decreasing	CR	0	0	0	0	0	1	1	0	0	0	0	0
41489	EULIPOTYPHLA	Urotrichus	talpoides	Japanese Shrew Mole	0	LC	stable	LCstable	0	0	0	0	0	0	0	0	0	0	0	0
728	RODENTIA	Akodon	boliviensis	Bolivian Grass Mouse	0	LC	stable	LCstable	0	0	0	0	0	0	0	0	0	0	0	0
15088	RODENTIA	Octodon	degus	Degu	0	LC	unknown	DD	0	0	0	0	0	0	0	0	0	0	0	0
10276	CARNIVORA	Hyaena	brunnea	Brown Hyaena	0	NT	decreasing	NTdecreasing	0	0	0	0	0	0	0	0	0	0	0	0
16039	CHIROPTERA	Paracoelops	megalotis	Vietnamese Leaf-nosed Bat, Vietnam Leaf-nosed Bat	0	DD	unknown	DD	0	0	0	0	0	0	0	0	0	0	0	0
19358	RODENTIA	Rattus	praetor	Large Spiny Rat, Spiny Rat	0	LC	stable	LCstable	0	0	0	0	0	0	0	0	0	0	0	0
40612	EULIPOTYPHLA	Mesechinus	dauuricus	Daurian Hedgehog	0	LC	stable	LCstable	0	0	0	0	0	0	0	0	0	0	0	0
10911	RODENTIA	Jaculus	blanfordi	Blanford's Jerboa, Blanford's Jerboa, Greater Threetoed Jerboa	0	LC	decreasing	LCdecreasing	0	0	0	0	0	0	0	0	0	0	0	0
41704	CARNIVORA	Poiana	richardsonii	African Linsang, Central African Oyan, Central African Linsang, Richardson's Linsang	0	LC	unknown	DD	0	0	0	0	0	0	0	0	0	0	0	0
41633	CARNIVORA	Conepatus	semistriatus	Striped Hog-nosed Skunk, Amazonian Hog-nosed Skunk	0	LC	unknown	DD	0	0	0	0	0	0	0	0	0	0	0	0
18280	RODENTIA	Proechimys	decumanus	Pacific Spiny Rat	0	VU	decreasing	VU	0	0	1	0	0	0	0	0	0	0	0	0
19645	RODENTIA	Rhizomys	pruinosus	Hoary Bamboo Rat	0	LC	stable	LCstable	0	0	0	0	0	0	0	0	0	0	0	0
20194	RODENTIA	Sicista	subtilis	Southern Birch Mouse	0	LC	decreasing	LCdecreasing	0	0	0	0	0	0	0	0	0	0	0	0
6435	DIPROTODONTIA	Dendrolagus	scottae	Tenkile, Scott's Tree-kangaroo, Tenkile Tree Kangaroo	0	CR	decreasing	CR	0	0	1	1	0	0	0	0	0	0	0	0
16715	RODENTIA	Petaurillus	hosei	Hose's Pygmy Flying Squirrel	0	DD	unknown	DD	0	0	0	0	0	0	0	0	0	0	0	0
40603	EULIPOTYPHLA	Echinosorex	gymnura	Moonrat, Gymnure	0	LC	unknown	DD	0	0	0	0	0	0	0	0	0	0	0	0
22578	CHIROPTERA	Tylonycteris	robustula	Greater Bamboo Bat, Greater Flat-headed Bat	0	LC	unknown	DD	0	0	0	0	0	0	0	0	0	0	0	0
39929	PRIMATES	Callicebus	barbarabrownae	Blond Titi Monkey, Northern Bahian Blond Titi Monkey, Northern Bahian Blond Titi, Barbara Brown's Titi	0	CR	decreasing	CR	0	0	0	0	0	0	0	0	1	0	0	0
13162	RODENTIA	Meriones	dahli	Dahl's Jird	0	EN	decreasing	EN	0	0	0	0	0	1	0	0	0	0	0	0
40597	AFROSORICIDA	Calcochloris	leucorhinus	Congo Golden Mole	0	DD	unknown	DD	0	0	0	0	0	0	0	0	0	0	0	0
20102	RODENTIA	Selevinia	betpakdalaensis	Desert Dormouse	0	DD	unknown	DD	0	0	0	0	0	0	0	0	0	0	0	0
13409	RODENTIA	Microsciurus	alfari	Central American Dwarf Squirrel	0	LC	stable	LCstable	0	0	0	0	0	0	0	0	0	0	0	0
136404	DIDELPHIMORPHIA	Monodelphis	ronaldi	Ronald's Opossum	0	LC	stable	LCstable	0	0	0	0	0	0	0	0	0	0	0	0
40593	AFROSORICIDA	Hemicentetes	semispinosus	Lowland Streaked Tenrec	0	LC	unknown	DD	0	0	0	0	0	0	0	0	0	0	0	0
40592	AFROSORICIDA	Echinops	telfairi	Lesser Hedgehog Tenrec	0	LC	stable	LCstable	0	0	0	0	0	0	0	0	0	0	0	0
136314	CHIROPTERA	Rhogeessa	io	Thomas's Yellow Bat	0	LC	unknown	DD	0	0	0	0	0	0	0	0	0	0	0	0
136426	RODENTIA	Sigmodon	hirsutus	Southern Cotton Rat	0	LC	increasing	LCincreasing	0	0	0	0	0	0	0	0	0	0	0	1
5513	RODENTIA	Cremnomys	cutchicus	Cutch Rock-rat, Cutch Rat	0	LC	stable	LCstable	0	0	0	0	0	0	0	0	0	0	0	0
40586	AFROSORICIDA	Microgale	cowani	Cowan's Shrew Tenrec	0	LC	decreasing	LCdecreasing	0	0	0	0	0	0	0	0	0	0	0	0
21781	RODENTIA	Thomasomys	ladewi	Ladew's Oldfield Mouse	0	LC	unknown	DD	0	0	0	0	0	0	0	0	0	0	0	0
10957	RODENTIA	Kannabateomys	amblyonyx	Atlantic Bamboo Rat	0	LC	unknown	DD	0	0	0	0	0	0	0	0	0	0	0	0
136562	CHIROPTERA	Nycticeius	aenobarbus	Temminck's Mysterious Bat	0	DD	unknown	DD	0	0	0	0	0	0	0	0	0	0	0	0
29663	EULIPOTYPHLA	Sorex	coronatus	Crowned Shrew, Millet's Shrew	0	LC	stable	LCstable	0	0	0	0	0	0	0	0	0	0	0	0
40581	DIPROTODONTIA	Pseudocheirus	peregrinus	Common Ringtail Possum, Common Ring-tailed Possum, Queensland Ringtail	0	LC	stable	LCstable	0	0	0	0	0	0	0	0	0	0	0	0
1271	RODENTIA	Andinomys	edax	Andean Mouse	0	LC	stable	LCstable	0	0	0	0	0	0	0	0	0	0	0	0
12421	CARNIVORA	Lutra	sumatrana	Hairy-nosed Otter	0	EN	decreasing	EN	0	0	1	1	0	0	0	0	0	0	0	0
23077	RODENTIA	Wilfredomys	oenax	Greater Wilfred's Mouse	0	EN	decreasing	EN	0	0	0	0	0	0	1	0	0	0	0	0
136761	PRIMATES	Lepilemur	hubbardorum	Hubbard's Sportive Lemur	0	DD	unknown	DD	0	0	0	0	0	0	0	0	0	0	0	0
15615	RODENTIA	Transandinomys	talamancae	Talamancan Rice Rat	0	LC	stable	LCstable	0	0	0	0	0	0	0	0	0	0	0	0
136538	PERAMELEMORPHIA	Microperoryctes	aplini	Arfak Pygmy Bandicoot	0	DD	unknown	DD	0	0	0	0	0	0	0	0	0	0	0	0
136207	CHIROPTERA	Micronycteris	matses		0	DD	unknown	DD	0	0	0	0	0	0	0	0	0	0	0	0
12615	CHIROPTERA	Macrophyllum	macrophyllum	Long-legged Bat	0	LC	unknown	DD	0	0	0	0	0	0	0	0	0	0	0	0
18360	PRIMATES	Propithecus	candidus	Silky Sifaka, Silky Simpona	0	CR	decreasing	CR	0	0	0	0	0	0	0	0	1	0	0	0
19404	RODENTIA	Reithrodontomys	chrysopsis	Volcano Harvest Mouse	0	LC	unknown	DD	0	0	0	0	0	0	0	0	0	0	0	0
8244	CHIROPTERA	Eumops	glaucinus	Wagner's Bonneted Bat	0	LC	unknown	DD	0	0	0	0	0	0	0	0	0	0	0	1
18656	CHIROPTERA	Pteralopex	anceps	Bougainville Monkey-faced Bat	0	EN	decreasing	EN	0	0	0	0	0	1	0	0	0	0	0	0
6269	RODENTIA	Dasymys	incomtus	African Marsh Rat, Common Dasymys	0	LC	unknown	DD	0	0	0	0	0	0	0	0	0	0	0	1
4307	CHIROPTERA	Tadarida	bemmeleni	Gland-tailed Free-tailed Bat	0	LC	unknown	DD	0	0	0	0	0	0	0	0	0	0	0	0
40600	AFROSORICIDA	Chrysochloris	asiatica	Cape Golden Mole	0	LC	unknown	DD	0	0	0	0	0	0	0	0	0	0	0	0
40619	EULIPOTYPHLA	Crocidura	attenuata	Grey Shrew, Indochinese Shrew	0	LC	unknown	DD	0	0	0	0	0	0	0	0	0	0	0	0
41649	CARNIVORA	Martes	flavigula	Yellow-throated Marten, Javan Yellow-throated Marten	0	LC	stable	LCstable	0	0	0	0	0	0	0	0	0	0	0	0
22446	SCANDENTIA	Tupaia	chrysogaster	Golden-bellied Treeshrew, Mentawai Treeshrew, Golden-bellied Tree Shrew	0	EN	decreasing	EN	0	0	0	0	0	1	0	0	0	0	0	0
16746	DIPROTODONTIA	Petrogale	penicillata	Brush-tailed Rock Wallaby, Brush-tailed Rock-wallaby, Western Rock Wallaby	0	NT	decreasing	NTdecreasing	0	0	0	0	0	0	0	0	0	0	0	0
14121	RODENTIA	Eospalax	rothschildi	Rothschild's Zokor	0	LC	unknown	DD	0	0	0	0	0	0	0	0	0	0	0	0
5764	EULIPOTYPHLA	Cryptotis	gracilis	Talamancan Small-eared Shrew, Talamancan Small Eared Shrew	0	VU	decreasing	VU	0	0	0	0	0	1	0	0	0	0	0	0
8704	RODENTIA	Funambulus	tristriatus	Western Ghats Striped Squirrel, Western Ghats Squirrel, Jungle Striped Squirrel, Jungle Palm Squirrel	0	LC	decreasing	LCdecreasing	0	0	0	0	0	0	0	0	0	0	0	1
13235	RODENTIA	Mesomys	leniceps	Woolly-headed Spiny Tree Rat	0	DD	unknown	DD	0	0	0	0	0	0	0	0	0	0	0	0
14162	CHIROPTERA	Myotis	frater	Fraternal Myotis, Long-tailed Whiskered Bat	0	DD	unknown	DD	0	0	0	0	0	0	0	0	0	0	0	0
15050	LAGOMORPHA	Ochotona	iliensis	Ili Pika	0	EN	decreasing	EN	1	1	1	0	0	0	0	0	1	0	0	0
12270	CHIROPTERA	Lonchorhina	aurita	Common Sword-nosed Bat, Tomes's Sword-nosed Bat	0	LC	stable	LCstable	0	0	0	0	0	0	0	0	0	0	0	1
40551	DASYUROMORPHIA	Sminthopsis	bindi	Kakadu Dunnart	0	LC	unknown	DD	0	0	0	0	0	0	0	0	0	0	0	0
136316	RODENTIA	Eliurus	petteri	Petter's Tuft-tailed Rat	0	VU	unknown	VU	0	0	0	0	0	1	0	0	0	0	0	0
41393	EULIPOTYPHLA	Sorex	daphaenodon	Large-toothed Siberian Shrew	0	LC	stable	LCstable	0	0	0	0	0	0	0	0	0	0	0	0
9143	RODENTIA	Gerbillus	pulvinatus	Cushioned Gerbil	0	LC	unknown	DD	0	0	0	0	0	0	0	0	0	0	0	0
6223	DIPROTODONTIA	Dactylopsila	megalura	Great-tailed Triok	0	LC	unknown	DD	0	0	0	0	0	0	0	0	0	0	0	0
10980	CHIROPTERA	Kerivoula	myrella	Manaus Island Woolly Bat, Bismarck's Trumpet-eared Bat	0	DD	unknown	DD	0	0	0	0	0	0	0	0	0	0	0	0
20717	RODENTIA	Steatomys	jacksoni	Jackson's Fat Mouse	0	DD	unknown	DD	0	0	0	0	0	0	0	0	0	0	0	0
14327	RODENTIA	Spalax	nehringi	Nehring's Blind Mole Rat	0	DD	unknown	DD	0	0	0	0	0	0	0	0	0	0	0	0
5500	RODENTIA	Crateromys	schadenbergi	Luzon Crateromys, Luzon Bushy-tailed Cloud Rat, Giant Bushy-tailed Cloud Rat	0	EN	decreasing	EN	0	0	0	0	0	1	1	0	0	0	0	0
3815	CETARTIODACTYLA	Capricornis	rubidus	Red Serow	0	NT	decreasing	NTdecreasing	0	0	0	0	0	0	0	0	0	0	0	0
22034	PRIMATES	Trachypithecus	auratus	Javan Lutung, Javan Langur, Ebony Leaf Monkey	0	VU	decreasing	VU	0	0	1	1	0	0	0	0	0	0	0	0
40540	DASYUROMORPHIA	Sarcophilus	harrisii	Tasmanian Devil	0	EN	decreasing	EN	0	1	0	0	1	0	0	0	0	0	0	0
136382	EULIPOTYPHLA	Crocidura	wuchihensis	Hainan Island Shrew	0	DD	unknown	DD	0	0	0	0	0	0	0	0	0	0	0	0
4233	PRIMATES	Chlorocebus	aethiops	Grivet Monkey, Tantalus, Malbrouk Monkey, Green Monkey, Vervet Monkey	0	LC	stable	LCstable	0	0	0	0	0	0	0	0	0	0	0	6
19865	RODENTIA	Salpingotus	kozlovi	Kozlov's Pygmy Jerboa	0	LC	unknown	DD	0	0	0	0	0	0	0	0	0	0	0	0
21299	RODENTIA	Tachyoryctes	splendens	East African Mole Rat	0	LC	stable	LCstable	0	0	0	0	0	0	0	0	0	0	0	0
5566	EULIPOTYPHLA	Crocidura	glassi	Glass's Shrew	0	VU	decreasing	VU	0	0	0	0	0	1	0	0	0	0	0	0
40534	DASYUROMORPHIA	Planigale	ingrami	Long-tailed Planigale	0	LC	stable	LCstable	0	0	0	0	0	0	0	0	0	0	0	0
6569	RODENTIA	Dicrostonyx	vinogradovi	Wrangel Island Collared Lemming, Wrangel Lemming	0	DD	unknown	DD	0	0	0	0	0	0	0	0	0	0	0	0
136725	RODENTIA	Oxymycterus	caparoae		0	LC	unknown	DD	0	0	0	0	0	0	0	0	0	0	0	0
20217	RODENTIA	Sigmodon	ochrognathus	Yellow-nosed Cotton Rat	0	LC	unknown	DD	0	0	0	0	0	0	0	0	0	0	0	0
136293	CETARTIODACTYLA	Muntiacus	puhoatensis	Puhoat Muntjac	0	DD	unknown	DD	0	0	0	0	0	0	0	0	0	0	0	0
6105	CHIROPTERA	Cynopterus	nusatenggara	Nusatenggara Short-nosed Fruit Bat, Nusatengarra Short-nosed Fruit Bat	0	LC	stable	LCstable	0	0	0	0	0	0	0	0	0	0	0	0
42468	RODENTIA	Spermophilus	lateralis	Golden Mantled Ground Squirrel, Green River Basin Golden-mantled Ground Squirrel	0	LC	stable	LCstable	0	0	0	0	0	0	0	0	0	0	0	1
21357	RODENTIA	Tamias	durangae	Durango Chipmunk	0	LC	unknown	DD	0	0	0	0	0	0	0	0	0	0	0	0
7922	CHIROPTERA	Eptesicus	diminutus	Diminutive Serotine	0	DD	unknown	DD	0	0	0	0	0	0	0	0	0	0	0	1
136504	CHIROPTERA	Pteropus	aruensis	Aru Flying Fox	0	CR	unknown	CR	0	0	0	0	0	0	0	0	0	1	0	0
19616	RODENTIA	Rhipidomys	venezuelae	Venezuelan Climbing Mouse	0	LC	stable	LCstable	0	0	0	0	0	0	0	0	0	0	0	0
6447	RODENTIA	Dendromus	nyikae	Nyika Climbing Mouse	0	LC	unknown	DD	0	0	0	0	0	0	0	0	0	0	0	0
20221	RODENTIA	Sigmodontomys	alfari	Alfaro's Rice Water Rat, Short-tailed Sigmodontomys	0	LC	stable	LCstable	0	0	0	0	0	0	0	0	0	0	0	0
16751	DIPROTODONTIA	Petrogale	lateralis	Black-footed Rock Wallaby, Black-flanked Wallaby	0	NT	decreasing	NTdecreasing	0	0	0	0	0	0	0	0	0	0	0	0
5621	EULIPOTYPHLA	Crocidura	attila	Hun Shrew	0	LC	unknown	DD	0	0	0	0	0	0	0	0	0	0	0	0
136259	EULIPOTYPHLA	Chodsigoa	caovansunga	Van Sung's Shrew	0	DD	unknown	DD	0	0	0	0	0	0	0	0	0	0	0	0
40514	DIDELPHIMORPHIA	Monodelphis	domestica	Grey Short-tailed Opossum, Gray Short-tailed Opossum	0	LC	stable	LCstable	0	0	0	0	0	0	0	0	0	0	0	0
136576	RODENTIA	Peromyscus	schmidlyi	Schmidly's Deer Mouse	0	LC	unknown	DD	0	0	0	0	0	0	0	0	0	0	0	0
136424	CHIROPTERA	Micronycteris	microtis	Common Big-eared Bat	0	LC	stable	LCstable	0	0	0	0	0	0	0	0	0	0	0	0
20892	DIPROTODONTIA	Strigocuscus	pelengensis	Peleng Cuscus	0	LC	stable	LCstable	0	0	0	0	0	0	0	0	0	0	0	0
10982	CHIROPTERA	Phoniscus	papuensis	Golden-tipped Bat	0	LC	unknown	DD	0	0	0	0	0	0	0	0	0	0	0	0
13986	RODENTIA	Mus	tenellus	Delicate Mouse	0	LC	stable	LCstable	0	0	0	0	0	0	0	0	0	0	0	0
6294	DASYUROMORPHIA	Dasyurus	geoffroii	Western Quoll, Chuditch	0	NT	stable	NTstable	0	0	0	0	0	0	0	0	0	0	0	1
19339	RODENTIA	Rattus	korinchi	Sumatran Mountain Rat, Korinch's Rat, Kerinci Rat	0	DD	unknown	DD	0	0	0	0	0	0	0	0	0	0	0	0
136700	RODENTIA	Rattus	salocco	Southeastern Xanthurus Rat	0	DD	unknown	DD	0	0	0	0	0	0	0	0	0	0	0	0
136444	EULIPOTYPHLA	Crocidura	caspica	Caspian Shrew	0	DD	unknown	DD	0	0	0	0	0	0	0	0	0	0	0	0
39957	PRIMATES	Alouatta	belzebul	Red-handed Howler Monkey, Red-handed Howling Monkey	0	VU	decreasing	VU	0	0	1	1	0	0	0	0	0	0	0	1
4669	RODENTIA	Chiromyscus	chiropus	Indochinese Chiromyscus, Fea's Tree Rat	0	LC	stable	LCstable	0	0	0	0	0	0	0	0	0	0	0	0
41303	LAGOMORPHA	Sylvilagus	palustris	Marsh Rabbit, Lower Keys Rabbit, Lower Keys Marsh Rabbit, Key Rabbit	0	LC	unknown	DD	0	0	0	0	0	0	0	0	0	0	0	0
16730	DIPROTODONTIA	Petaurus	australis	Yellow-bellied Glider	0	LC	decreasing	LCdecreasing	0	0	0	0	0	0	0	0	0	0	0	0
20297	DASYUROMORPHIA	Sminthopsis	leucopus	White-footed Dunnart	0	VU	decreasing	VU	0	0	0	0	0	0	0	0	1	0	0	0
40489	DIDELPHIMORPHIA	Didelphis	albiventris	White-eared Opossum	0	LC	stable	LCstable	0	0	0	0	0	0	0	0	0	0	0	1
40488	MONOTREMATA	Ornithorhynchus	anatinus	Platypus, Duck-billed Platypus	0	LC	unknown	DD	0	0	0	0	0	0	0	0	0	0	0	0
4038	CARNIVORA	Pardofelis	temminckii	Asiatic Golden Cat, Temminck's Cat, Golden Cat	0	NT	decreasing	NTdecreasing	0	0	0	0	0	0	0	0	0	0	0	1
2017	RODENTIA	Arborimus	albipes	White-footed Vole	0	LC	unknown	DD	0	0	0	0	0	0	0	0	0	0	0	0
42580	RODENTIA	Tamias	siskiyou	Siskiyou Chipmunk	0	LC	stable	LCstable	0	0	0	0	0	0	0	0	0	0	0	0
18702	RODENTIA	Pteromys	volans	Russian Flying Squirrel, Siberian Flying Squirrel	0	LC	decreasing	LCdecreasing	0	0	0	0	0	0	0	0	0	0	0	0
14586	RODENTIA	Neotoma	devia	Arizona Woodrat	0	LC	stable	LCstable	0	0	0	0	0	0	0	0	0	0	0	0
18341	CHIROPTERA	Promops	nasutus	Brown Mastiff Bat	0	LC	unknown	DD	0	0	0	0	0	0	0	0	0	0	0	0
136800	PRIMATES	Cheirogaleus	minusculus	Lesser Iron-grey Dwarf Lemur	0	DD	unknown	DD	0	0	0	0	0	0	0	0	0	0	0	0
1794	CARNIVORA	Aonyx	congicus	Congo Clawless Otter, Zaire Clawless Otter, Small-clawed Otter, Small-toothed Clawless Otter, Cameroon Clawless Otter	0	LC	unknown	DD	0	0	0	0	0	0	0	0	0	0	0	0
13938	CHIROPTERA	Murina	cyclotis	Round-eared Tube-nosed Bat	0	LC	unknown	DD	0	0	0	0	0	0	0	0	0	0	0	0
22839	CHIROPTERA	Vampyressa	melissa	Melissa's Yellow-eared Bat	0	VU	stable	VU	0	0	1	0	0	0	0	0	0	0	0	0
14830	CHIROPTERA	Noctilio	leporinus	Greater Bulldog Bat	0	LC	unknown	DD	0	0	0	0	0	0	0	0	0	0	0	0
16725	RODENTIA	Petaurista	xanthotis	Chinese Giant Flying Squirrel	0	LC	unknown	DD	0	0	0	0	0	0	0	0	0	0	0	0
13897	CETARTIODACTYLA	Moschus	moschiferus	Siberian Musk Deer	0	VU	decreasing	VU	0	0	0	1	0	0	0	0	0	0	0	0
13119	RODENTIA	Protochromys	fellowsi	Red-bellied Protochromys, Red-bellied Mosaic-tailed Rat, Papuan Protochromys	0	LC	unknown	DD	0	0	0	0	0	0	0	0	0	0	0	0
136801	RODENTIA	Phyllomys	pattoni		0	LC	unknown	DD	0	0	0	0	0	0	0	0	0	0	0	0
10053	CETARTIODACTYLA	Hippocamelus	antisensis	Taruca, Peruvian Guemal, Peruvian Huemul, North Andean Deer, North Andean Huemul	0	VU	decreasing	VU	0	0	0	0	0	0	0	0	1	0	0	0
40024	CHIROPTERA	Tadarida	leucostigma	Malagasy White-bellied Free-tailed Bat	0	LC	unknown	DD	0	0	0	0	0	0	0	0	0	0	0	0
41362	EULIPOTYPHLA	Crocidura	theresae	Therese's Shrew	0	LC	unknown	DD	0	0	0	0	0	0	0	0	0	0	0	0
14096	RODENTIA	Myomyscus	yemeni	Yemeni Mouse, Yemen White-footed Rat	0	LC	unknown	DD	0	0	0	0	0	0	0	0	0	0	0	0
18300	RODENTIA	Proechimys	steerei	Steere's Spiny Rat	0	LC	unknown	DD	0	0	0	0	0	0	0	0	0	0	0	0
19411	RODENTIA	Reithrodontomys	mexicanus	Mexican Harvest Mouse	0	LC	stable	LCstable	0	0	0	0	0	0	0	0	0	0	0	0
18150	CARNIVORA	Prionailurus	viverrinus	Fishing Cat	0	EN	decreasing	EN	0	0	1	1	0	0	0	0	0	0	0	1
20336	RODENTIA	Solomys	sapientis	Isabel Giant Rat, Isabel Naked-tailed Rat	0	EN	decreasing	EN	0	0	0	0	0	1	0	0	0	0	0	0
39996	PRIMATES	Procolobus	pennantii	Pennant's Red Colobus, Bouvier's Red Colobus	0	CR	decreasing	CR	0	0	1	1	0	0	0	0	0	0	0	0
136464	RODENTIA	Ctenomys	flamarioni	Tuco-tuco Of The Dunes	0	EN	decreasing	EN	0	0	0	0	0	1	0	0	0	0	0	0
11489	RODENTIA	Lemniscomys	griselda	Griselda's Lemniscomys, Griselda's Lemniscomys, Griselda's Striped Grass Mouse	0	LC	stable	LCstable	0	0	0	0	0	0	0	0	0	0	0	0
4366	RODENTIA	Chaetomys	subspinosus	Bristle-spined Rat, Thin-spined Porcupine	0	VU	decreasing	VU	0	0	0	0	0	1	0	0	0	0	0	0
19390	CETARTIODACTYLA	Redunca	arundinum	Southern Reedbuck, Common Reedbuck	0	LC	stable	LCstable	0	0	0	0	0	0	0	0	0	0	0	1
15164	RODENTIA	Oenomys	hypoxanthus	Rufous-nosed Rats	0	LC	stable	LCstable	0	0	0	0	0	0	0	0	0	0	0	0
42650	RODENTIA	Neotoma	floridana	Eastern Woodrat, Key Largo Woodrat	0	LC	decreasing	LCdecreasing	0	0	0	0	0	0	0	0	0	0	0	0
19362	RODENTIA	Rattus	simalurensis	Simalur Archipelago Rat, Simalur Rat	0	EN	decreasing	EN	0	0	0	0	0	1	0	0	0	0	0	0
19560	CHIROPTERA	Rhinolophus	philippinensis	Large-eared Horseshoe Bat	0	LC	unknown	DD	0	0	0	0	0	0	0	0	0	0	0	0
10300	RODENTIA	Hydrochoerus	hydrochaeris	Capybara	0	LC	unknown	DD	0	0	0	0	0	0	0	0	0	0	0	2
41353	EULIPOTYPHLA	Crocidura	pullata	Kashmir White-toothed Shrew, Dusky Shrew	0	DD	unknown	DD	0	0	0	0	0	0	0	0	0	0	0	0
21695	RODENTIA	Thalpomys	lasiotis	Hairy-eared Cerrado Mouse	0	LC	unknown	DD	0	0	0	0	0	0	0	0	0	0	0	0
29607	CHIROPTERA	Lasiurus	atratus		0	LC	unknown	DD	0	0	0	0	0	0	0	0	0	0	0	0
16697	RODENTIA	Peromyscus	zarhynchus	Chiapan Deer Mouse	0	VU	decreasing	VU	0	0	0	0	0	1	0	0	0	0	0	0
14528	RODENTIA	Pseudohydromys	fuscus	Mottled-tailed Shrew Mouse	0	LC	stable	LCstable	0	0	0	0	0	0	0	0	0	0	0	0
10153	CHIROPTERA	Hipposideros	obscurus	Philippine Forest Leaf-nosed Bat, Philippine Forest Roundleaf Bat	0	LC	unknown	DD	0	0	0	0	0	0	0	0	0	0	0	0
40611	EULIPOTYPHLA	Hylomys	suillus	Short-tailed Gymnure, Lesser Gymnure	0	LC	stable	LCstable	0	0	0	0	0	0	0	0	0	0	0	0
44928	RODENTIA	Graphiurus	johnstoni		0	DD	unknown	DD	0	0	0	0	0	0	0	0	0	0	0	0
136803	DIDELPHIMORPHIA	Marmosops	creightoni		0	DD	unknown	DD	0	0	0	0	0	0	0	0	0	0	0	0
41628	CARNIVORA	Mydaus	javanensis	Sunda Stink-badger, Indonesian Stink Badger, Malay Badger Or Teledu, Malayan Stink Badger, Sunda Stink Badger	0	LC	unknown	DD	0	0	0	0	0	0	0	0	0	0	0	0
10114	CHIROPTERA	Hipposideros	breviceps	Short-headed Leaf-nosed Bat, Short-headed Roundleaf Bat	0	DD	unknown	DD	0	0	0	0	0	0	0	0	0	0	0	0
7907	CHIROPTERA	Epomops	buettikoferi	Buettikofer's Epauletted Fruit Bat	0	LC	decreasing	LCdecreasing	0	0	0	0	0	0	0	0	0	0	0	0
7902	CHIROPTERA	Epomophorus	grandis	Lesser Angolan Epauletted Fruit Bat	0	DD	unknown	DD	0	0	0	0	0	0	0	0	0	0	0	0
39926	PRIMATES	Lagothrix	lugens	Colombian Woolly Monkey	0	CR	decreasing	CR	0	0	1	1	0	0	0	0	0	0	0	0
851	RODENTIA	Allactaga	balikunica	Balikun Jerboa	0	LC	unknown	DD	0	0	0	0	0	0	0	0	0	0	0	0
39924	PRIMATES	Oreonax	flavicauda	Peruvian Yellow-tailed Woolly Monkey, Yellow-tailed Woolly Monkey	0	CR	decreasing	CR	0	0	1	0	0	0	0	0	0	0	0	0
15597	RODENTIA	Mindomys	hammondi	Hammond's Rice Rat	0	EN	decreasing	EN	0	0	0	0	0	1	0	0	0	0	0	0
17601	CHIROPTERA	Plecotus	taivanus	Taiwan Long-eared Bat, Taiwan Big-eared Bat, Formosan Long-eared Bat	0	NT	decreasing	NTdecreasing	0	0	0	0	0	0	0	0	0	0	0	0
16670	RODENTIA	Peromyscus	levipes	Nimble-footed Deer Mouse, Nimble-footed Mouse	0	LC	unknown	DD	0	0	0	0	0	0	0	0	0	0	0	0
21779	RODENTIA	Thomasomys	ischyrus	Strong-tailed Oldfield Mouse	0	VU	decreasing	VU	0	0	0	0	0	0	1	0	0	0	0	0
2123	CHIROPTERA	Artibeus	aztecus	Aztec Fruit-eating Bat	0	LC	unknown	DD	0	0	0	0	0	0	0	0	0	0	0	0
40605	EULIPOTYPHLA	Erinaceus	concolor	Southern White-breasted Hedgehog, Eastern European Hedgehog	0	LC	unknown	DD	0	0	0	0	0	0	0	0	0	0	0	1
14148	CHIROPTERA	Myotis	bocagii	Rufous Mouse-eared Bat	0	LC	unknown	DD	0	0	0	0	0	0	0	0	0	0	0	0
18747	CHIROPTERA	Pteropus	personatus	Moluccan Masked Flying Fox, Masked Flying Fox, Masked Fruit Bat	0	LC	stable	LCstable	0	0	0	0	0	0	0	0	0	0	0	0
219	CARNIVORA	Acinonyx	jubatus	Cheetah, Hunting Leopard	0	VU	decreasing	VU	1	0	1	1	0	0	0	1	0	0	0	2
9760	CARNIVORA	Helarctos	malayanus	Sun Bear, Malayan Sun Bear	0	VU	decreasing	VU	0	0	1	1	0	0	0	0	0	0	0	0
9987	RODENTIA	Heterocephalus	glaber	Naked Mole Rat	0	LC	stable	LCstable	0	0	0	0	0	0	0	0	0	0	0	0
19945	RODENTIA	Scapteromys	tumidus	Swamp Rat	0	LC	stable	LCstable	0	0	0	0	0	0	0	0	0	0	0	0
5228	CETARTIODACTYLA	Connochaetes	gnou	Black Wildebeest, White-tailed Gnu	0	LC	increasing	LCincreasing	0	0	0	0	0	0	0	0	0	0	0	1
44798	CHIROPTERA	Glauconycteris	poensis	Abo Bat	0	LC	unknown	DD	0	0	0	0	0	0	0	0	0	0	0	0
1793	CARNIVORA	Aonyx	capensis	African Clawless Otter, Cape Clawless Otter	0	LC	stable	LCstable	0	0	0	0	0	0	0	0	0	0	0	0
40521	PAUCITUBERCULATA	Caenolestes	caniventer	Gray-bellied Shrew Opossum	0	NT	decreasing	NTdecreasing	0	0	0	0	0	0	0	0	0	0	0	0
18102	DIPROTODONTIA	Potorous	longipes	Long-footed Potoroo	0	EN	unknown	EN	0	0	0	0	0	1	0	0	0	0	0	0
39837	PRIMATES	Semnopithecus	hector	Tarai Gray Langur, Lesser Hill Langur, Hanuman Langur, Gray Langur, Tarai Sacred Langur	0	NT	decreasing	NTdecreasing	0	0	0	0	0	0	0	0	0	0	0	0
135725	RODENTIA	Mus	musculoides		0	LC	unknown	DD	0	0	0	0	0	0	0	0	0	0	0	0
136496	CHIROPTERA	Rhinolophus	robinsoni	Peninsular Horseshoe Bat, Robinson's Horseshoe Bat	0	NT	decreasing	NTdecreasing	0	0	0	0	0	0	0	0	0	0	0	0
41298	LAGOMORPHA	Sylvilagus	brasiliensis	Tapeti, Forest Rabbit	0	LC	unknown	DD	0	0	0	0	0	0	0	0	0	0	0	0
20474	RODENTIA	Spermophilus	mohavensis	Mohave Ground Squirrel	0	VU	decreasing	VU	0	0	0	0	0	1	0	0	0	0	0	0
7994	AFROSORICIDA	Eremitalpa	granti	Grant's Golden Mole	0	LC	unknown	DD	0	0	0	0	0	0	0	0	0	0	0	0
15548	RODENTIA	Orthogeomys	heterodus	Variable Pocket Gopher	0	LC	increasing	LCincreasing	0	0	0	0	0	0	0	0	0	0	0	0
41525	PRIMATES	Saguinus	midas	Golden-handed Tamarin, Midas Tamarin, Red-handed Tamarin, Yellow-handed Tamarin	0	LC	stable	LCstable	0	0	0	0	0	0	0	0	0	0	0	2
40558	DIPROTODONTIA	Aepyprymnus	rufescens	Rufous Bettong, Rufous Rat-kangaroo	0	LC	unknown	DD	0	0	0	0	0	0	0	0	0	0	0	0
136593	CHIROPTERA	Rousettus	linduensis	Linduan Rousette	0	DD	unknown	DD	0	0	0	0	0	0	0	0	0	0	0	0
40594	AFROSORICIDA	Setifer	setosus	Greater Hedgehog Tenrec, Large Madagascar Hedgehog	0	LC	stable	LCstable	0	0	0	0	0	0	0	0	0	0	0	0
8243	CHIROPTERA	Eumops	dabbenei	Big Bonneted Bat, Dabbene's Mastiff Bat	0	LC	unknown	DD	0	0	0	0	0	0	0	0	0	0	0	0
13881	CHIROPTERA	Mormopterus	doriae	Sumatran Mastiff Bat	0	DD	unknown	DD	0	0	0	0	0	0	0	0	0	0	0	0
21211	LAGOMORPHA	Sylvilagus	cunicularius	Mexican Cottontail	0	LC	unknown	DD	0	0	0	0	0	0	0	0	0	0	0	0
41391	EULIPOTYPHLA	Sorex	camtschatica	Kamchatcka Shrew	0	LC	unknown	DD	0	0	0	0	0	0	0	0	0	0	0	0
2553	CHIROPTERA	Barbastella	barbastellus	Western Barbastelle, Barbastelle	0	NT	decreasing	NTdecreasing	0	0	0	0	0	0	0	0	0	0	0	1
3603	RODENTIA	Callosciurus	prevostii	Prevost's Squirrel	0	LC	decreasing	LCdecreasing	0	0	0	0	0	0	0	0	0	0	0	0
11496	PRIMATES	Lemur	catta	Ring-tailed Lemur	0	NT	decreasing	NTdecreasing	0	0	0	0	0	0	0	0	0	0	0	1
14128	CHIROPTERA	Myotis	daubentonii	Daubenton's Myotis, Daubenton's Bat	0	LC	increasing	LCincreasing	0	0	0	0	0	0	0	0	0	0	0	3
39751	PRIMATES	Microcebus	ravelobensis	Golden-brown Mouse Lemur	0	EN	decreasing	EN	0	0	0	0	0	1	0	0	0	0	0	0
39594	EULIPOTYPHLA	Paraechinus	nudiventris	Madras Hedgehog, Bare-bellied Hedgehog	0	LC	unknown	DD	0	0	0	0	0	0	0	0	0	0	0	0
29654	EULIPOTYPHLA	Crocidura	serezkyensis	Serezkaya Shrew	0	LC	unknown	DD	0	0	0	0	0	0	0	0	0	0	0	0
136379	EULIPOTYPHLA	Crocidura	trichura	Christmas Island Shrew	0	CR	unknown	CR	0	0	0	0	0	1	0	0	0	0	0	0
20492	RODENTIA	Spermophilus	suslicus	Speckled Ground Squirrel, Spotted Souslik	0	NT	decreasing	NTdecreasing	0	0	0	0	0	0	0	0	0	0	0	0
39426	CARNIVORA	Galidia	elegans	Malagasy Ring-tailed Mongoose, Ring-tailed Mongoose	0	LC	unknown	DD	0	0	0	0	0	0	0	0	0	0	0	0
7936	CHIROPTERA	Eptesicus	pachyotis	Thick-eared Bat	0	LC	unknown	DD	0	0	0	0	0	0	0	0	0	0	0	0
15587	RODENTIA	Oreoryzomys	balneator	Peruvian Rice Rat	0	DD	unknown	DD	0	0	0	0	0	0	0	0	0	0	0	0
17830	RODENTIA	Podomys	floridanus	Florida Deermouse, Florida Mouse	0	VU	decreasing	VU	1	0	1	0	0	0	0	0	0	0	0	0
41629	CARNIVORA	Mellivora	capensis	Honey Badger	0	LC	decreasing	LCdecreasing	0	0	0	0	0	0	0	0	0	0	0	1
19353	RODENTIA	Rattus	norvegicus	Brown Rat	0	LC	stable	LCstable	0	0	0	0	0	0	0	0	0	0	0	11
41658	CARNIVORA	Mustela	putorius	European Polecat	0	LC	decreasing	LCdecreasing	0	0	0	0	0	0	0	0	0	0	0	1
136409	CHIROPTERA	Murina	hilgendorfi	Greater Tube-nosed Bat, Hilgendorf's Tube-nosed Bat	0	LC	unknown	DD	0	0	0	0	0	0	0	0	0	0	0	0
44936	RODENTIA	Acomys	airensis	Western Saharan Spiny Mouse	0	LC	stable	LCstable	0	0	0	0	0	0	0	0	0	0	0	0
136708	CETARTIODACTYLA	Mazama	nemorivaga	Amazonian Brown Brocket, Small Brown Brocket Deer, Amazonian Brown Brocket Deer	0	LC	decreasing	LCdecreasing	0	0	0	0	0	0	0	0	0	0	0	0
9416	DIDELPHIMORPHIA	Gracilinanus	aceramarcae	Aceramarca Gracile Mouse Opossum, Bolivian Gracile Opossum	0	LC	unknown	DD	0	0	0	0	0	0	0	0	0	0	0	0
18362	RODENTIA	Prosciurillus	abstrusus	Secretive Dwarf Squirrel	0	DD	unknown	DD	0	0	0	0	0	0	0	0	0	0	0	0
10643	RODENTIA	Hyperacrius	wynnei	Murree Vole	0	LC	unknown	DD	0	0	0	0	0	0	0	0	0	0	0	0
6786	RODENTIA	Dolichotis	salinicola	Dwarf Patagonian Cavy, Dwarf Mara, Dwarf Patagonian Hare, Chacoan Mara	0	LC	stable	LCstable	0	0	0	0	0	0	0	0	0	0	0	0
136517	RODENTIA	Rattus	satarae		0	VU	decreasing	VU	0	0	0	0	0	0	1	0	0	0	0	0
6490	RODENTIA	Deomys	ferrugineus	Congo Forest Mouse	0	LC	stable	LCstable	0	0	0	0	0	0	0	0	0	0	0	0
12627	DIPROTODONTIA	Macropus	parma	Parma Wallaby	0	NT	unknown	DD	0	0	0	0	0	0	0	0	0	0	0	0
3842	RODENTIA	Capromys	pilorides	Desmarest's Hutia	0	LC	stable	LCstable	0	0	0	0	0	0	0	0	0	0	0	0
21144	EULIPOTYPHLA	Suncus	hosei	Bornean Pgymy Shrew, Hose's Shrew	0	DD	unknown	DD	0	0	0	0	0	0	0	0	0	0	0	0
2447	CETARTIODACTYLA	Axis	kuhlii	Bawean Deer, Kuhl's Hog Deer, Bawean Hog Deer	0	CR	stable	CR	0	0	0	0	0	0	0	0	1	0	0	0
13988	RODENTIA	Mus	triton	Gray-bellied Mouse, Gray-bellied Pygmy Mouse	0	LC	stable	LCstable	0	0	0	0	0	0	0	0	0	0	0	0
3814	CETARTIODACTYLA	Capricornis	milneedwardsii	Chinese Serow, Southwest China Serow	0	NT	decreasing	NTdecreasing	0	0	0	0	0	0	0	0	0	0	0	0
13956	RODENTIA	Mus	caroli	Ryukyu Mouse, Ricefield Mouse	0	LC	stable	LCstable	0	0	0	0	0	0	0	0	0	0	0	0
15591	RODENTIA	Handleyomys	chapmani	Chapman's Rice Rat	0	LC	unknown	DD	0	0	0	0	0	0	0	0	0	0	0	0
29463	RODENTIA	Proechimys	echinothrix		0	LC	unknown	DD	0	0	0	0	0	0	0	0	0	0	0	0
21494	PRIMATES	Tarsius	pelengensis	Peleng Tarsier, Peleng Island Tarsier	0	EN	decreasing	EN	0	0	0	0	0	1	0	0	0	0	0	0
3797	CETARTIODACTYLA	Capra	walie	Walia Ibex, Walia	0	EN	increasing	EN	0	0	0	0	0	1	0	0	0	1	0	0
136615	PRIMATES	Cercocebus	agilis	Agile Mangabey	0	LC	stable	LCstable	0	0	0	0	0	0	0	0	0	0	0	1
17037	RODENTIA	Phodopus	sungorus	Dzhungarian Hamster	0	LC	unknown	DD	0	0	0	0	0	0	0	0	0	0	0	0
13234	RODENTIA	Mesomys	hispidus	Spiny Tree Rat	0	LC	unknown	DD	0	0	0	0	0	0	0	0	0	0	0	0
136372	RODENTIA	Vandeleuria	nilagirica		0	EN	decreasing	EN	0	0	0	0	0	1	1	0	0	0	0	0
136825	CHIROPTERA	Eumops	patagonicus	Patagonian Dwarf Bonneted Bat	0	LC	stable	LCstable	0	0	0	0	0	0	0	0	0	0	0	1
278	RODENTIA	Aconaemys	fuscus	Chilean Rock Rat	0	LC	unknown	DD	0	0	0	0	0	0	0	0	0	0	0	0
3759	RODENTIA	Cannomys	badius	Bay Bamboo Rat, Lesser Bamboo Rat	0	LC	unknown	DD	0	0	0	0	0	0	0	0	0	0	0	0
14358	CHIROPTERA	Nyctiellus	lepidus	Gervais's Funnel-eared Bat	0	LC	unknown	DD	0	0	0	0	0	0	0	0	0	0	0	0
3572	PRIMATES	Callithrix	geoffroyi	Geoffroy's Tufted-ear Marmoset, White-faced Marmoset, Geoffroy's Marmoset, Geoffroy's Tufted-ear Marmoset, White-fronted Marmoset	0	LC	stable	LCstable	0	0	0	0	0	0	0	0	0	0	0	1
136735	CHIROPTERA	Lonchophylla	orcesi		0	DD	unknown	DD	0	0	0	0	0	0	0	0	0	0	0	0
40577	DIPROTODONTIA	Cercartetus	lepidus	Little Pygmy Possum, Little Pygmy-possum, Tasmanian Pygmy Possum	0	LC	stable	LCstable	0	0	0	0	0	0	0	0	0	0	0	0
18598	RODENTIA	Pseudoryzomys	simplex	Brazilian False Rice Rat	0	LC	unknown	DD	0	0	0	0	0	0	0	0	0	0	0	0
19867	RODENTIA	Salpingotus	pallidus	Pale Pygmy Jerboa, Pallid Pygmy Jerboa	0	DD	unknown	DD	0	0	0	0	0	0	0	0	0	0	0	0
41475	EULIPOTYPHLA	Scapanus	townsendii	Townsend's Mole	0	LC	stable	LCstable	0	0	0	0	0	0	0	0	0	0	0	0
19597	PRIMATES	Rhinopithecus	bieti	Black Snub-nosed Monkey, Yunnan Snub-nosed Monkey	0	EN	decreasing	EN	0	0	0	0	0	0	0	1	0	0	0	0
17402	PRIMATES	Pithecia	aequatorialis	Equatorial Saki	0	LC	decreasing	LCdecreasing	0	0	0	0	0	0	0	0	0	0	0	0
42635	RODENTIA	Microtus	umbrosus	Zempoaltepec Vole	0	EN	decreasing	EN	0	0	0	0	0	1	1	0	0	0	0	0
18535	CETARTIODACTYLA	Pseudois	schaeferi	Dwarf Bharal, Dwarf Blue Sheep	0	EN	decreasing	EN	0	0	1	1	0	0	0	0	0	0	0	0
16874	PRIMATES	Phaner	pallescens	Pale Fork-marked Lemur, Western Fork-marked Lemur	0	LC	decreasing	LCdecreasing	0	0	0	0	0	0	0	0	0	0	0	0
12817	DIDELPHIMORPHIA	Marmosops	cracens	Slim-faced Slender Mouse Opossum	0	DD	unknown	DD	0	0	0	0	0	0	0	0	0	0	0	0
20471	RODENTIA	Spermophilopsis	leptodactylus	Long-clawed Ground Squirrel	0	LC	unknown	DD	0	0	0	0	0	0	0	0	0	0	0	2
[truncated: 3,338 more rows]
